# Supplementary material for: Genetic Mechanisms in Apc-Mediated Mammary Tumorigenesis
Source: PLoS Genet. 2009 Feb 6;5(2):e1000367. doi: 10.1371/journal.pgen.1000367 (PMC2629572; doi:10.1371/journal.pgen.1000367)
Supplement: Dataset S2 — Input list of probes for Ingenuity Pathway Analysis. Information for 2,800 probes which were used as input for IPA. Out of data set with 32,322 probes that have been analyzed for differential expression by Gene Pattern, probes with fold differences below 2, t-test values below 4.5 were removed and only the probes that have either consistent absent (a) or present (p) calls, but not absent across all samples, i.e., ppp-ppp, aaa-ppp or ppp-aaa were used as input for Ingenuity Pathway Analysis Software. Overall 2,800 probes were used as input for IPA. (2.7 MB XLS) [file pgen.1000367.s006.xls]

## Sheet: tumors_vs_controls_list_with_ex
Accession	Upregulated Class	T-Test	Fold Change	control-tuAor Calls	control Mean	control Stddev	tumor Mean	tumor Stddev	1107A	1107C	1107D	1107E	1107F	1107H	Symbol	Description	Chromosome	Cytoband	Chromosome Location	GenBank	LocusLink	PubMed	Gene Ontology	Pathway	Description
1455918_at	control	6.5448	687.951	PPP-AAA	6031.03	1593.75	8.77	3.9627	7546.1	4368.8	6178.2	10.8	11.3	4.2	Adrb3	adrenergic receptor, beta 3	8	8 A2-A4	-28691711	BB224790	11556	1290451, 1336117, 1718744, 7493988, 7733225, 7733267, 7738011, 8202547, 8389293, 8666142, 8680474, 8969197, 9002984, 9133593, 9200670, 9276726, 9305858, 9305915, 9606417, 9726236, 9826121, 10198177, 10349636, 10358009, 10441518, 10455305, 10714358, 10800773, 10842103, 10948198, 10974023, 11042159, 11076861, 11217851, 11713213, 11716511, 11737201, 11997176, 12161655, 12387862, 12466851, 12943691, …	GO:0002024: diet induced thermogenesis, GO:0002025: norepinephrine-epinephrine vasodilation during regulation of blood pressure, GO:0007165: signal transduction, GO:0007186: G-protein coupled receptor protein signaling pathway, GO:0007189: G-protein signaling, adenylate cyclase activating pathway, GO:0007190: adenylate cyclase activation, GO:0009409: response to cold, GO:0031649: heat generation,…	04020: Calcium signaling pathway, 04080: Neuroactive ligand-receptor interaction	gb:BB224790 /DB_XREF=gi:8893402 /DB_XREF=BB224790 /CLONE=A530088E06 /FEA=EST /CNT=29 /TID=Mm.212992.1 /TIER=Stack /STK=26 /UG=Mm.212992 /UG_TITLE=ESTs, Moderately similar to B3AR MOUSE BETA-3 ADRENERGIC RECEPTOR (M.musculus)
1419748_at	control	4.5952	412.706	PPP-AAA	4209.6	1582.86	10.2	6.4366	3107	6023.3	3498.5	13.3	14.5	2.8	Abcd2	ATP-binding cassette, sub-family D (ALD), member 2	15	15 E-F	-90973638	NM_011994	26874	8577752, 8889548, 9195160, 9345902, 9887385, 10329405, 10349636, 10504404, 10551832, 11042159, 11076861, 11087670, 11217851, 11422379, 12466851, 12477932, 14713219, 15489218, 16141072, 16141073, 16223892, 16249184	GO:0006810: transport, GO:0005777: peroxisome, GO:0016020: membrane, GO:0016021: integral to membrane, GO:0000166: nucleotide binding, GO:0005515: protein binding, GO:0005524: ATP binding, GO:0016887: ATPase activity, GO:0017111: nucleoside-triphosphatase activity, GO:0042626: ATPase activity, coupled to transmembrane movement of substances	02010: ABC transporters - General	gb:NM_011994.1 /DB_XREF=gi:6752941 /GEN=Abcd2 /FEA=FLmRNA /CNT=24 /TID=Mm.4817.1 /TIER=FL /STK=6 /UG=Mm.4817 /LL=26874 /DEF=Mus musculus ATP-binding cassette, sub-family D (ALD), member 2 (Abcd2), mRNA. /PROD=ATP-binding cassette, sub-family D, member 2 /FL=gb:NM_011994.1 gb:BC019187.1
1436453_at	control	23.8577	353.41	PPP-AAA	11745	849.671	33.23	31.7418	10810.3	12470.6	11954.1	5.8	68	25.9	BB144871	expressed sequence BB144871	7			BB144871	101918				gb:BB144871 /DB_XREF=gi:8799808 /DB_XREF=BB144871 /CLONE=9930027H11 /FEA=EST /CNT=10 /TID=Mm.25766.1 /TIER=Stack /STK=9 /UG=Mm.25766 /LL=101918 /UG_GENE=BB144871 /UG_TITLE=expressed sequence BB144871
1424266_s_at	control	8.9587	322.653	PPP-AAA	3656.73	704.715	11.33	10.3055	4189.6	2857.7	3922.9	10.1	1.7	22.2	AU018778	expressed sequence AU018778	8	8 C5	-96145369	BC013479	234564	10349636, 10725249, 10922068, 11042159, 11076861, 11217851, 12466851, 12477932, 16141072, 16141073, 16804080	GO:0004091: carboxylesterase activity, GO:0004759: serine esterase activity, GO:0016787: hydrolase activity		gb:BC013479.1 /DB_XREF=gi:15488663 /FEA=FLmRNA /CNT=96 /TID=Mm.29110.1 /TIER=FL+Stack /STK=42 /UG=Mm.29110 /DEF=Mus musculus, clone MGC:18894 IMAGE:4239756, mRNA, complete cds. /PROD=Unknown (protein for MGC:18894) /FL=gb:BC013479.1
1438431_at	control	6.1298	306.05	PPP-AAA	6529.07	1838.72	21.33	21.4337	5093.3	8601.5	5892.4	44.2	18.1	1.7	Abcd2	ATP-binding cassette, sub-family D (ALD), member 2	15	15 E-F	-90973638	BB197269	26874	8577752, 8889548, 9195160, 9345902, 9887385, 10329405, 10349636, 10504404, 10551832, 11042159, 11076861, 11087670, 11217851, 11422379, 12466851, 12477932, 14713219, 15489218, 16141072, 16141073, 16223892, 16249184	GO:0006810: transport, GO:0005777: peroxisome, GO:0016020: membrane, GO:0016021: integral to membrane, GO:0000166: nucleotide binding, GO:0005515: protein binding, GO:0005524: ATP binding, GO:0016887: ATPase activity, GO:0017111: nucleoside-triphosphatase activity, GO:0042626: ATPase activity, coupled to transmembrane movement of substances	02010: ABC transporters - General	gb:BB197269 /DB_XREF=gi:16271050 /DB_XREF=BB197269 /CLONE=A330098C23 /FEA=EST /CNT=31 /TID=Mm.104643.2 /TIER=Stack /STK=10 /UG=Mm.104643 /LL=99151 /UG_GENE=AL024097 /UG_TITLE=expressed sequence AL024097
1453588_at	control	8.1683	245.125	PPP-AAA	8031.93	1696.1	32.77	17.8786	8457.1	6163.7	9475	20	53.2	25.1	Car3	carbonic anhydrase 3	3	3 A2	14840281	BB213876	12350	1901785, 1916821, 2111277, 2496681, 2852973, 7717866, 8889548, 9020864, 9021147, 9651514, 10349636, 11042159, 11076861, 11217851, 11255005, 12466851, 12477932, 12571105, 12930737, 15509796, 16141072, 16141073, 16247769, 16829211, 16945627	GO:0006730: one-carbon compound metabolic process, GO:0004089: carbonate dehydratase activity, GO:0008270: zinc ion binding, GO:0016151: nickel ion binding, GO:0016829: lyase activity, GO:0046872: metal ion binding	00910: Nitrogen metabolism	gb:BB213876 /DB_XREF=gi:16352913 /DB_XREF=BB213876 /CLONE=A530014M23 /FEA=mRNA /CNT=13 /TID=Mm.160284.1 /TIER=ConsEnd /STK=1 /UG=Mm.160284 /UG_TITLE=Mus musculus adult male xiphoid cartilage cDNA, RIKEN full-length enriched library, clone:5230400J22:carbonic anhydrase 3, full insert sequence
1423439_at	control	31.758	235.538	PPP-AAA	16966.6	918.58	72.03	72.1866	16654.6	16244.6	18000.5	23.6	155	37.5	Pck1	phosphoenolpyruvate carboxykinase 1, cytosolic	2	2 C1-qter	172796011	AW106963	18534	1316195, 1358284, 1460846, 1492743, 1916246, 1970329, 2505256, 2759422, 3865385, 6548474, 7490098, 7628695, 7719019, 7781998, 7905852, 7970291, 7988415, 8090784, 8500994, 8530045, 8985169, 9202079, 9257949, 9373037, 9405372, 9434955, 9457670, 9514916, 9518257, 9750160, 10049364, 10221772, 10224054, 10224131, 10349636, 10430081, 10441734, 10478489, 10501973, 10534402, 10544143, 10760573, 10866673,…	GO:0006094: gluconeogenesis, GO:0006629: lipid metabolic process, GO:0046327: glycerol biosynthetic process from pyruvate, GO:0000166: nucleotide binding, GO:0004611: phosphoenolpyruvate carboxykinase activity, GO:0004613: phosphoenolpyruvate carboxykinase (GTP) activity, GO:0005525: GTP binding, GO:0016301: kinase activity, GO:0016829: lyase activity, GO:0016831: carboxy-lyase activity	00020: Citrate cycle (TCA cycle), 00620: Pyruvate metabolism, 03320: PPAR signaling pathway, 04910: Insulin signaling pathway, 04920: Adipocytokine signaling pathway	gb:AW106963 /DB_XREF=gi:6077763 /DB_XREF=um34h07.x1 /CLONE=IMAGE:2236477 /FEA=FLmRNA /CNT=259 /TID=Mm.42246.1 /TIER=Stack /STK=25 /UG=Mm.42246 /LL=18534 /UG_GENE=Pck1 /UG_TITLE=phosphoenolpyruvate carboxykinase 1, cytosolic /FL=gb:NM_011044.1
1437433_at	control	4.918	210.845	PPP-AAA	1040.17	364.558	4.93	5.1675	634.1	1147.1	1339.3	2	1.9	10.9	B3galt2	UDP-Gal:betaGlcNAc beta 1,3-galactosyltransferase, polypeptide 2	1	1 F	145402960	BB254922	26878	9417047, 10349636, 11042159, 11076861, 11217851, 12466851, 12477932, 12633872, 16141072, 16141073	GO:0006486: protein amino acid glycosylation, GO:0009312: oligosaccharide biosynthetic process, GO:0016020: membrane, GO:0016021: integral to membrane, GO:0008378: galactosyltransferase activity, GO:0008499: UDP-galactose:beta-N-acetylglucosamine beta-1,3-galactosyltransferase activity, GO:0016740: transferase activity, GO:0016757: transferase activity, transferring glycosyl groups, GO:0030145: m…	00601: Glycosphingolipid biosynthesis - lactoseries, 01031: Glycan structures - biosynthesis 2	gb:BB254922 /DB_XREF=gi:8947668 /DB_XREF=BB254922 /CLONE=A730064G04 /FEA=EST /CNT=19 /TID=Mm.110912.1 /TIER=Stack /STK=18 /UG=Mm.110912 /UG_TITLE=ESTs
1452260_at	control	6.505	181.999	PPP-AAA	11641.9	3082.15	63.97	61.8802	9605.4	15187.8	10132.4	23.5	135.2	33.2	Cidec	cell death-inducing DFFA-like effector c	6	6 E3	-113390412	BB221402	14311	1339452, 9867840, 10349636, 11042159, 11076861, 11217851, 12429024, 12466851, 12477932, 12819136, 12910269, 16141072, 16141073	GO:0006915: apoptosis, GO:0006917: induction of apoptosis, GO:0005622: intracellular, GO:0005829: cytosol, GO:0003674: molecular_function, GO:0005515: protein binding		gb:BB221402 /DB_XREF=gi:16353605 /DB_XREF=BB221402 /CLONE=A530066M24 /FEA=mRNA /CNT=71 /TID=Mm.10026.1 /TIER=Stack /STK=32 /UG=Mm.10026 /LL=14311 /UG_GENE=Fsp27 /UG_TITLE=fat specific gene 27
1456812_at	control	9.1992	175.326	PPP-AAA	1110.4	207.83	6.33	4.3662	1214.4	1245.7	871.1	3.1	11.3	4.6	Abcd2	ATP-binding cassette, sub-family D (ALD), member 2	15	15 E-F	-90973638	AW456685	26874	8577752, 8889548, 9195160, 9345902, 9887385, 10329405, 10349636, 10504404, 10551832, 11042159, 11076861, 11087670, 11217851, 11422379, 12466851, 12477932, 14713219, 15489218, 16141072, 16141073, 16223892, 16249184	GO:0006810: transport, GO:0005777: peroxisome, GO:0016020: membrane, GO:0016021: integral to membrane, GO:0000166: nucleotide binding, GO:0005515: protein binding, GO:0005524: ATP binding, GO:0016887: ATPase activity, GO:0017111: nucleoside-triphosphatase activity, GO:0042626: ATPase activity, coupled to transmembrane movement of substances	02010: ABC transporters - General	gb:AW456685 /DB_XREF=gi:7026902 /DB_XREF=UI-M-BH3-aqv-a-11-0-UI.s1 /CLONE=UI-M-BH3-aqv-a-11-0-UI /FEA=EST /CNT=8 /TID=Mm.40168.1 /TIER=ConsEnd /STK=7 /UG=Mm.40168 /UG_TITLE=ESTs
1424357_at	control	6.0024	170.701	PPP-AAA	13326.1	3821.82	78.07	87.5923	11847.9	17666.2	10464.1	28.7	179.2	26.3	Tmem45b	transmembrane protein 45b	9	9 A4	-31175761	BC026654	235135	10349636, 11042159, 11076861, 11217851, 12466851, 12477932, 16141072, 16141073	GO:0005615: extracellular space, GO:0016020: membrane, GO:0016021: integral to membrane		gb:BC026654.1 /DB_XREF=gi:20071860 /FEA=FLmRNA /CNT=59 /TID=Mm.31552.1 /TIER=FL+Stack /STK=36 /UG=Mm.31552 /DEF=Mus musculus, clone MGC:37581 IMAGE:4988382, mRNA, complete cds. /PROD=Unknown (protein for MGC:37581) /FL=gb:BC018222.1 gb:BC026654.1
1430584_s_at	control	8.8781	141.347	PPP-AAA	12594	2438.16	89.1	84.0307	14675.6	9911.6	13194.8	80.5	177.1	9.7	Car3	carbonic anhydrase 3	3	3 A2	14840281	BB213876	12350	1901785, 1916821, 2111277, 2496681, 2852973, 7717866, 8889548, 9020864, 9021147, 9651514, 10349636, 11042159, 11076861, 11217851, 11255005, 12466851, 12477932, 12571105, 12930737, 15509796, 16141072, 16141073, 16247769, 16829211, 16945627	GO:0006730: one-carbon compound metabolic process, GO:0004089: carbonate dehydratase activity, GO:0008270: zinc ion binding, GO:0016151: nickel ion binding, GO:0016829: lyase activity, GO:0046872: metal ion binding	00910: Nitrogen metabolism	gb:BB213876 /DB_XREF=gi:16352913 /DB_XREF=BB213876 /CLONE=A530014M23 /FEA=mRNA /CNT=13 /TID=Mm.160284.1 /TIER=ConsEnd /STK=1 /UG=Mm.160284 /UG_TITLE=Mus musculus adult male xiphoid cartilage cDNA, RIKEN full-length enriched library, clone:5230400J22:carbonic anhydrase 3, full insert sequence
1443225_at	control	7.9321	129.175	PPP-AAA	2088.33	452.3	16.17	12.5914	1753.2	2602.8	1909	19	27.1	2.4	Acvr1c	activin A receptor, type IC	2	2 C1.1	-58087207	BB396526	269275	10349636, 11042159, 11076861, 11217851, 12466851, 12477932, 14729481, 15196700, 15342483, 15485907, 16141072, 16141073, 16564040, 16845371, 16953060	GO:0001701: embryonic development (sensu Mammalia), GO:0001834: trophectodermal cell proliferation, GO:0006468: protein amino acid phosphorylation, GO:0006468: protein amino acid phosphorylation, GO:0006915: apoptosis, GO:0007368: determination of left/right symmetry, GO:0030154: cell differentiation, GO:0042981: regulation of apoptosis, GO:0043065: positive regulation of apoptosis, GO:0009986: c…	04010: MAPK signaling pathway, 04350: TGF-beta signaling pathway, 04520: Adherens junction, 05210: Colorectal cancer, 05212: Pancreatic cancer, 05220: Chronic myeloid leukemia	gb:BB396526 /DB_XREF=gi:16410533 /DB_XREF=BB396526 /CLONE=C230097P10 /FEA=EST /CNT=3 /TID=Mm.208043.1 /TIER=ConsEnd /STK=3 /UG=Mm.208043 /UG_TITLE=ESTs, Moderately similar to transforming growth factor-beta type I receptor, ESK 2 precursor (M.musculus)
1454799_at	control	9.501	120.349	PPP-AAA	5824.9	1052.76	48.4	25.2288	6173.3	6659.3	4642.1	22.1	72.4	50.7	A230097K15Rik	RIKEN cDNA A230097K15 gene	5	5 E4	101086530	AV300264	231510	10349636, 11042159, 11076861, 11217851, 12466851, 12477932, 16141072, 16141073	GO:0008152: metabolic process, GO:0008415: acyltransferase activity, GO:0016740: transferase activity		gb:AV300264 /DB_XREF=gi:15405905 /DB_XREF=AV300264 /CLONE=5730479B18 /FEA=EST /CNT=58 /TID=Mm.33759.2 /TIER=Stack /STK=46 /UG=Mm.33759 /LL=75802 /UG_GENE=4930458D05Rik /UG_TITLE=RIKEN cDNA 4930458D05 gene
1449182_at	control	6.9216	116.348	PPP-AAA	13678.6	3391.91	117.57	103.228	17043.9	10260.7	13731.3	101.2	228	23.5	Retn	resistin	8	8 A1	3655788	NM_022984	57264	10349636, 10921885, 11042159, 11076861, 11201732, 11209052, 11217851, 11278254, 11689013, 11850622, 11901161, 12031960, 12145345, 12163029, 12163041, 12208498, 12413946, 12437985, 12466851, 12477932, 12482590, 12588883, 12618360, 12660879, 12660881, 12684710, 12700889, 14522948, 14550293, 14962997, 14976316, 15055467, 15064728, 15090646, 15103228, 15126241, 15155948, 15189975, 15220189, 15254589,…	GO:0005576: extracellular region, GO:0005615: extracellular space, GO:0005179: hormone activity		gb:NM_022984.1 /DB_XREF=gi:12667797 /GEN=Retn /FEA=FLmRNA /CNT=67 /TID=Mm.1181.1 /TIER=FL+Stack /STK=19 /UG=Mm.1181 /LL=57264 /DEF=Mus musculus resistin (Retn), mRNA. /PROD=resistin /FL=gb:AF323080.1 gb:NM_022984.1 gb:AF290870.1
1439617_s_at	control	7.8048	102.905	PPP-AAA	4713.03	1035.54	45.8	21.4795	3537.9	5492	5109.2	31.5	70.5	35.4	Pck1	phosphoenolpyruvate carboxykinase 1, cytosolic	2	2 C1-qter	172796011	AI265463	18534	1316195, 1358284, 1460846, 1492743, 1916246, 1970329, 2505256, 2759422, 3865385, 6548474, 7490098, 7628695, 7719019, 7781998, 7905852, 7970291, 7988415, 8090784, 8500994, 8530045, 8985169, 9202079, 9257949, 9373037, 9405372, 9434955, 9457670, 9514916, 9518257, 9750160, 10049364, 10221772, 10224054, 10224131, 10349636, 10430081, 10441734, 10478489, 10501973, 10534402, 10544143, 10760573, 10866673,…	GO:0006094: gluconeogenesis, GO:0006629: lipid metabolic process, GO:0046327: glycerol biosynthetic process from pyruvate, GO:0000166: nucleotide binding, GO:0004611: phosphoenolpyruvate carboxykinase activity, GO:0004613: phosphoenolpyruvate carboxykinase (GTP) activity, GO:0005525: GTP binding, GO:0016301: kinase activity, GO:0016829: lyase activity, GO:0016831: carboxy-lyase activity	00020: Citrate cycle (TCA cycle), 00620: Pyruvate metabolism, 03320: PPAR signaling pathway, 04910: Insulin signaling pathway, 04920: Adipocytokine signaling pathway	gb:AI265463 /DB_XREF=gi:3883621 /DB_XREF=uj02c10.x1 /CLONE=IMAGE:1890738 /FEA=EST /CNT=8 /TID=Mm.200842.1 /TIER=ConsEnd /STK=7 /UG=Mm.200842 /LL=98888 /UG_GENE=AI265463 /UG_TITLE=expressed sequence AI265463
1424187_at	control	79.3394	85.2703	PPP-AAA	2765.6	42.4986	32.43	41.8818	2805.2	2720.7	2770.9	12.1	80.6	4.6	Ccdc80	coiled-coil domain containing 80	16	16 B5	45013384	BG074158	67896	8889548, 10349636, 10922068, 11042159, 11076861, 11217851, 11812002, 12466851, 12477932, 15325258, 16141072, 16141073			gb:BG074158 /DB_XREF=gi:12556716 /DB_XREF=H3131D09-3 /CLONE=H3131D09 /FEA=FLmRNA /CNT=132 /TID=Mm.181074.1 /TIER=Stack /STK=8 /UG=Mm.181074 /LL=67896 /UG_GENE=2610001E17Rik /UG_TITLE=RIKEN cDNA 2610001E17 gene /FL=gb:AB075019.1
1418595_at	control	16.3073	84.1677	PPP-AAA	20391	2137.37	242.27	107.322	22117.4	21055.3	18000.4	171	365.7	190.1	S3-12	plasma membrane associated protein, S3-12	17	17 D	-55693886	NM_020568	57435	9624692, 10349636, 11042159, 11076861, 11217851, 12466851, 12840023, 15111493, 15368895, 15731108, 16141072, 16141073	GO:0005886: plasma membrane		gb:NM_020568.1 /DB_XREF=gi:10181203 /GEN=S3-12-pending /FEA=FLmRNA /CNT=45 /TID=Mm.12966.1 /TIER=FL+Stack /STK=21 /UG=Mm.12966 /LL=57435 /DEF=Mus musculus plasma membrane associated protein, S3-12 (S3-12-pending), mRNA. /PROD=plasma membrane associated protein, S3-12 /FL=gb:AF064748.1 gb:NM_020568.1
1425216_at	control	7.0021	81.9008	PPP-AAA	963.7	235.444	11.77	3.6856	819.6	1235.4	836.1	13.1	7.6	14.6	Ffar2	free fatty acid receptor 2	7	7 B1	-30527116	AV370830	233079	10349636, 11042159, 11076861, 11217851, 12393494, 12466851, 12477932, 16141072, 16141073	GO:0007165: signal transduction, GO:0007186: G-protein coupled receptor protein signaling pathway, GO:0005615: extracellular space, GO:0016020: membrane, GO:0016021: integral to membrane, GO:0001584: rhodopsin-like receptor activity, GO:0004871: signal transducer activity, GO:0004872: receptor activity, GO:0004930: G-protein coupled receptor activity, GO:0008289: lipid binding, GO:0045028: purine…		gb:AV370830 /DB_XREF=gi:16397832 /DB_XREF=AV370830 /CLONE=9030404G12 /FEA=FLmRNA /CNT=21 /TID=Mm.97338.1 /TIER=ConsEnd /STK=3 /UG=Mm.97338 /UG_TITLE=Mus musculus, Similar to G protein-coupled receptor 43, clone MGC:28611 IMAGE:4218874, mRNA, complete cds /FL=gb:BC019570.1
1424155_at	control	22.9292	77.4088	PPP-AAA	7586.07	557.085	98	98.0082	6965.3	7750.4	8042.5	210.5	52.4	31.1	Fabp4	fatty acid binding protein 4, adipocyte	3	3 A1	-10186878	BC002148	11770	1617216, 1618860, 1794058, 2452440, 2506639, 3015943, 3036869, 3520554, 3968175, 6206497, 7906967, 8910278, 9371744, 9405372, 10224167, 10349636, 10512363, 10866041, 10965911, 10982846, 11042159, 11076861, 11217851, 11385507, 11481226, 11606480, 11827549, 11940593, 12377750, 12466851, 12477932, 12588883, 13129924, 15130516, 15155732, 15158467, 15175761, 15353487, 15367400, 15454399, 15684432, 157…	GO:0001816: cytokine production, GO:0006469: negative regulation of protein kinase activity, GO:0006810: transport, GO:0016481: negative regulation of transcription, GO:0042632: cholesterol homeostasis, GO:0050729: positive regulation of inflammatory response, GO:0005488: binding, GO:0008289: lipid binding, GO:0016564: transcriptional repressor activity	03320: PPAR signaling pathway	gb:BC002148.1 /DB_XREF=gi:12805356 /FEA=FLmRNA /CNT=59 /TID=Mm.582.2 /TIER=FL+Stack /STK=49 /UG=Mm.582 /LL=11770 /UG_GENE=Fabp4 /DEF=Mus musculus, clone MGC:7265 IMAGE:3484864, mRNA, complete cds. /PROD=Unknown (protein for MGC:7265) /FL=gb:BC002148.1
1449396_at	control	7.2601	77.078	PPP-AAA	9390.67	2210.36	121.83	63.9319	7018.9	11393.1	9760	186.9	119.5	59.1	Aoc3	amine oxidase, copper containing 3	11	11 B2-B5	101146694	NM_009675	11754	9605161, 9743358, 10092636, 10349636, 11042159, 11076861, 11217851, 12242458, 12466851, 12477932, 12606817, 12700900, 14968297, 15178639, 15664163, 15743791, 16111634, 16141072, 16141073, 16507887, 16989792	GO:0006118: electron transport, GO:0006954: inflammatory response, GO:0007155: cell adhesion, GO:0007155: cell adhesion, GO:0009308: amine metabolic process, GO:0005615: extracellular space, GO:0005886: plasma membrane, GO:0009986: cell surface, GO:0016020: membrane, GO:0016021: integral to membrane, GO:0016021: integral to membrane, GO:0005507: copper ion binding, GO:0005509: calcium ion binding…	00220: Urea cycle and metabolism of amino groups, 00260: Glycine, serine and threonine metabolism, 00340: Histidine metabolism, 00350: Tyrosine metabolism, 00360: Phenylalanine metabolism, 00380: Tryptophan metabolism, 00410: beta-Alanine metabolism, 00960: Alkaloid biosynthesis II	gb:NM_009675.1 /DB_XREF=gi:6753065 /GEN=Aoc3 /FEA=FLmRNA /CNT=30 /TID=Mm.10734.1 /TIER=FL+Stack /STK=12 /UG=Mm.10734 /LL=11754 /DEF=Mus musculus amine oxidase, copper containing 3 (Aoc3), mRNA. /PROD=amine oxidase, copper containing 3 /FL=gb:AF115411.1 gb:AF054831.1 gb:NM_009675.1
1438309_at	control	7.0346	74.8382	PPP-AAA	1633.97	396.305	21.83	22.3824	1250.9	1608.7	2042.3	15.5	46.7	3.3						BB432539					gb:BB432539 /DB_XREF=gi:16424225 /DB_XREF=BB432539 /CLONE=C630046F07 /FEA=EST /CNT=12 /TID=Mm.77751.1 /TIER=Stack /STK=11 /UG=Mm.77751 /UG_TITLE=ESTs
1417765_a_at	control	15.968	74.8161	PPP-PPP	7838.23	838.474	104.77	25.0292	7055.8	7735.6	8723.3	78.4	128.2	107.7	Amy1	amylase 1, salivary	3	3 F3	-113547957	NM_007446	11722	93520, 94264, 284003, 489953, 1021597, 1141004, 1348427, 1360278, 1401878, 1617215, 1794058, 2002257, 2040456, 2328996, 2332419, 2338144, 2410924, 2431276, 2450406, 2451911, 2476716, 2565740, 2571572, 2824476, 2842249, 2897103, 2902233, 2903254, 3038891, 3872721, 4745489, 6157477, 6160178, 6160849, 6161122, 6162108, 6162570, 6163812, 6166922, 6176569, 6176715, 6200103, 6207174, 6375655, 6529441, …	GO:0005975: carbohydrate metabolic process, GO:0008152: metabolic process, GO:0005615: extracellular space, GO:0003824: catalytic activity, GO:0004556: alpha-amylase activity, GO:0005509: calcium ion binding, GO:0016787: hydrolase activity, GO:0016798: hydrolase activity, acting on glycosyl bonds, GO:0031404: chloride ion binding, GO:0043169: cation binding, GO:0046872: metal ion binding	00500: Starch and sucrose metabolism	gb:NM_007446.1 /DB_XREF=gi:6996908 /GEN=Amy1 /FEA=FLmRNA /CNT=179 /TID=Mm.33941.1 /TIER=FL+Stack /STK=36 /UG=Mm.33941 /LL=11722 /DEF=Mus musculus amylase 1, salivary (Amy1), mRNA. /PROD=amylase 1, salivary /FL=gb:NM_007446.1 gb:BC009121.1
1437416_at	control	13.6191	67.5322	PPP-AAA	1361.9	170.553	20.17	5.428	1167.3	1485.4	1433	23.2	23.4	13.9	BC034902	cDNA sequence BC034902	2	2 F3		BE199876	228642	10349636, 11042159, 11076861, 11217851, 12466851, 12477932, 16141072, 16141073			gb:BE199876 /DB_XREF=gi:8712045 /DB_XREF=ug71g02.x1 /CLONE=IMAGE:1547858 /FEA=EST /CNT=21 /TID=Mm.123411.1 /TIER=Stack /STK=18 /UG=Mm.123411 /UG_TITLE=ESTs
1449081_at	control	23.3701	66.8811	PPP-AAA	10009.9	716.63	149.67	143.107	10318.7	9190.6	10520.3	18.2	128.7	302.1	Ces3	carboxylesterase 3	8	8 C5	-96055199	NM_053200	104158	10349636, 10518925, 10725249, 10922068, 11042159, 11076861, 11217851, 11470237, 12466851, 12477932, 15188402, 15220344, 15269189, 15752068, 16141072, 16141073	GO:0006637: acyl-CoA metabolic process, GO:0009636: response to toxin, GO:0005615: extracellular space, GO:0005783: endoplasmic reticulum, GO:0003824: catalytic activity, GO:0004091: carboxylesterase activity, GO:0004759: serine esterase activity, GO:0016787: hydrolase activity, GO:0016789: carboxylic ester hydrolase activity	00960: Alkaloid biosynthesis II	gb:NM_053200.1 /DB_XREF=gi:16716504 /GEN=Ces3 /FEA=FLmRNA /CNT=81 /TID=Mm.120807.1 /TIER=FL+Stack /STK=23 /UG=Mm.120807 /LL=104158 /DEF=Mus musculus carboxylesterase 3 (Ces3), mRNA. /PROD=carboxylesterase 3 /FL=gb:NM_053200.1 gb:BC019198.1 gb:AF378751.1 gb:AB023631.1
1456392_at	control	11.7724	66.8057	PPP-AAA	630.2	90.9477	9.43	8.3728	529.6	654.4	706.6	18.9	3	6.4	Negr1	neuronal growth regulator 1	3	3 H4	156497251, 156497086	BM118381	320840	10330412, 10349636, 11042159, 11076861, 11217851, 12466851, 12693553, 15328020, 16141072, 16141073	GO:0007155: cell adhesion, GO:0005615: extracellular space, GO:0016020: membrane, GO:0005515: protein binding, GO:0048503: GPI anchor binding	04514: Cell adhesion molecules (CAMs)	gb:BM118381 /DB_XREF=gi:17086407 /DB_XREF=L0910B11-3 /CLONE=L0910B11 /FEA=EST /CNT=41 /TID=Mm.39339.1 /TIER=Stack /STK=10 /UG=Mm.39339 /UG_TITLE=ESTs
1448136_at	control	21.708	65.5504	PPP-AAA	2949.77	225.72	45	52.5963	2706.2	2991.2	3151.9	105.4	20.3	9.3	Enpp2	ectonucleotide pyrophosphatase/phosphodiesterase 2	15	15 D2	-54668983	BC003264	18606	8889548, 9853961, 10349636, 10473125, 10702660, 10702665, 11042159, 11076861, 11217851, 12466851, 12477932, 12642576, 12834871, 15226265, 15371327, 15378605, 15700135, 15733672, 15782199, 15930494, 16141072, 16141073, 16219296, 16436050, 16782887, 16829511	GO:0008152: metabolic process, GO:0009117: nucleotide metabolic process, GO:0005615: extracellular space, GO:0005887: integral to plasma membrane, GO:0016020: membrane, GO:0016021: integral to membrane, GO:0003676: nucleic acid binding, GO:0003824: catalytic activity, GO:0004519: endonuclease activity, GO:0004528: phosphodiesterase I activity, GO:0004528: phosphodiesterase I activity, GO:0004551:…	00230: Purine metabolism, 00500: Starch and sucrose metabolism, 00740: Riboflavin metabolism, 00760: Nicotinate and nicotinamide metabolism, 00770: Pantothenate and CoA biosynthesis	gb:BC003264.1 /DB_XREF=gi:13096936 /FEA=FLmRNA /CNT=373 /TID=Mm.28107.1 /TIER=FL+Stack /STK=178 /UG=Mm.28107 /LL=18606 /UG_GENE=Enpp2 /DEF=Mus musculus, ectonucleotide pyrophosphatasephosphodiesterase 2, clone MGC:6665 IMAGE:3499038, mRNA, complete cds. /PROD=ectonucleotide pyrophosphatasephosphodiesterase2 /FL=gb:BC003264.1 gb:AF123542.1 gb:NM_015744.1
1456601_x_at	control	11.2669	60.749	PPP-AAA	500.17	75.4523	8.23	5.1013	518.3	564.9	417.3	13.4	8.1	3.2	Fxyd2	FXYD domain-containing ion transport regulator 2	9	9 B	45154132, 45150212, 45157071	AV002675	11936	8387529, 9396759, 9600999, 10349636, 10950925, 11042159, 11062458, 11076861, 11217851, 11526196, 12466851, 12477932, 15383396, 15572522, 15755730, 16141072, 16141073, 16403837, 16804105	GO:0006810: transport, GO:0006811: ion transport, GO:0006813: potassium ion transport, GO:0006814: sodium ion transport, GO:0016020: membrane, GO:0016021: integral to membrane, GO:0005216: ion channel activity, GO:0030955: potassium ion binding, GO:0031402: sodium ion binding		gb:AV002675 /DB_XREF=gi:4779525 /DB_XREF=AV002675 /CLONE=0610019I02 /FEA=EST /CNT=45 /TID=Mm.22742.5 /TIER=Stack /STK=8 /UG=Mm.22742 /LL=11936 /UG_GENE=Fxyd2 /UG_TITLE=FXYD domain-containing ion transport regulator 2
1439489_at	control	12.4518	54.4449	PPP-AAA	493.63	66.6035	9.07	10.352	552.8	506.6	421.5	2.5	21	3.7	Gpr120	G protein-coupled receptor 120	19	19 C2-C3	38162222	AV025152	107221	10349636, 11042159, 11076861, 11217851, 12466851, 12477932, 12605897, 12679517, 14623098, 15619630, 15774482, 16141072, 16141073	GO:0007165: signal transduction, GO:0007186: G-protein coupled receptor protein signaling pathway, GO:0046879: hormone secretion, GO:0005886: plasma membrane, GO:0016020: membrane, GO:0016021: integral to membrane, GO:0030139: endocytic vesicle, GO:0001584: rhodopsin-like receptor activity, GO:0004871: signal transducer activity, GO:0004872: receptor activity, GO:0004930: G-protein coupled recept…		gb:AV025152 /DB_XREF=gi:15431435 /DB_XREF=AV025152 /CLONE=1200010P16 /FEA=EST /CNT=14 /TID=Mm.35288.1 /TIER=ConsEnd /STK=7 /UG=Mm.35288 /LL=107221 /UG_GENE=AI552415 /UG_TITLE=expressed sequence AI552415
1452296_at	control	10.8647	54.1243	PPP-AAA	638.67	99.7551	11.8	5.9908	524.5	682.5	709	18.6	7.3	9.5	Slit3	slit homolog 3 (Drosophila)	11		34964880	BM570006	20564	8889548, 10102269, 10349621, 10349636, 10433822, 10864954, 10864955, 11042159, 11044609, 11076861, 11217851, 11520671, 11748150, 12141424, 12466851, 12609596, 12702769, 12954717, 14550534, 14621295, 15091338, 15162513, 15226823, 15511637, 16141072, 16141073, 16284245, 16291793, 16439476, 16715082	GO:0007275: multicellular organismal development, GO:0007399: nervous system development, GO:0007411: axon guidance, GO:0009887: organ morphogenesis, GO:0009887: organ morphogenesis, GO:0030154: cell differentiation, GO:0005615: extracellular space, GO:0005102: receptor binding, GO:0005509: calcium ion binding, GO:0005515: protein binding	04360: Axon guidance	gb:BM570006 /DB_XREF=gi:18851978 /DB_XREF=ii07a04.x1 /CLONE=IMAGE:5940774 /FEA=mRNA /CNT=76 /TID=Mm.28509.1 /TIER=Stack /STK=18 /UG=Mm.28509 /LL=20564 /UG_GENE=Slit3 /UG_TITLE=slit homolog 3 (Drosophila)
1421564_at	control	5.5047	54.0495	PPP-AAA	1637.7	504.552	30.3	35.0133	1127.4	2136.3	1649.4	16	70.2	4.7	Serpina3c	serine (or cysteine) peptidase inhibitor, clade A, member 3C	12	12 E	-104547956	NM_008458	16625	1756173, 1991447, 8910346, 9666100, 12477932, 12659817, 16225668	GO:0004866: endopeptidase inhibitor activity, GO:0004867: serine-type endopeptidase inhibitor activity		gb:NM_008458.1 /DB_XREF=gi:6680585 /GEN=Klkbp /FEA=FLmRNA /CNT=5 /TID=Mm.14191.1 /TIER=FL /STK=2 /UG=Mm.14191 /LL=16625 /DEF=Mus musculus kallikrein binding protein (Klkbp), mRNA. /PROD=kallikrein binding protein /FL=gb:NM_008458.1
1437672_at	control	4.6994	53.65	PPP-AAA	357.67	129.317	6.67	3.6019	276.6	506.8	289.6	5	10.8	4.2	Irs3	insulin receptor substrate 3	5	5 G2	-137872819	AV286336	16369	9348224, 9624169, 10067860, 10349636, 10364263, 10801879, 11042159, 11076861, 11217851, 12049718, 12089352, 12466851, 12477932, 12488959, 12493745, 12502742, 12944402, 14966273, 16141072, 16141073	GO:0007165: signal transduction, GO:0004871: signal transducer activity, GO:0004872: receptor activity, GO:0005158: insulin receptor binding	04910: Insulin signaling pathway, 04920: Adipocytokine signaling pathway, 04930: Type II diabetes mellitus	gb:AV286336 /DB_XREF=gi:15405793 /DB_XREF=AV286336 /CLONE=5031421K10 /FEA=EST /CNT=17 /TID=Mm.24486.1 /TIER=Stack /STK=15 /UG=Mm.24486 /LL=100499 /UG_GENE=AA408304 /UG_TITLE=expressed sequence AA408304
1435370_a_at	control	16.1181	51.9429	PPP-PPP	13378.8	1386.86	257.57	254.424	13940.3	11799.2	14396.8	40.4	194.8	537.5	Ces3	carboxylesterase 3	8	8 C5	-96055199	AI315015	104158	10349636, 10518925, 10725249, 10922068, 11042159, 11076861, 11217851, 11470237, 12466851, 12477932, 15188402, 15220344, 15269189, 15752068, 16141072, 16141073	GO:0006637: acyl-CoA metabolic process, GO:0009636: response to toxin, GO:0005615: extracellular space, GO:0005783: endoplasmic reticulum, GO:0003824: catalytic activity, GO:0004091: carboxylesterase activity, GO:0004759: serine esterase activity, GO:0016787: hydrolase activity, GO:0016789: carboxylic ester hydrolase activity	00960: Alkaloid biosynthesis II	gb:AI315015 /DB_XREF=gi:4030282 /DB_XREF=uj23d06.x1 /CLONE=IMAGE:1920779 /FEA=EST /CNT=21 /TID=Mm.120807.2 /TIER=Stack /STK=17 /UG=Mm.120807 /LL=104158 /UG_GENE=Ces3 /UG_TITLE=carboxylesterase 3
1423084_at	control	6.28	51.1559	PPP-AAA	1028.23	277.582	20.1	16.0477	708.1	1202	1174.6	27.4	31.2	1.7	B3galt2	UDP-Gal:betaGlcNAc beta 1,3-galactosyltransferase, polypeptide 2	1	1 F	145402960	BB223909	26878	9417047, 10349636, 11042159, 11076861, 11217851, 12466851, 12477932, 12633872, 16141072, 16141073	GO:0006486: protein amino acid glycosylation, GO:0009312: oligosaccharide biosynthetic process, GO:0016020: membrane, GO:0016021: integral to membrane, GO:0008378: galactosyltransferase activity, GO:0008499: UDP-galactose:beta-N-acetylglucosamine beta-1,3-galactosyltransferase activity, GO:0016740: transferase activity, GO:0016757: transferase activity, transferring glycosyl groups, GO:0030145: m…	00601: Glycosphingolipid biosynthesis - lactoseries, 01031: Glycan structures - biosynthesis 2	gb:BB223909 /DB_XREF=gi:16353837 /DB_XREF=BB223909 /CLONE=A530084E06 /FEA=FLmRNA /CNT=84 /TID=Mm.123510.1 /TIER=Stack /STK=59 /UG=Mm.123510 /LL=26878 /UG_GENE=B3galt2 /UG_TITLE=UDP-Gal:betaGlcNAc beta 1,3-galactosyltransferase, polypeptide 2 /FL=gb:NM_020025.1
1441539_at	control	5.2271	49.6154	PPP-AAA	258	83.7454	5.2	1.9079	210	209.3	354.7	7.2	3.4	5						BB532135					gb:BB532135 /DB_XREF=gi:16446045 /DB_XREF=BB532135 /CLONE=E030022H08 /FEA=EST /CNT=4 /TID=Mm.102954.1 /TIER=ConsEnd /STK=4 /UG=Mm.102954 /UG_TITLE=ESTs
1437523_s_at	control	7.1471	49.2658	PPP-AAA	932.77	219.297	18.93	30.8897	683.9	1097.7	1016.7	54.6	1.4	0.8	Sgcg	sarcoglycan, gamma (dystrophin-associated glycoprotein)	14	14 D1	-60173224	BB519683	24053	9732288, 10349636, 10448073, 10485893, 10488149, 10862711, 10993904, 11042159, 11076861, 11217851, 11257478, 11322951, 12039854, 12189167, 12466851, 12609501, 14871549, 14982859, 14991064, 15252120, 15769854, 15782199, 16141072, 16141073, 16162659, 16306063, 16524571	GO:0007010: cytoskeleton organization and biogenesis, GO:0016044: membrane organization and biogenesis, GO:0005856: cytoskeleton, GO:0005887: integral to plasma membrane, GO:0016012: sarcoglycan complex, GO:0016020: membrane, GO:0016021: integral to membrane, GO:0005515: protein binding		gb:BB519683 /DB_XREF=gi:9571141 /DB_XREF=BB519683 /CLONE=D830037M07 /FEA=EST /CNT=17 /TID=Mm.72173.3 /TIER=Stack /STK=17 /UG=Mm.72173 /LL=24053 /UG_GENE=Sgcg /UG_TITLE=sarcoglycan, gamma (35kD dystrophin-associated glycoprotein)
1452412_at	control	15.5775	49.0668	PPP-AAA	1957.77	211.301	39.9	28.7345	1798.2	1877.7	2197.4	47.6	64	8.1	Hoxc8	homeo box C8	15	15 F3	102818572	BB283726	15426	1348969, 1353983, 1354638, 1358459, 1358803, 1360875, 1363091, 1379621, 1680565, 1683707, 1685115, 1686012, 1696731, 1723949, 1971213, 1975491, 1976088, 1978325, 2570032, 2575552, 2877873, 2881353, 2895723, 2900757, 2904354, 3007994, 7547473, 7585967, 7601910, 7753831, 7768176, 7779685, 7911971, 7915631, 7959778, 8099712, 8103190, 8104467, 8575334, 8625838, 8637890, 8649375, 8754282, 8790382, 883…	GO:0006350: transcription, GO:0006355: regulation of transcription, DNA-dependent, GO:0007275: multicellular organismal development, GO:0007389: pattern specification process, GO:0009887: organ morphogenesis, GO:0030182: neuron differentiation, GO:0045449: regulation of transcription, GO:0005634: nucleus, GO:0005667: transcription factor complex, GO:0003677: DNA binding, GO:0003700: transcription…		gb:BB283726 /DB_XREF=gi:8984175 /DB_XREF=BB283726 /CLONE=A930103C21 /FEA=mRNA /CNT=26 /TID=Mm.6167.1 /TIER=ConsEnd /STK=3 /UG=Mm.6167 /LL=15426 /UG_GENE=Hoxc8 /UG_TITLE=homeo box C8
1422651_at	control	7.2003	48.7674	PPP-AAA	33212.2	7767.26	681.03	952.569	42044.7	30145.2	27446.7	256.2	1772.1	14.8	Adipoq	adiponectin, C1Q and collagen domain containing	16	16 16.0 cM	23061869	NM_009605	11450	7592907, 8631877, 10349636, 10444069, 11042159, 11076861, 11162643, 11217851, 11382781, 11479627, 11479628, 12032136, 12068289, 12087086, 12138120, 12139486, 12151381, 12385894, 12431986, 12456889, 12466851, 12477932, 12482590, 12496257, 12540596, 12588883, 12660873, 12660874, 12802337, 12860835, 14522948, 14522956, 14551151, 14557259, 14576179, 14578283, 14592951, 14651962, 14684615, 14699128, 1…	GO:0006006: glucose metabolic process, GO:0006006: glucose metabolic process, GO:0006635: fatty acid beta-oxidation, GO:0006817: phosphate transport, GO:0009749: response to glucose stimulus, GO:0009749: response to glucose stimulus, GO:0009967: positive regulation of signal transduction, GO:0019395: fatty acid oxidation, GO:0042593: glucose homeostasis, GO:0042593: glucose homeostasis, GO:004312…	03320: PPAR signaling pathway, 04920: Adipocytokine signaling pathway, 04930: Type II diabetes mellitus	gb:NM_009605.1 /DB_XREF=gi:18373300 /GEN=Acrp30 /FEA=FLmRNA /CNT=91 /TID=Mm.3969.1 /TIER=FL+Stack /STK=21 /UG=Mm.3969 /LL=11450 /DEF=Mus musculus adipocyte complement related protein of 30 kDa (Acrp30), mRNA. /PROD=adipocyte complement related protein of 30 kDa /FL=gb:NM_009605.1 gb:U49915.1 gb:U37222.1
1422926_at	control	5.4935	48.2044	PPP-AAA	1611.63	497.254	33.43	18.2758	1068.7	2044.9	1721.3	13.5	49.4	37.4	Mc2r	melanocortin 2 receptor	18	18 E2	-68532275	NM_008560	17200	7476975, 7588376, 7626130, 7875603, 7949735, 8612546, 8697804, 8781213, 8969880, 9008228, 9099853, 9178747, 9763877, 9824688, 9888513, 10349636, 10628753, 10706738, 10922068, 11042159, 11076861, 11217851, 12205107, 12466851, 12530627, 12620396, 12851310, 12865302, 14709154, 15004405, 15028712, 15533830, 15654338, 16109736, 16131607, 16141072, 16141073, 16463171, 16919269, 16920405, 16997835, 1717…	GO:0007165: signal transduction, GO:0007186: G-protein coupled receptor protein signaling pathway, GO:0016020: membrane, GO:0016021: integral to membrane, GO:0001584: rhodopsin-like receptor activity, GO:0004871: signal transducer activity, GO:0004872: receptor activity, GO:0004930: G-protein coupled receptor activity, GO:0004977: melanocortin receptor activity, GO:0004978: adrenocorticotropin re…	04080: Neuroactive ligand-receptor interaction	gb:NM_008560.1 /DB_XREF=gi:6678819 /GEN=Mc2r /FEA=FLmRNA /CNT=16 /TID=Mm.41498.1 /TIER=FL /STK=4 /UG=Mm.41498 /LL=17200 /DEF=Mus musculus melanocortin 2 receptor (Mc2r), mRNA. /PROD=melanocortin 2 receptor /FL=gb:NM_008560.1
1421999_at	control	4.9277	48.0545	PPP-AAA	1294.27	445.104	26.93	17.7088	850.2	1740.4	1292.2	33.4	40.5	6.9	Tshr	thyroid stimulating hormone receptor	12	12 D3	91806607	U02601	22095	1696008, 1916807, 2541503, 2556796, 2590150, 7072984, 7209519, 7706460, 7789342, 7794253, 7956935, 8139768, 8170469, 8372095, 8575993, 8678994, 8807634, 8973143, 9075728, 9183515, 9300691, 10231871, 10349636, 10433082, 10479389, 10570273, 10575115, 10900161, 11042159, 11076861, 11217851, 11312274, 11440271, 11473059, 11530227, 11572786, 11690529, 11796491, 11833606, 11833607, 12432093, 12432094, …	GO:0007165: signal transduction, GO:0007186: G-protein coupled receptor protein signaling pathway, GO:0007189: G-protein signaling, adenylate cyclase activating pathway, GO:0008344: adult locomotory behavior, GO:0040012: regulation of locomotion, GO:0040018: positive regulation of body size, GO:0005615: extracellular space, GO:0005886: plasma membrane, GO:0016020: membrane, GO:0016021: integral t…	04080: Neuroactive ligand-receptor interaction	gb:U02601.1 /DB_XREF=gi:575921 /GEN=TSHr /FEA=FLmRNA /CNT=24 /TID=Mm.4254.1 /TIER=FL /STK=1 /UG=Mm.4254 /LL=22095 /DEF=Mus musculus hythyt BALBcBY mutant thyroid stimulating hormone receptor (TSHr) mRNA, complete cds. /PROD=thyroid stimulating hormone (TSH) receptor /FL=gb:U02602.1 gb:U02601.1 gb:NM_011648.1
1455663_at	control	4.9433	47.8787	PPP-AAA	486.77	166.803	10.17	7.9651	302.1	626.5	531.7	18.4	9.6	2.5	Olfml1	olfactomedin-like 1	7	7 E3	107358622	BB055163	244198	8889548, 10349636, 11042159, 11076861, 11217851, 12466851, 12477932, 16141072, 16141073			gb:BB055163 /DB_XREF=gi:16259757 /DB_XREF=BB055163 /CLONE=6720478C22 /FEA=EST /CNT=19 /TID=Mm.45745.1 /TIER=Stack /STK=9 /UG=Mm.45745 /UG_TITLE=ESTs, Weakly similar to JE0096 myocilin - mouse (M.musculus)
1449468_at	control	11.5391	47.7029	PPP-AAA	497.7	73.0821	10.43	2.9143	462.7	448.7	581.7	11.7	12.5	7.1	St6galnac5	ST6 (alpha-N-acetyl-neuraminyl-2,3-beta-galactosyl-1,3)-N-acetylgalactosaminide alpha-2,6-sialyltransferase 5	3	3 H3	-152757273	NM_012028	26938	8889548, 10349636, 10521438, 10601645, 11042159, 11076861, 11125038, 11217851, 12466851, 12477932, 16141072, 16141073	GO:0006486: protein amino acid glycosylation, GO:0005615: extracellular space, GO:0016020: membrane, GO:0016021: integral to membrane, GO:0030173: integral to Golgi membrane, GO:0008373: sialyltransferase activity, GO:0016740: transferase activity, GO:0016757: transferase activity, transferring glycosyl groups	00604: Glycosphingolipid biosynthesis - ganglioseries, 01031: Glycan structures - biosynthesis 2	gb:NM_012028.1 /DB_XREF=gi:6755513 /GEN=Siat7e /FEA=FLmRNA /CNT=31 /TID=Mm.40915.1 /TIER=FL /STK=5 /UG=Mm.40915 /LL=26938 /DEF=Mus musculus sialyltransferase 7 ((alpha-N-acetylneuraminyl 2,3-betagalactosyl-1,3)-N-acetyl galactosaminide alpha-2,6-sialyltransferase) E (Siat7e), mRNA. /PROD=sialyltransferase 7 ((alpha-N-acetylneuraminyl2,3-betagalactosyl-1,3)-N-acetyl galactosaminidealpha-2,6-sialyl…
1426341_at	control	5.6173	46.8515	PPP-AAA	557.53	168.156	11.9	5.3507	528	406.1	738.5	15.8	14.1	5.8	Slc1a3	solute carrier family 1 (glial high affinity glutamate transporter), member 3	15	15 A2	-8581340	BB357585	20512	7723632, 7903437, 8001975, 8226929, 8601800, 8661010, 8733726, 8889548, 9129177, 9180080, 9364068, 9371744, 9379843, 9539795, 9600674, 9671661, 9753165, 10349636, 10529447, 11042159, 11076861, 11102482, 11133151, 11217851, 11316002, 11325559, 11544199, 11567059, 11574907, 11852232, 12180997, 12202863, 12225864, 12466851, 12477932, 12508235, 12533615, 12546822, 12654290, 12842915, 12878755, 129574…	GO:0006605: protein targeting, GO:0006810: transport, GO:0006810: transport, GO:0006835: dicarboxylic acid transport, GO:0005887: integral to plasma membrane, GO:0005887: integral to plasma membrane, GO:0016020: membrane, GO:0016021: integral to membrane, GO:0042995: cell projection, GO:0043025: cell soma, GO:0005343: organic acid:sodium symporter activity, GO:0005386: carrier activity, GO:000538…		gb:BB357585 /DB_XREF=gi:9069413 /DB_XREF=BB357585 /CLONE=C030022J05 /FEA=FLmRNA /CNT=474 /TID=Mm.33356.1 /TIER=Stack /STK=79 /UG=Mm.33356 /UG_TITLE=Mus musculus glutamate transporter mRNA, complete cds /FL=gb:AF330257.1
1457743_at	control	5.8146	46.5899	PPP-AAA	276.43	80.3805	5.93	5.6146	211.4	251.6	366.3	3.1	12.4	2.3	Rgs7bp	regulator of G-protein signalling 7 binding protein	13	13 D1	-106067536	BQ175190	52882	8889548, 9371744, 10349636, 11042159, 11076861, 11217851, 12466851, 12477932, 15632198, 15897264, 16046666, 16141072, 16141073, 16574655			gb:BQ175190 /DB_XREF=gi:20350682 /DB_XREF=UI-M-DJ2-bwd-f-24-0-UI.s1 /CLONE=UI-M-DJ2-bwd-f-24-0-UI /FEA=EST /CNT=6 /TID=Mm.36396.1 /TIER=ConsEnd /STK=3 /UG=Mm.36396 /LL=105221 /UG_GENE=AI842293 /UG_TITLE=expressed sequence AI842293
1433727_at	control	5.4618	46.408	PPP-AAA	1941.4	600.017	41.83	53.4943	1271.8	2430.3	2122.1	11.5	103.6	10.4	BC038479	cDNA sequence BC038479	9	9 A4	-26512490	AV367395	244757	10349636, 10922068, 11042159, 11076861, 11217851, 12466851, 12477932, 16141072, 16141073	GO:0005975: carbohydrate metabolic process, GO:0008152: metabolic process, GO:0009341: beta-galactosidase complex, GO:0003824: catalytic activity, GO:0004565: beta-galactosidase activity, GO:0016787: hydrolase activity, GO:0016798: hydrolase activity, acting on glycosyl bonds, GO:0043169: cation binding		gb:AV025920 /DB_XREF=gi:16356455 /DB_XREF=AV025920 /CLONE=1200016J01 /FEA=EST /CNT=106 /TID=Mm.27909.1 /TIER=Stack /STK=66 /UG=Mm.27909 /UG_TITLE=ESTs, Weakly similar to BETA-GALACTOSIDASE PRECURSOR (M.musculus)
1460061_at	control	20.4104	46	PPP-AAA	585.73	47.6483	12.73	9.6997	532.2	623.5	601.5	6.4	7.9	23.9	Adra1a	adrenergic receptor, alpha 1a	14	14 D1	65589367	AV342748	11549	7595531, 7692743, 9139936, 9590558, 9630362, 10349636, 11042159, 11076861, 11217851, 11306707, 11509451, 12093905, 12466851, 12471020, 12477932, 12595294, 12782680, 14519431, 15231500, 16141072, 16141073, 16171811, 16516910, 16585965, 17099296	GO:0001985: negative regulation of heart contraction rate in baroreceptor response to increased blood pressure, GO:0001994: norepinephrine-epinephrine vasoconstriction during regulation of blood pressure, GO:0001996: positive regulation of heart contraction rate by epinephrine-norepinephrine, GO:0001997: increased strength of heart contraction by epinephrine-norepinephrine, GO:0007165: signal tra…	04020: Calcium signaling pathway, 04080: Neuroactive ligand-receptor interaction	gb:AV342748 /DB_XREF=gi:16396985 /DB_XREF=AV342748 /CLONE=6430530M09 /FEA=EST /CNT=5 /TID=Mm.74137.1 /TIER=ConsEnd /STK=4 /UG=Mm.74137 /UG_TITLE=ESTs
1433694_at	control	16.0215	45.7615	PPP-PPP	11377.8	1197.26	248.63	118.92	11396.6	12565.6	10171.3	277.3	350.6	118	Pde3b	phosphodiesterase 3B, cGMP-inhibited	7	7 F1	114206434	AV270888	18576	8889548, 8921398, 10349636, 10454575, 10873386, 11042159, 11076861, 11217851, 12213348, 12466851, 12729899, 14736883, 15294162, 15582152, 16141072, 16141073, 16476736, 16503395, 16516160, 16702214, 17143332	GO:0007165: signal transduction, GO:0031018: endocrine pancreas development, GO:0042593: glucose homeostasis, GO:0050796: regulation of insulin secretion, GO:0016020: membrane, GO:0016021: integral to membrane, GO:0003824: catalytic activity, GO:0004114: 3',5'-cyclic-nucleotide phosphodiesterase activity, GO:0016787: hydrolase activity	00230: Purine metabolism, 04910: Insulin signaling pathway	gb:AV270888 /DB_XREF=gi:16389927 /DB_XREF=AV270888 /CLONE=4931402H15 /FEA=EST /CNT=86 /TID=Mm.39980.1 /TIER=Stack /STK=71 /UG=Mm.39980 /LL=101669 /UG_GENE=AI847709 /UG_TITLE=expressed sequence AI847709
1415812_at	control	10.6748	43.7354	PPP-PPP	34170.5	5398.29	781.3	456.851	40094.7	32887.5	29529.3	879.9	1180.8	283.2	Gsn	gelsolin	2	2 B	35104448	NM_010354	227753	1315305, 2546951, 7698245, 7720072, 7774911, 8075499, 8088777, 8799160, 9811942, 9819354, 9927495, 10024874, 10349636, 10417819, 10431814, 10556799, 10559185, 10684249, 10922068, 10946270, 10985859, 11042159, 11076861, 11130978, 11217851, 11423996, 11514591, 12270712, 12466851, 12477932, 12578912, 12654637, 14617805, 14962741, 15294161, 15671163, 15782199, 16059910, 16120646, 16141072, 16141073, …	GO:0016192: vesicle-mediated transport, GO:0030041: actin filament polymerization, GO:0051014: actin filament severing, GO:0051014: actin filament severing, GO:0051016: barbed-end actin filament capping, GO:0051016: barbed-end actin filament capping, GO:0005576: extracellular region, GO:0005615: extracellular space, GO:0005737: cytoplasm, GO:0005829: cytosol, GO:0005856: cytoskeleton, GO:0015629:…	04810: Regulation of actin cytoskeleton	gb:NM_010354.1 /DB_XREF=gi:6754077 /GEN=Gsn /FEA=FLmRNA /CNT=415 /TID=Mm.21109.1 /TIER=FL+Stack /STK=239 /UG=Mm.21109 /LL=14851 /DEF=Mus musculus gelsolin (Gsn), mRNA. /PROD=gelsolin /FL=gb:NM_010354.1 gb:BC023143.1 gb:J04953.1
1460256_at	control	9.8712	43.116	PPP-PPP	31821.1	5426.88	738.03	542.835	37522.5	31222.3	26718.4	1092.5	1008.5	113.1	Car3	carbonic anhydrase 3	3	3 A2	14840281	NM_007606	12350	1901785, 1916821, 2111277, 2496681, 2852973, 7717866, 8889548, 9020864, 9021147, 9651514, 10349636, 11042159, 11076861, 11217851, 11255005, 12466851, 12477932, 12571105, 12930737, 15509796, 16141072, 16141073, 16247769, 16829211, 16945627	GO:0006730: one-carbon compound metabolic process, GO:0004089: carbonate dehydratase activity, GO:0008270: zinc ion binding, GO:0016151: nickel ion binding, GO:0016829: lyase activity, GO:0046872: metal ion binding	00910: Nitrogen metabolism	gb:NM_007606.1 /DB_XREF=gi:6671675 /GEN=Car3 /FEA=FLmRNA /CNT=422 /TID=Mm.300.1 /TIER=FL+Stack /STK=10 /UG=Mm.300 /LL=12350 /DEF=Mus musculus carbonic anhydrase 3 (Car3), mRNA. /PROD=carbonic anhydrase 3 /FL=gb:BC011129.1 gb:NM_007606.1 gb:M27796.1
1420715_a_at	control	8.0002	42.8907	PPP-AAA	3964.53	834.473	92.43	80.099	3228.5	4871.1	3794	174.1	89.2	14	Pparg	peroxisome proliferator activated receptor gamma	6	6 E3-F1	115387691	NM_011146	19016	7557387, 7568232, 7588749, 7644514, 7838715, 7926726, 8041794, 8240342, 8262913, 8647948, 8651933, 8661743, 8702406, 8754811, 8827514, 9013583, 9041124, 9168928, 9202217, 9202256, 9211064, 9229117, 9405372, 9421462, 9568680, 9708794, 9918810, 9933587, 10078198, 10097247, 10224131, 10385625, 10464095, 10549290, 10549291, 10555139, 10577502, 10675354, 10707952, 10953027, 10982846, 11089532, 1115988…	GO:0000122: negative regulation of transcription from RNA polymerase II promoter, GO:0006350: transcription, GO:0006355: regulation of transcription, DNA-dependent, GO:0006954: inflammatory response, GO:0030855: epithelial cell differentiation, GO:0045165: cell fate commitment, GO:0045444: fat cell differentiation, GO:0045444: fat cell differentiation, GO:0045449: regulation of transcription, GO:…	03320: PPAR signaling pathway, 05216: Thyroid cancer	gb:NM_011146.1 /DB_XREF=gi:6755137 /GEN=Pparg /FEA=FLmRNA /CNT=7 /TID=Mm.3020.1 /TIER=FL /STK=3 /UG=Mm.3020 /LL=19016 /DEF=Mus musculus peroxisome proliferator activated receptor gamma (Pparg), mRNA. /PROD=peroxisome proliferator activator receptorgamma /FL=gb:NM_011146.1 gb:U09138.1 gb:BC021798.1
1457123_at	control	6.5544	42.3797	PPP-AAA	863.13	221.98	20.37	17.9893	883.9	1074	631.5	41.1	8.9	11.1	Nrg4	neuregulin 4	9	9 C	-55019441	BB219343	83961	10348342, 10349636, 10922068, 11042159, 11076861, 11125038, 11217851, 12399441, 12466851, 12477932, 12878679, 15306553, 16141072, 16141073	GO:0016020: membrane, GO:0016021: integral to membrane, GO:0008083: growth factor activity		gb:BB219343 /DB_XREF=gi:16353397 /DB_XREF=BB219343 /CLONE=A530054D19 /FEA=EST /CNT=6 /TID=Mm.33098.1 /TIER=ConsEnd /STK=5 /UG=Mm.33098 /LL=102555 /UG_GENE=AI552600 /UG_TITLE=expressed sequence AI552600
1423166_at	control	6.2916	41.1345	PPP-PPP	17335.4	4653.08	421.43	174.803	14193.8	22681	15131.5	541.6	501.8	220.9	Cd36	CD36 antigen	5	5 A3	-17293839	BB534670	12491	7503937, 7685021, 8630729, 8950178, 9101712, 9371744, 9892232, 9990422, 10224152, 10349636, 10383407, 10384057, 10433968, 10480880, 10772649, 10913136, 11042159, 11076861, 11217851, 11716758, 11867619, 11937630, 11976335, 11988484, 12021254, 12088505, 12145296, 12150950, 12239221, 12356675, 12376530, 12466851, 12477932, 12479586, 12496189, 12606036, 12746501, 12796468, 12823473, 12923231, 1469911…	GO:0006810: transport, GO:0007155: cell adhesion, GO:0005764: lysosome, GO:0005886: plasma membrane, GO:0016020: membrane, GO:0016021: integral to membrane, GO:0004872: receptor activity, GO:0005515: protein binding	03320: PPAR signaling pathway, 04512: ECM-receptor interaction, 04640: Hematopoietic cell lineage, 04920: Adipocytokine signaling pathway	gb:AK004192.1 /DB_XREF=gi:12835286 /GEN=Cd36 /FEA=FLmRNA /CNT=240 /TID=Mm.18628.1 /TIER=Stack /STK=35 /UG=Mm.18628 /LL=12491 /UG_TITLE=CD36 antigen /DEF=Mus musculus 18 days embryo whole body cDNA, RIKEN full-length enriched library, clone:1110046N03:CD36 antigen, full insert sequence. /FL=gb:NM_007643.1 gb:L23108.1
1435196_at	control	10.7146	40.8456	PPP-AAA	1313.87	206.052	32.17	21.6909	1519.4	1107.3	1314.9	36.9	51.1	8.5	Ntrk2	neurotrophic tyrosine kinase, receptor, type 2	13	13 B1	58817455, 58816218	BB795585	18212	1327010, 1645620, 1751544, 2160854, 2171894, 2555172, 7582115, 7588071, 7746324, 7991545, 8114702, 8187631, 8223273, 8402890, 8530078, 8575307, 8662221, 8815902, 8889548, 8898237, 8918886, 8938453, 8955272, 8978665, 8994044, 9133385, 9141083, 9148911, 9184113, 9232598, 9263033, 9331334, 9364058, 9398452, 9421165, 9472042, 9640332, 9728914, 9728915, 9731539, 9736654, 9881298, 9973328, 10207144, 10…	GO:0001570: vasculogenesis, GO:0006468: protein amino acid phosphorylation, GO:0007169: transmembrane receptor protein tyrosine kinase signaling pathway, GO:0007275: multicellular organismal development, GO:0007399: nervous system development, GO:0007631: feeding behavior, GO:0014047: glutamate secretion, GO:0019222: regulation of metabolic process, GO:0030154: cell differentiation, GO:0042490: m…	04010: MAPK signaling pathway	gb:BB795585 /DB_XREF=gi:16965204 /DB_XREF=BB795585 /CLONE=G431005L04 /FEA=EST /CNT=30 /TID=Mm.37885.1 /TIER=Stack /STK=19 /UG=Mm.37885 /UG_TITLE=ESTs
1450884_at	control	5.3845	40.6356	PPP-PPP	5587.4	1752.04	137.5	60.5765	4364.1	7594.5	4803.6	155	187.4	70.1	Cd36	CD36 antigen	5	5 A3	-17293839	BB534670	12491	7503937, 7685021, 8630729, 8950178, 9101712, 9371744, 9892232, 9990422, 10224152, 10349636, 10383407, 10384057, 10433968, 10480880, 10772649, 10913136, 11042159, 11076861, 11217851, 11716758, 11867619, 11937630, 11976335, 11988484, 12021254, 12088505, 12145296, 12150950, 12239221, 12356675, 12376530, 12466851, 12477932, 12479586, 12496189, 12606036, 12746501, 12796468, 12823473, 12923231, 1469911…	GO:0006810: transport, GO:0007155: cell adhesion, GO:0005764: lysosome, GO:0005886: plasma membrane, GO:0016020: membrane, GO:0016021: integral to membrane, GO:0004872: receptor activity, GO:0005515: protein binding	03320: PPAR signaling pathway, 04512: ECM-receptor interaction, 04640: Hematopoietic cell lineage, 04920: Adipocytokine signaling pathway	gb:BB534670 /DB_XREF=gi:16446427 /DB_XREF=BB534670 /CLONE=E030038C19 /FEA=FLmRNA /CNT=240 /TID=Mm.18628.1 /TIER=ConsEnd /STK=2 /UG=Mm.18628 /LL=12491 /UG_GENE=Cd36 /UG_TITLE=CD36 antigen /FL=gb:NM_007643.1 gb:L23108.1
1424186_at	control	16.9311	39.831	PPP-AAA	16179.3	1583.46	406.2	310.362	17272.1	16902.5	14363.4	564.6	605.4	48.6	Ccdc80	coiled-coil domain containing 80	16	16 B5	45013384	BG074158	67896	8889548, 10349636, 10922068, 11042159, 11076861, 11217851, 11812002, 12466851, 12477932, 15325258, 16141072, 16141073			gb:AB075019.1 /DB_XREF=gi:18958360 /GEN=urb /FEA=FLmRNA /CNT=132 /TID=Mm.181074.1 /TIER=FL+Stack /STK=46 /UG=Mm.181074 /LL=67896 /DEF=Mus musculus mRNA for URB, complete cds. /PROD=URB /FL=gb:AB075019.1
1424649_a_at	control	5.5223	39.5289	PPP-AAA	819.57	250.06	20.73	15.7081	1035.1	878.2	545.4	35	23.3	3.9	Tspan8	tetraspanin 8	10	10 D2	115221393	BC025461	216350	10349636, 10725249, 10922068, 11042159, 11076861, 11217851, 12466851, 12477932, 14660441, 15556938, 16141072, 16141073, 16452166	GO:0016021: integral to membrane		gb:BC025461.1 /DB_XREF=gi:19343772 /FEA=FLmRNA /CNT=35 /TID=Mm.22270.1 /TIER=FL+Stack /STK=21 /UG=Mm.22270 /DEF=Mus musculus, clone MGC:38363 IMAGE:5344986, mRNA, complete cds. /PROD=Unknown (protein for MGC:38363) /FL=gb:BC025461.1
1435371_x_at	control	5.9207	38.922	PPP-AAA	3709.27	1054.1	95.3	81.3373	2515	4509.9	4102.9	4.8	118.8	162.3	Ces3	carboxylesterase 3	8	8 C5	-96055199	AI315015	104158	10349636, 10518925, 10725249, 10922068, 11042159, 11076861, 11217851, 11470237, 12466851, 12477932, 15188402, 15220344, 15269189, 15752068, 16141072, 16141073	GO:0006637: acyl-CoA metabolic process, GO:0009636: response to toxin, GO:0005615: extracellular space, GO:0005783: endoplasmic reticulum, GO:0003824: catalytic activity, GO:0004091: carboxylesterase activity, GO:0004759: serine esterase activity, GO:0016787: hydrolase activity, GO:0016789: carboxylic ester hydrolase activity	00960: Alkaloid biosynthesis II	gb:AI315015 /DB_XREF=gi:4030282 /DB_XREF=uj23d06.x1 /CLONE=IMAGE:1920779 /FEA=EST /CNT=21 /TID=Mm.120807.2 /TIER=Stack /STK=17 /UG=Mm.120807 /LL=104158 /UG_GENE=Ces3 /UG_TITLE=carboxylesterase 3
1437644_at	control	9.7884	37.792	PPP-AAA	345.17	58.3658	9.13	11.358	303.1	320.6	411.8	4.9	0.5	22	B3galt2	UDP-Gal:betaGlcNAc beta 1,3-galactosyltransferase, polypeptide 2	1	1 F	145402960	BB083643	26878	9417047, 10349636, 11042159, 11076861, 11217851, 12466851, 12477932, 12633872, 16141072, 16141073	GO:0006486: protein amino acid glycosylation, GO:0009312: oligosaccharide biosynthetic process, GO:0016020: membrane, GO:0016021: integral to membrane, GO:0008378: galactosyltransferase activity, GO:0008499: UDP-galactose:beta-N-acetylglucosamine beta-1,3-galactosyltransferase activity, GO:0016740: transferase activity, GO:0016757: transferase activity, transferring glycosyl groups, GO:0030145: m…	00601: Glycosphingolipid biosynthesis - lactoseries, 01031: Glycan structures - biosynthesis 2	gb:BB083643 /DB_XREF=gi:15407640 /DB_XREF=BB083643 /CLONE=9330184D19 /FEA=EST /CNT=23 /TID=Mm.123510.2 /TIER=Stack /STK=15 /UG=Mm.123510 /LL=26878 /UG_GENE=B3galt2 /UG_TITLE=UDP-Gal:betaGlcNAc beta 1,3-galactosyltransferase, polypeptide 2
1444344_at	control	7.9617	37.7378	PPP-AAA	1520.83	321.733	40.3	15.1159	1716.3	1696.7	1149.5	55	24.8	41.1	Fgf10	fibroblast growth factor 10	13	13 A3-A4	119833906	BG066684	14165	8104708, 9332392, 9393979, 9428423, 9435295, 9651475, 9731532, 9733575, 9740653, 9768363, 9784490, 9790778, 9916808, 9988217, 10021340, 10192400, 10330503, 10349636, 10446271, 10512194, 10518490, 10534616, 10572052, 10642790, 10677252, 10769235, 10802662, 10804187, 10821755, 10862743, 10922068, 10934262, 10952944, 10964474, 10984614, 11042159, 11062007, 11066089, 11076861, 11101845, 11101846, 111…	GO:0000060: protein import into nucleus, translocation, GO:0001759: induction of an organ, GO:0001974: blood vessel remodeling, GO:0006935: chemotaxis, GO:0006950: response to stress, GO:0007267: cell-cell signaling, GO:0007267: cell-cell signaling, GO:0008284: positive regulation of cell proliferation, GO:0008285: negative regulation of cell proliferation, GO:0008543: fibroblast growth factor re…	04010: MAPK signaling pathway, 04810: Regulation of actin cytoskeleton, 05218: Melanoma	gb:BG066684 /DB_XREF=gi:12549176 /DB_XREF=H3044H06-3 /CLONE=H3044H06 /FEA=EST /CNT=4 /TID=Mm.172793.1 /TIER=ConsEnd /STK=2 /UG=Mm.172793 /UG_TITLE=ESTs
1425809_at	control	10.1348	37.3868	PPP-AAA	8770.93	1456.45	234.6	83.8814	8965.7	7226.9	10120.2	331.4	183.3	189.1	Fabp4	fatty acid binding protein 4, adipocyte	3	3 A1	-10186878	BC018558	11770	1617216, 1618860, 1794058, 2452440, 2506639, 3015943, 3036869, 3520554, 3968175, 6206497, 7906967, 8910278, 9371744, 9405372, 10224167, 10349636, 10512363, 10866041, 10965911, 10982846, 11042159, 11076861, 11217851, 11385507, 11481226, 11606480, 11827549, 11940593, 12377750, 12466851, 12477932, 12588883, 13129924, 15130516, 15155732, 15158467, 15175761, 15353487, 15367400, 15454399, 15684432, 157…	GO:0001816: cytokine production, GO:0006469: negative regulation of protein kinase activity, GO:0006810: transport, GO:0016481: negative regulation of transcription, GO:0042632: cholesterol homeostasis, GO:0050729: positive regulation of inflammatory response, GO:0005488: binding, GO:0008289: lipid binding, GO:0016564: transcriptional repressor activity	03320: PPAR signaling pathway	gb:BC018558.1 /DB_XREF=gi:17391328 /FEA=FLmRNA /CNT=6 /TID=Mm.214644.1 /TIER=FL /STK=1 /UG=Mm.214644 /DEF=Mus musculus, Similar to fatty acid binding protein 4, adipocyte, clone MGC:18548 IMAGE:3670866, mRNA, complete cds. /PROD=Similar to fatty acid binding protein 4,adipocyte /FL=gb:BC018558.1
1441098_at	control	7.3645	35.3607	PPP-AAA	401.93	91.7357	11.37	4.7248	344	507.7	354.1	14.9	13.2	6	Pnldc1	poly(A)-specific ribonuclease (PARN)-like domain containing 1	17	17 A1		BG298178	240023	10349636, 11042159, 11076861, 11217851, 12466851, 16141072, 16141073	GO:0005634: nucleus		gb:BG298178 /DB_XREF=gi:13062389 /DB_XREF=602396322F1 /CLONE=IMAGE:4507924 /FEA=EST /CNT=8 /TID=Mm.38273.1 /TIER=ConsEnd /STK=4 /UG=Mm.38273 /UG_TITLE=ESTs
1422678_at	control	5.5175	34.6795	PPP-PPP	11335.6	3454.23	326.87	106.282	8514.2	15187.9	10304.6	240.9	445.7	294	Dgat2	diacylglycerol O-acyltransferase 2	7	7 F1	-99028856	AK002443	67800	10349636, 11042159, 11076861, 11217851, 11481335, 12032764, 12077311, 12413942, 12466851, 12477932, 14521909, 14668353, 15550388, 15797871, 16141072, 16141073, 16751624, 17035227	GO:0006071: glycerol metabolic process, GO:0006629: lipid metabolic process, GO:0008610: lipid biosynthetic process, GO:0019432: triacylglycerol biosynthetic process, GO:0019432: triacylglycerol biosynthetic process, GO:0019432: triacylglycerol biosynthetic process, GO:0005624: membrane fraction, GO:0005624: membrane fraction, GO:0005783: endoplasmic reticulum, GO:0016020: membrane, GO:0016021: i…		gb:AK002443.1 /DB_XREF=gi:12832431 /FEA=FLmRNA /CNT=204 /TID=Mm.180189.1 /TIER=Stack /STK=57 /UG=Mm.180189 /LL=67800 /UG_GENE=Dgat2 /UG_TITLE=diacylglycerol O-acyltransferase 2 /DEF=Mus musculus adult male kidney cDNA, RIKEN full-length enriched library, clone:0610010B06:homolog to WUGSC:H_DJ0747G18.5 PROTEIN (FRAGMENT), full insert sequence. /FL=gb:AF384160.1 gb:NM_026384.1
1434413_at	control	5.1072	34.6175	PPP-AAA	5318.4	1748.4	153.63	105.149	3952.7	7288.9	4713.6	250.8	168.1	42						BG092677					gb:BG092677 /DB_XREF=gi:12575240 /DB_XREF=mac15d01.x1 /CLONE=IMAGE:3999792 /FEA=EST /CNT=56 /TID=Mm.45770.1 /TIER=Stack /STK=33 /UG=Mm.45770 /UG_TITLE=ESTs
1428538_s_at	control	4.5166	34.2872	PPP-AAA	6495.13	2412.35	189.43	166.972	5988.7	9120.5	4376.2	129.5	378.1	60.7	Rarres2	retinoic acid receptor responder (tazarotene induced) 2	6	6 B2.3	-48499283	BI328146	71660	10349636, 10922068, 11042159, 11076861, 11125038, 11217851, 12466851, 12477932, 14530373, 16141072, 16141073	GO:0001523: retinoid metabolic process, GO:0006952: defense response, GO:0005576: extracellular region, GO:0005615: extracellular space		gb:BI328146 /DB_XREF=gi:15012803 /DB_XREF=602985403F1 /CLONE=IMAGE:5137920 /FEA=mRNA /CNT=86 /TID=Mm.28231.1 /TIER=Stack /STK=33 /UG=Mm.28231 /LL=71660 /UG_GENE=0610007L05Rik /UG_TITLE=RIKEN cDNA 0610007L05 gene
1452031_at	control	4.5532	34.1063	PPP-AAA	1657.57	611.628	48.6	22.8744	1907.8	960.5	2104.4	74.4	40.6	30.8	Slc1a3	solute carrier family 1 (glial high affinity glutamate transporter), member 3	15	15 A2	-8581340	BB357585	20512	7723632, 7903437, 8001975, 8226929, 8601800, 8661010, 8733726, 8889548, 9129177, 9180080, 9364068, 9371744, 9379843, 9539795, 9600674, 9671661, 9753165, 10349636, 10529447, 11042159, 11076861, 11102482, 11133151, 11217851, 11316002, 11325559, 11544199, 11567059, 11574907, 11852232, 12180997, 12202863, 12225864, 12466851, 12477932, 12508235, 12533615, 12546822, 12654290, 12842915, 12878755, 129574…	GO:0006605: protein targeting, GO:0006810: transport, GO:0006810: transport, GO:0006835: dicarboxylic acid transport, GO:0005887: integral to plasma membrane, GO:0005887: integral to plasma membrane, GO:0016020: membrane, GO:0016021: integral to membrane, GO:0042995: cell projection, GO:0043025: cell soma, GO:0005343: organic acid:sodium symporter activity, GO:0005386: carrier activity, GO:000538…		gb:BM220359 /DB_XREF=gi:17780417 /DB_XREF=C0939E10-3 /CLONE=C0939E10 /FEA=FLmRNA /CNT=474 /TID=Mm.33356.1 /TIER=Stack /STK=145 /UG=Mm.33356 /UG_TITLE=Mus musculus glutamate transporter mRNA, complete cds /FL=gb:AF330257.1
1436991_x_at	control	9.5481	33.9265	PPP-PPP	36305.8	6369.96	1070.13	528.456	43210	30657	35050.5	1208.7	1515.5	486.2	Gsn	gelsolin	2	2 B	35104448	AV025559	227753	1315305, 2546951, 7698245, 7720072, 7774911, 8075499, 8088777, 8799160, 9811942, 9819354, 9927495, 10024874, 10349636, 10417819, 10431814, 10556799, 10559185, 10684249, 10922068, 10946270, 10985859, 11042159, 11076861, 11130978, 11217851, 11423996, 11514591, 12270712, 12466851, 12477932, 12578912, 12654637, 14617805, 14962741, 15294161, 15671163, 15782199, 16059910, 16120646, 16141072, 16141073, …	GO:0016192: vesicle-mediated transport, GO:0030041: actin filament polymerization, GO:0051014: actin filament severing, GO:0051014: actin filament severing, GO:0051016: barbed-end actin filament capping, GO:0051016: barbed-end actin filament capping, GO:0005576: extracellular region, GO:0005615: extracellular space, GO:0005737: cytoplasm, GO:0005829: cytosol, GO:0005856: cytoskeleton, GO:0015629:…	04810: Regulation of actin cytoskeleton	gb:AV025559 /DB_XREF=gi:4802551 /DB_XREF=AV025559 /CLONE=1200014F04 /FEA=EST /CNT=33 /TID=Mm.21109.2 /TIER=Stack /STK=31 /UG=Mm.21109 /LL=14851 /UG_GENE=Gsn /UG_TITLE=gelsolin
1418472_at	control	5.273	33.5257	PPP-AAA	2023.83	644.924	60.37	6.0302	2122.4	2613.8	1335.3	53.5	64.8	62.8	Aspa	aspartoacylase (aminoacylase) 2	11	11 B4	-73121182	BC024934	11484	3106151, 8889548, 10349636, 10837925, 10894262, 11042159, 11076861, 11217851, 12466851, 12477932, 12706335, 12909286, 14572139, 15016427, 15246864, 15686967, 15784740, 16141072, 16141073, 16707098, 16935940	GO:0006083: acetate metabolic process, GO:0006533: aspartate catabolic process, GO:0008152: metabolic process, GO:0004046: aminoacylase activity, GO:0004046: aminoacylase activity, GO:0016787: hydrolase activity, GO:0016788: hydrolase activity, acting on ester bonds, GO:0019807: aspartoacylase activity	00252: Alanine and aspartate metabolism, 00340: Histidine metabolism	gb:BC024934.1 /DB_XREF=gi:19354303 /FEA=FLmRNA /CNT=50 /TID=Mm.20317.1 /TIER=FL+Stack /STK=23 /UG=Mm.20317 /LL=11484 /UG_GENE=Aspa /DEF=Mus musculus, aspartoacylase (aminoacylase) 2, clone MGC:28302 IMAGE:4012726, mRNA, complete cds. /PROD=aspartoacylase (aminoacylase) 2 /FL=gb:NM_023113.1 gb:BC024934.1 gb:AF212998.1
1419378_a_at	control	15.3948	33.3702	PPP-AAA	573.97	61.9831	17.2	9.057	609	610.5	502.4	24.6	19.9	7.1	Fxyd2	FXYD domain-containing ion transport regulator 2	9	9 B	45154132, 45150212, 45157071	NM_052823	11936	8387529, 9396759, 9600999, 10349636, 10950925, 11042159, 11062458, 11076861, 11217851, 11526196, 12466851, 12477932, 15383396, 15572522, 15755730, 16141072, 16141073, 16403837, 16804105	GO:0006810: transport, GO:0006811: ion transport, GO:0006813: potassium ion transport, GO:0006814: sodium ion transport, GO:0016020: membrane, GO:0016021: integral to membrane, GO:0005216: ion channel activity, GO:0030955: potassium ion binding, GO:0031402: sodium ion binding		gb:NM_052823.1 /DB_XREF=gi:16554571 /GEN=Fxyd2 /FEA=FLmRNA /CNT=30 /TID=Mm.22742.1 /TIER=FL+Stack /STK=10 /UG=Mm.22742 /LL=11936 /DEF=Mus musculus FXYD domain-containing ion transport regulator 2 (Fxyd2), transcript variant b, mRNA. /PROD=FXYD domain-containing ion transport regulator2, isoform b /FL=gb:NM_052823.1
1437171_x_at	control	9.6118	33.292	PPP-PPP	40515.3	7048.03	1216.97	688.42	47906.4	33869.6	39769.8	1391.1	1801.6	458.2	Gsn	gelsolin	2	2 B	35104448	AV025667	227753	1315305, 2546951, 7698245, 7720072, 7774911, 8075499, 8088777, 8799160, 9811942, 9819354, 9927495, 10024874, 10349636, 10417819, 10431814, 10556799, 10559185, 10684249, 10922068, 10946270, 10985859, 11042159, 11076861, 11130978, 11217851, 11423996, 11514591, 12270712, 12466851, 12477932, 12578912, 12654637, 14617805, 14962741, 15294161, 15671163, 15782199, 16059910, 16120646, 16141072, 16141073, …	GO:0016192: vesicle-mediated transport, GO:0030041: actin filament polymerization, GO:0051014: actin filament severing, GO:0051014: actin filament severing, GO:0051016: barbed-end actin filament capping, GO:0051016: barbed-end actin filament capping, GO:0005576: extracellular region, GO:0005615: extracellular space, GO:0005737: cytoplasm, GO:0005829: cytosol, GO:0005856: cytoskeleton, GO:0015629:…	04810: Regulation of actin cytoskeleton	gb:AV025667 /DB_XREF=gi:4802659 /DB_XREF=AV025667 /CLONE=1200014O16 /FEA=EST /CNT=24 /TID=Mm.21109.3 /TIER=Stack /STK=24 /UG=Mm.21109 /LL=14851 /UG_GENE=Gsn /UG_TITLE=gelsolin
1428333_at	control	12.7032	33.2251	PPP-PPP	13064.1	1723.47	393.2	120.182	12783.1	14910.8	11498.4	445.7	478.2	255.7	2900062L11Rik	RIKEN cDNA 2900062L11 gene	X	X F1	131340194	AK013740	76976	10349636, 11042159, 11076861, 11217851, 12466851, 12477932, 16141072, 16141073			gb:AK013740.1 /DB_XREF=gi:12851221 /FEA=mRNA /CNT=71 /TID=Mm.27579.1 /TIER=Stack /STK=52 /UG=Mm.27579 /LL=76976 /UG_GENE=2900062L11Rik /UG_TITLE=RIKEN cDNA 2900062L11 gene /DEF=Mus musculus adult male hippocampus cDNA, RIKEN full-length enriched library, clone:2900062L11:homolog to MICROSOMAL SIGNAL PEPTIDASE 23 KDA SUBUNIT (EC 3.4.-.-) (SPC2223), full insert sequence.
1418511_at	control	12.0921	32.8542	PPP-AAA	14638.7	1983.7	445.57	445.04	12378.4	15447.6	16090.2	329.3	937.2	70.2	Dpt	dermatopontin	1	1 H2	166633406	NM_019759	56429	10349636, 11042159, 11076861, 11217851, 12230512, 12466851, 12477932, 14980498, 15312129, 16141072, 16141073, 16877395, 16978288, 17118749	GO:0007155: cell adhesion, GO:0005578: extracellular matrix (sensu Metazoa), GO:0005615: extracellular space, GO:0005515: protein binding		gb:NM_019759.1 /DB_XREF=gi:9789942 /GEN=Dpt /FEA=FLmRNA /CNT=84 /TID=Mm.28935.1 /TIER=FL+Stack /STK=22 /UG=Mm.28935 /LL=56429 /DEF=Mus musculus dermatopontin (Dpt), mRNA. /PROD=dermatopontin /FL=gb:NM_019759.1 gb:AF143374.1
1419504_at	control	9.4241	31.764	PPP-AAA	663.87	117.389	20.9	13.5746	682.7	770.7	538.2	31.5	25.6	5.6	Mogat1	monoacylglycerol O-acyltransferase 1	1	1 C4	78395037	NM_026713	68393	8889548, 10349636, 11042159, 11076861, 11217851, 11481335, 12077311, 12466851, 12477932, 16141072, 16141073	GO:0006071: glycerol metabolic process, GO:0006629: lipid metabolic process, GO:0006651: diacylglycerol biosynthetic process, GO:0008610: lipid biosynthetic process, GO:0045454: cell redox homeostasis, GO:0005624: membrane fraction, GO:0005783: endoplasmic reticulum, GO:0016020: membrane, GO:0016021: integral to membrane, GO:0003846: 2-acylglycerol O-acyltransferase activity, GO:0004144: diacylgl…		gb:NM_026713.1 /DB_XREF=gi:18426804 /GEN=Dgat2l1 /FEA=FLmRNA /CNT=26 /TID=Mm.41325.1 /TIER=FL+Stack /STK=9 /UG=Mm.41325 /LL=68393 /DEF=Mus musculus diacylglycerol O-acyltransferase 2-like 1 (Dgat2l1), mRNA. /PROD=diacylglycerol O-acyltransferase 2-like 1 /FL=gb:AF384162.1 gb:NM_026713.1
1436521_at	control	6.2517	31.6376	PPP-AAA	3066.73	822.257	96.93	29.5663	3188.2	3821.5	2190.5	104.9	121.7	64.2	Slc36a2	solute carrier family 36 (proton/amino acid symporter), member 2	11	11 B1.3	-55001914	AI596194	246049	8889548, 10349636, 11042159, 11076861, 11217851, 11959859, 12415263, 12451123, 12466851, 12477932, 15058382, 15291811, 16141072, 16141073	GO:0006865: amino acid transport, GO:0015808: L-alanine transport, GO:0015816: glycine transport, GO:0015824: proline transport, GO:0015992: proton transport, GO:0005886: plasma membrane, GO:0016020: membrane, GO:0016021: integral to membrane, GO:0005279: amino acid-polyamine transporter activity, GO:0005280: hydrogen:amino acid symporter activity, GO:0005302: L-tyrosine transporter activity, GO:…		gb:AI596194 /DB_XREF=gi:4605242 /DB_XREF=uk23b11.x1 /CLONE=IMAGE:1969821 /FEA=EST /CNT=23 /TID=Mm.36796.1 /TIER=Stack /STK=8 /UG=Mm.36796 /UG_TITLE=ESTs, Weakly similar to Y43F4B.7.p (Caenorhabditis elegans) (C.elegans)
1455747_at	control	13.5577	31.4364	PPP-AAA	172.9	21.3157	5.5	1.7321	184.5	185.9	148.3	4.5	7.5	4.5	Ggtla1	gamma-glutamyltransferase-like activity 1	10	10 C1	75033096	BB010646	23887	9774450, 10349636, 10667344, 11042159, 11076861, 11217851, 11463821, 12163373, 12466851, 12477932, 16141072, 16141073	GO:0006750: glutathione biosynthetic process, GO:0006954: inflammatory response, GO:0019370: leukotriene biosynthetic process, GO:0005886: plasma membrane, GO:0016020: membrane, GO:0016021: integral to membrane, GO:0003840: gamma-glutamyltransferase activity, GO:0003840: gamma-glutamyltransferase activity, GO:0008415: acyltransferase activity, GO:0016740: transferase activity	00430: Taurine and hypotaurine metabolism, 00450: Selenoamino acid metabolism, 00460: Cyanoamino acid metabolism, 00480: Glutathione metabolism, 00590: Arachidonic acid metabolism	gb:BB010646 /DB_XREF=gi:15403265 /DB_XREF=BB010646 /CLONE=4732496L20 /FEA=EST /CNT=12 /TID=Mm.18263.2 /TIER=Stack /STK=8 /UG=Mm.18263 /LL=23887 /UG_GENE=Ggtla1 /UG_TITLE=gamma-glutamyltransferase-like activity 1
1448842_at	control	19.3901	31.3907	PPP-PPP	7664.57	654.941	244.17	102.017	7050.1	8353.6	7590	141.1	345.1	246.3	Cdo1	cysteine dioxygenase 1, cytosolic	18	18 C	-46838537	NM_033037	12583	8288233, 8827514, 8835096, 8889548, 9321482, 9417917, 10349636, 10922068, 10982846, 11042159, 11076861, 11110696, 11217851, 11602353, 12466851, 12477932, 16141072, 16141073, 16492780, 16829211, 16870172	GO:0019452: L-cysteine catabolic process to taurine, GO:0019530: taurine metabolic process, GO:0046439: L-cysteine metabolic process, GO:0005829: cytosol, GO:0005506: iron ion binding, GO:0009055: electron carrier activity, GO:0016491: oxidoreductase activity, GO:0016702: oxidoreductase activity, acting on single donors with incorporation of molecular oxygen, incorporation of two atoms of oxygen,…	00272: Cysteine metabolism, 00430: Taurine and hypotaurine metabolism	gb:NM_033037.1 /DB_XREF=gi:14719433 /GEN=Cdo1 /FEA=FLmRNA /CNT=310 /TID=Mm.29996.1 /TIER=FL+Stack /STK=36 /UG=Mm.29996 /LL=12583 /DEF=Mus musculus cysteine dioxygenase 1, cytosolic (Cdo1), mRNA. /PROD=cysteine dioxygenase 1, cytosolic /FL=gb:NM_033037.1 gb:BC013638.1
1456295_at	control	4.8046	31.2733	PPP-AAA	2285.03	796.716	73.07	33.3275	1385.7	2566.9	2902.5	41.9	108.2	69.1	B230114P17Rik	RIKEN cDNA B230114P17 gene	10			BB304874	402735	10349636, 11042159, 11076861, 11217851, 12466851, 16141072, 16141073			gb:BB304874 /DB_XREF=gi:16402132 /DB_XREF=BB304874 /CLONE=B230114P17 /FEA=EST /CNT=13 /TID=Mm.38066.1 /TIER=Stack /STK=12 /UG=Mm.38066 /UG_TITLE=ESTs
1419519_at	control	4.7575	30.9987	PPP-AAA	1649.13	579.721	53.2	39.0286	1170.4	2293.7	1483.3	72.3	79	8.3	Igf1	insulin-like growth factor 1	10	10 C1	87289828, 87294529	NM_010512	16000	1284245, 1315903, 1317321, 1374351, 1601577, 1628813, 1698554, 1701096, 1778592, 1924386, 1975791, 2004558, 2767428, 3313091, 3595538, 3774549, 7038514, 7472488, 7522842, 7525256, 7525829, 7525909, 7545402, 7588220, 7595602, 7601910, 7613482, 7636260, 7640658, 7664676, 7691099, 7718235, 7744859, 7750499, 7763295, 7789774, 7806275, 7819129, 7819439, 7841657, 7848824, 7953654, 8011322, 8011324, 801…	GO:0006916: anti-apoptosis, GO:0007399: nervous system development, GO:0009887: organ morphogenesis, GO:0010001: glial cell differentiation, GO:0021940: positive regulation of granule cell precursor proliferation, GO:0035264: body growth, GO:0048009: insulin-like growth factor receptor signaling pathway, GO:0048009: insulin-like growth factor receptor signaling pathway, GO:0048468: cell developme…	04150: mTOR signaling pathway, 04510: Focal adhesion, 04730: Long-term depression, 05214: Glioma, 05218: Melanoma	gb:BC012409.1 /DB_XREF=gi:15214568 /FEA=FLmRNA /CNT=29 /TID=Mm.2770.1 /TIER=FL /STK=1 /UG=Mm.2770 /LL=16000 /UG_GENE=Igf1 /DEF=Mus musculus, Similar to insulin-like growth factor 1, clone MGC:18617 IMAGE:4194295, mRNA, complete cds. /PROD=Similar to insulin-like growth factor 1 /FL=gb:BC012409.1 gb:NM_010512.1
1416321_s_at	control	5.6627	30.8497	PPP-PPP	12045.8	3561.39	390.47	161.07	10415.4	16130.5	9591.4	575.8	311.3	284.3	Prelp	proline arginine-rich end leucine-rich repeat	1	1 E4	-135726688	NM_054077	116847	8889548, 10349636, 10725249, 10922068, 11042159, 11076861, 11217851, 11527931, 11731272, 12466851, 12477932, 12796502, 16141072, 16141073	GO:0001501: skeletal development, GO:0005578: extracellular matrix (sensu Metazoa), GO:0005615: extracellular space, GO:0005201: extracellular matrix structural constituent, GO:0005515: protein binding		gb:BC019775.1 /DB_XREF=gi:18043602 /FEA=FLmRNA /CNT=156 /TID=Mm.214514.1 /TIER=FL+Stack /STK=98 /UG=Mm.214514 /LL=116847 /UG_GENE=Prelp /DEF=Mus musculus, proline arginine-rich end leucine-rich repeat, clone MGC:25825 IMAGE:4165772, mRNA, complete cds. /PROD=proline arginine-rich end leucine-rich repeat /FL=gb:BC019775.1 gb:NM_054077.1
1431056_a_at	control	21.4893	30.1158	PPP-PPP	18597.5	1429.59	617.53	237.61	19268.9	19567.8	16955.8	866.5	592.9	393.2	Lpl	lipoprotein lipase	8	8 B3.3	71809542	AK017272	16956	1339460, 1748295, 1765386, 2002550, 2037298, 2474325, 2563260, 3597382, 7527452, 7542371, 7544347, 7595098, 7613763, 7671815, 7759497, 7803821, 7864096, 8009369, 8013374, 8075500, 8105016, 8135737, 8169531, 8417372, 8530024, 8662221, 8662686, 8668199, 8672138, 8675619, 8692976, 8761296, 8833245, 8833906, 9060410, 9150252, 9162744, 9183545, 9202040, 9294198, 9374130, 9405372, 9507200, 9643345, 965…	GO:0006629: lipid metabolic process, GO:0016042: lipid catabolic process, GO:0005615: extracellular space, GO:0016020: membrane, GO:0042627: chylomicron, GO:0003824: catalytic activity, GO:0004465: lipoprotein lipase activity, GO:0005319: lipid transporter activity, GO:0008201: heparin binding, GO:0016787: hydrolase activity, GO:0048503: GPI anchor binding	00561: Glycerolipid metabolism, 03320: PPAR signaling pathway, 05010: Alzheimer's disease	gb:AK017272.1 /DB_XREF=gi:12856426 /GEN=Lpl /FEA=mRNA /CNT=12 /TID=Mm.1514.2 /TIER=ConsEnd /STK=0 /UG=Mm.1514 /LL=16956 /UG_TITLE=lipoprotein lipase /DEF=Mus musculus 6 days neonate head cDNA, RIKEN full-length enriched library, clone:5430405H20:lipoprotein lipase, full insert sequence.
1421093_at	control	7.6581	29.9683	PPP-AAA	2426.43	530.412	80.97	8.3345	2028.9	3028.7	2221.7	74.6	90.4	77.9	Slc7a10	solute carrier family 7 (cationic amino acid transporter, y+ system), member 10	7	7 B1-B5	34895177	NM_017394	53896	7671812, 8889548, 9371744, 10349636, 10734121, 10734131, 10997788, 11042159, 11076861, 11217851, 12466851, 12477932, 16026768, 16141072, 16141073	GO:0006810: transport, GO:0006865: amino acid transport, GO:0015804: neutral amino acid transport, GO:0005887: integral to plasma membrane, GO:0016020: membrane, GO:0016021: integral to membrane, GO:0005279: amino acid-polyamine transporter activity, GO:0005515: protein binding, GO:0015171: amino acid transporter activity, GO:0015175: neutral amino acid transporter activity		gb:NM_017394.1 /DB_XREF=gi:8394321 /GEN=Slc7a10 /FEA=FLmRNA /CNT=23 /TID=Mm.35567.1 /TIER=FL /STK=2 /UG=Mm.35567 /LL=53896 /DEF=Mus musculus solute carrier family 7 (cationic amino acid transporter, y+ system), member 10 (Slc7a10), mRNA. /PROD=solute carrier family 7 (cationic amino acid,transporter, y+ system), member 10 /FL=gb:NM_017394.1 gb:AB026688.1
1422571_at	control	6.4982	29.9053	PPP-AAA	2621.7	673.624	87.67	49.333	1859.4	2868.9	3136.8	123.5	108.1	31.4	Thbs2	thrombospondin 2	17	17 8.1 cM	-14403750	NM_011581	21826	1371115, 1712771, 1924325, 7829061, 7894168, 8126073, 8400410, 8406442, 8486387, 9169154, 9373030, 9403069, 9442117, 9694593, 9705966, 10027393, 10200282, 10349636, 10571734, 10669089, 10804014, 11042159, 11076861, 11147677, 11217851, 11387198, 11583953, 11781236, 11874233, 12213711, 12466851, 12477932, 12732502, 12861025, 14561659, 14996433, 15037577, 15284191, 15748999, 15872050, 15972954, 1597…	GO:0007155: cell adhesion, GO:0005576: extracellular region, GO:0005615: extracellular space, GO:0005198: structural molecule activity, GO:0005509: calcium ion binding, GO:0005515: protein binding, GO:0008201: heparin binding	01430: Cell Communication, 04350: TGF-beta signaling pathway, 04510: Focal adhesion, 04512: ECM-receptor interaction	gb:NM_011581.1 /DB_XREF=gi:6755778 /GEN=Thbs2 /FEA=FLmRNA /CNT=121 /TID=Mm.26688.1 /TIER=FL+Stack /STK=33 /UG=Mm.26688 /LL=21826 /DEF=Mus musculus thrombospondin 2 (Thbs2), mRNA. /PROD=thrombospondin 2 /FL=gb:L07803.1 gb:NM_011581.1
1435796_at	control	15.9142	29.9042	PPP-AAA	353.87	37.0009	11.83	4.0857	329.1	336.1	396.4	8.9	10.1	16.5	C530024P05Rik	RIKEN cDNA C530024P05 gene	5	5 F	113731054	AV280210	320916	10349636, 11042159, 11076861, 11217851, 12466851, 15368895, 16141072, 16141073			gb:AV280210 /DB_XREF=gi:15405712 /DB_XREF=AV280210 /CLONE=4933413A10 /FEA=EST /CNT=18 /TID=Mm.102783.1 /TIER=Stack /STK=13 /UG=Mm.102783 /UG_TITLE=ESTs
1455792_x_at	control	10.3316	29.3595	PPP-AAA	1472.87	235.714	50.17	36.4187	1219.7	1686	1512.9	90.2	41.3	19	Ndn	necdin	7	7 C	62227226	AV124445	17984	1394972, 2069569, 2571505, 7639751, 7794255, 8557705, 8615786, 9302265, 9412790, 9422723, 9630521, 10319852, 10339753, 10349636, 10464095, 10508517, 10556298, 10915770, 10922068, 10965153, 11007541, 11042159, 11076861, 11115855, 11168589, 11217851, 11454705, 11668390, 11719692, 11845283, 11959851, 12083804, 12198120, 12414813, 12421715, 12466851, 12477932, 12482959, 12629158, 12828934, 12971993, …	GO:0001558: regulation of cell growth, GO:0001764: neuron migration, GO:0006350: transcription, GO:0006355: regulation of transcription, DNA-dependent, GO:0006874: calcium ion homeostasis, GO:0007409: axonogenesis, GO:0007413: axonal fasciculation, GO:0007417: central nervous system development, GO:0007585: respiratory gaseous exchange, GO:0008347: glial cell migration, GO:0019233: sensory percep…		gb:AV124445 /DB_XREF=gi:5310679 /DB_XREF=AV124445 /CLONE=2700018J21 /FEA=EST /CNT=104 /TID=Mm.7089.3 /TIER=Stack /STK=102 /UG=Mm.7089 /LL=17984 /UG_GENE=Ndn /UG_TITLE=necdin
1455258_at	control	7.2342	29.2389	PPP-AAA	220.27	50.6345	7.53	5.5139	183.4	199.4	278	13.9	4.3	4.4	Kcnc2	potassium voltage gated channel, Shaw-related subfamily, member 2	10	10 D2	111675232	BQ174236	268345	1740329, 7905852, 8034307, 8111118, 8889548, 8943282, 9266612, 9852577, 10349636, 11042159, 11076861, 11124984, 11217851, 12000114, 12176162, 12466851, 12477932, 12502510, 15317859, 15921521, 16141072, 16141073, 16460880	GO:0006810: transport, GO:0006811: ion transport, GO:0006812: cation transport, GO:0006813: potassium ion transport, GO:0006813: potassium ion transport, GO:0005887: integral to plasma membrane, GO:0008076: voltage-gated potassium channel complex, GO:0016020: membrane, GO:0016021: integral to membrane, GO:0005216: ion channel activity, GO:0005249: voltage-gated potassium channel activity, GO:0005…		gb:BQ174236 /DB_XREF=gi:20349727 /DB_XREF=UI-M-DJ2-bvx-b-07-0-UI.s1 /CLONE=UI-M-DJ2-bvx-b-07-0-UI /FEA=EST /CNT=28 /TID=Mm.39109.1 /TIER=Stack /STK=18 /UG=Mm.39109 /LL=103411 /UG_GENE=AW047325 /UG_TITLE=expressed sequence AW047325
1416301_a_at	control	12.9338	29.225	PPP-PPP	3727.17	479.679	127.53	47.7657	3177.8	4063	3940.7	181.3	111.3	90	Ebf1	early B-cell factor 1	11	11 B1.1	44461556	BB125261	13591	7542362, 8012110, 8227050, 8491377, 8756438, 8876243, 9070927, 9105679, 9151732, 9389446, 9630743, 9858563, 10349636, 10435576, 10556054, 10704382, 10762365, 10842061, 10942392, 11042159, 11044609, 11060228, 11076752, 11076861, 11163266, 11217851, 11493561, 11498051, 11725301, 11869689, 11934853, 12062038, 12077253, 12118260, 12139918, 12391167, 12406913, 12411960, 12421703, 12466851, 12917357, 1…	GO:0006350: transcription, GO:0006355: regulation of transcription, DNA-dependent, GO:0007275: multicellular organismal development, GO:0045449: regulation of transcription, GO:0045941: positive regulation of transcription, GO:0005634: nucleus, GO:0003677: DNA binding, GO:0003700: transcription factor activity, GO:0005515: protein binding, GO:0005515: protein binding, GO:0008270: zinc ion binding…		gb:NM_007897.1 /DB_XREF=gi:6681252 /GEN=Ebf /FEA=FLmRNA /CNT=236 /TID=Mm.4366.1 /TIER=FL+Stack /STK=100 /UG=Mm.4366 /LL=13591 /DEF=Mus musculus early B-cell factor (Ebf), mRNA. /PROD=early B-cell factor /FL=gb:NM_007897.1 gb:L12147.1
1427183_at	control	4.8655	29.1585	PPP-AAA	4794.63	1635.59	164.43	204.118	3228	4664.5	6491.4	93.3	394.6	5.4	Efemp1	epidermal growth factor-containing fibulin-like extracellular matrix protein 1	11	11 A4	28767772	BC023060	216616	8889548, 10349636, 10369267, 11042159, 11076861, 11217851, 11741941, 12466851, 12477932, 12915309, 16141072, 16141073	GO:0005615: extracellular space, GO:0005509: calcium ion binding, GO:0005509: calcium ion binding, GO:0005515: protein binding		gb:BC023060.1 /DB_XREF=gi:18606201 /FEA=mRNA /CNT=19 /TID=Mm.44176.1 /TIER=Stack /STK=11 /UG=Mm.44176 /DEF=Mus musculus, Similar to EGF-containing fibulin-like extracellular matrix protein 1, clone IMAGE:5357328, mRNA, partial cds. /PROD=Similar to EGF-containing fibulin-likeextracellular matrix protein 1
1450883_a_at	control	21.7945	28.8988	PPP-PPP	26691.9	1952.14	923.63	618.756	26333.8	28798.3	24943.6	1339	1219.4	212.5	Cd36	CD36 antigen	5	5 A3	-17293839	BB534670	12491	7503937, 7685021, 8630729, 8950178, 9101712, 9371744, 9892232, 9990422, 10224152, 10349636, 10383407, 10384057, 10433968, 10480880, 10772649, 10913136, 11042159, 11076861, 11217851, 11716758, 11867619, 11937630, 11976335, 11988484, 12021254, 12088505, 12145296, 12150950, 12239221, 12356675, 12376530, 12466851, 12477932, 12479586, 12496189, 12606036, 12746501, 12796468, 12823473, 12923231, 1469911…	GO:0006810: transport, GO:0007155: cell adhesion, GO:0005764: lysosome, GO:0005886: plasma membrane, GO:0016020: membrane, GO:0016021: integral to membrane, GO:0004872: receptor activity, GO:0005515: protein binding	03320: PPAR signaling pathway, 04512: ECM-receptor interaction, 04640: Hematopoietic cell lineage, 04920: Adipocytokine signaling pathway	gb:BE307351 /DB_XREF=gi:9162326 /DB_XREF=601098766F1 /CLONE=IMAGE:3497416 /FEA=FLmRNA /CNT=240 /TID=Mm.18628.1 /TIER=Stack /STK=20 /UG=Mm.18628 /LL=12491 /UG_GENE=Cd36 /UG_TITLE=CD36 antigen /FL=gb:NM_007643.1 gb:L23108.1
1445025_at	control	4.7058	28.3823	PPP-AAA	1808.9	641.421	63.73	34.4399	1408.3	1469.7	2548.7	103.5	44.1	43.6	AU015536	expressed sequence AU015536	6			BG070304	101232	10725249, 10922068			gb:BG070304 /DB_XREF=gi:12552873 /DB_XREF=H3085H06-3 /CLONE=H3085H06 /FEA=EST /CNT=3 /TID=Mm.173224.1 /TIER=ConsEnd /STK=2 /UG=Mm.173224 /LL=101232 /UG_GENE=AU015536 /UG_TITLE=expressed sequence AU015536
1419379_x_at	control	22.1372	28.2388	PPP-AAA	547.83	38.5858	19.4	14.8523	567.2	572.9	503.4	34.1	19.7	4.4	Fxyd2	FXYD domain-containing ion transport regulator 2	9	9 B	45154132, 45150212, 45157071	NM_052823	11936	8387529, 9396759, 9600999, 10349636, 10950925, 11042159, 11062458, 11076861, 11217851, 11526196, 12466851, 12477932, 15383396, 15572522, 15755730, 16141072, 16141073, 16403837, 16804105	GO:0006810: transport, GO:0006811: ion transport, GO:0006813: potassium ion transport, GO:0006814: sodium ion transport, GO:0016020: membrane, GO:0016021: integral to membrane, GO:0005216: ion channel activity, GO:0030955: potassium ion binding, GO:0031402: sodium ion binding		gb:NM_052823.1 /DB_XREF=gi:16554571 /GEN=Fxyd2 /FEA=FLmRNA /CNT=30 /TID=Mm.22742.1 /TIER=FL+Stack /STK=10 /UG=Mm.22742 /LL=11936 /DEF=Mus musculus FXYD domain-containing ion transport regulator 2 (Fxyd2), transcript variant b, mRNA. /PROD=FXYD domain-containing ion transport regulator2, isoform b /FL=gb:NM_052823.1
1456312_x_at	control	9.8792	28.1509	PPP-PPP	46852.5	7841.02	1664.33	1133.52	55853	43203.3	41501.1	1657.2	2801.4	534.4	Gsn	gelsolin	2	2 B	35104448	AV224521	227753	1315305, 2546951, 7698245, 7720072, 7774911, 8075499, 8088777, 8799160, 9811942, 9819354, 9927495, 10024874, 10349636, 10417819, 10431814, 10556799, 10559185, 10684249, 10922068, 10946270, 10985859, 11042159, 11076861, 11130978, 11217851, 11423996, 11514591, 12270712, 12466851, 12477932, 12578912, 12654637, 14617805, 14962741, 15294161, 15671163, 15782199, 16059910, 16120646, 16141072, 16141073, …	GO:0016192: vesicle-mediated transport, GO:0030041: actin filament polymerization, GO:0051014: actin filament severing, GO:0051014: actin filament severing, GO:0051016: barbed-end actin filament capping, GO:0051016: barbed-end actin filament capping, GO:0005576: extracellular region, GO:0005615: extracellular space, GO:0005737: cytoplasm, GO:0005829: cytosol, GO:0005856: cytoskeleton, GO:0015629:…	04810: Regulation of actin cytoskeleton	gb:AV224521 /DB_XREF=gi:6173899 /DB_XREF=AV224521 /CLONE=3830421D13 /FEA=EST /CNT=12 /TID=Mm.21109.4 /TIER=Stack /STK=12 /UG=Mm.21109 /LL=14851 /UG_GENE=Gsn /UG_TITLE=gelsolin
1430637_at	control	5.5786	28	PPP-AAA	69.07	20.6534	2.47	1.0066	86.6	46.3	74.3	1.4	3.4	2.6	2210016H18Rik	RIKEN cDNA 2210016H18 gene	18			BB515259	70125	10349636, 10725249, 10922068, 11042159, 11076861, 11217851, 12466851, 16141072, 16141073			gb:BB515259 /DB_XREF=gi:16442995 /DB_XREF=BB515259 /CLONE=D830007I17 /FEA=mRNA /CNT=7 /TID=Mm.18168.1 /TIER=ConsEnd /STK=1 /UG=Mm.18168 /LL=70125 /UG_GENE=2210016H18Rik /UG_TITLE=RIKEN cDNA 2210016H18 gene
1425826_a_at	control	8.7507	27.9624	PPP-PPP	11985.6	2287.2	428.63	37.3054	11861	14332.6	9763.3	397.3	469.9	418.7	Sorbs1	sorbin and SH3 domain containing 1	19	19 C3	-40345351	AF078667	20411	8889548, 9238627, 9447983, 9461600, 9630982, 10085297, 10087302, 10349636, 10922068, 11001060, 11042159, 11076861, 11180952, 11217851, 11919667, 12466851, 12477932, 12693553, 15258163, 15782199, 15836771, 16141072, 16141073	GO:0006810: transport, GO:0008286: insulin receptor signaling pathway, GO:0015758: glucose transport, GO:0043149: stress fiber formation, GO:0048041: focal adhesion formation, GO:0001725: stress fiber, GO:0005634: nucleus, GO:0005634: nucleus, GO:0005913: cell-cell adherens junction, GO:0005924: cell-substrate adherens junction, GO:0016020: membrane, GO:0045121: lipid raft, GO:0005158: insulin re…	03320: PPAR signaling pathway, 04520: Adherens junction, 04910: Insulin signaling pathway	gb:AF078667.1 /DB_XREF=gi:4322307 /FEA=FLmRNA /CNT=4 /TID=Mm.29030.2 /TIER=FL /STK=1 /UG=Mm.29030 /LL=20411 /UG_GENE=Sorbs1 /DEF=Mus musculus ponsin-1 mRNA, complete cds. /PROD=ponsin-1 /FL=gb:AF078667.1
1436201_x_at	control	7.0823	27.8876	PPP-AAA	554.03	129.347	19.87	18.302	454	700.1	508	41	9.3	9.3	Mbp	myelin basic protein	18	18 E2-E4	82688890, 82609550, 82688935	BB761376	17196	88695, 460693, 599283, 671037, 1279125, 1280107, 1281368, 1285071, 1302014, 1311971, 1318958, 1319776, 1353738, 1354640, 1354644, 1358813, 1370079, 1371758, 1377283, 1396170, 1572638, 1628813, 1673105, 1676978, 1679325, 1686018, 1688761, 1692584, 1693848, 1694232, 1703220, 1711436, 1712720, 1720763, 1721567, 1721568, 1723925, 1726136, 1730679, 1733847, 1794058, 1890702, 1920537, 1981056, 1996138,…	GO:0042552: myelination, GO:0043209: myelin sheath, GO:0005198: structural molecule activity, GO:0019911: structural constituent of myelin sheath		gb:BB761376 /DB_XREF=gi:16207105 /DB_XREF=BB761376 /CLONE=G270140J07 /FEA=EST /CNT=15 /TID=Mm.2992.10 /TIER=Stack /STK=10 /UG=Mm.2992 /LL=17196 /UG_GENE=Mbp /UG_TITLE=myelin basic protein
1418601_at	control	4.6412	27.7998	PPP-PPP	3648.27	1311.58	131.23	49.5264	2672	5139.1	3133.7	148	170.2	75.5	Aldh1a7	aldehyde dehydrogenase family 1, subfamily A7	19	19 B	-20760049	NM_011921	26358	10191271, 10588879, 11795391, 12466851, 12477932, 12610736, 15760467	GO:0008152: metabolic process, GO:0042574: retinal metabolic process, GO:0004029: aldehyde dehydrogenase (NAD) activity, GO:0016491: oxidoreductase activity	00830: Retinol metabolism	gb:NM_011921.1 /DB_XREF=gi:7106241 /GEN=Aldh1a7 /FEA=FLmRNA /CNT=38 /TID=Mm.14609.1 /TIER=FL+Stack /STK=21 /UG=Mm.14609 /LL=26358 /DEF=Mus musculus aldehyde dehydrogenase family 1, subfamily A7 (Aldh1a7), mRNA. /PROD=aldehyde dehydrogenase family 1, subfamily A7 /FL=gb:NM_011921.1 gb:U96401.1
1433553_at	control	5.2807	27.7427	PPP-AAA	190.5	60.196	6.87	2.0429	234.5	121.9	215.1	9.2	6	5.4	Garnl3	GTPase activating RANGAP domain-like 3	2	2 B	-32808374	BB131106	99326	8889548, 10349636, 11042159, 11076861, 11217851, 12466851, 12477932, 16141072, 16141073	GO:0051056: regulation of small GTPase mediated signal transduction, GO:0005622: intracellular, GO:0005083: small GTPase regulator activity, GO:0005096: GTPase activator activity		gb:BB131106 /DB_XREF=gi:15408385 /DB_XREF=BB131106 /CLONE=9630048P11 /FEA=EST /CNT=131 /TID=Mm.41290.1 /TIER=Stack /STK=93 /UG=Mm.41290 /LL=99326 /UG_GENE=AW120551 /UG_TITLE=expressed sequence AW120551
1437902_s_at	control	4.8408	27.3229	PPP-AAA	5550.2	1909.55	203.13	118.247	5122.6	7637.3	3890.7	223.3	310	76.1	Rarres2	retinoic acid receptor responder (tazarotene induced) 2	6	6 B2.3	-48499283	AV012073	71660	10349636, 10922068, 11042159, 11076861, 11125038, 11217851, 12466851, 12477932, 14530373, 16141072, 16141073	GO:0001523: retinoid metabolic process, GO:0006952: defense response, GO:0005576: extracellular region, GO:0005615: extracellular space		gb:AV012073 /DB_XREF=gi:4789060 /DB_XREF=AV012073 /CLONE=1110034H09 /FEA=EST /CNT=16 /TID=Mm.213063.3 /TIER=Stack /STK=13 /UG=Mm.213063 /UG_TITLE=Mus musculus, Similar to RIKEN cDNA 0610007L05 gene, clone MGC:18838 IMAGE:4212222, mRNA, complete cds
1421681_at	control	5.9514	27.1908	PPP-AAA	2138.1	599.303	78.63	8.9254	2269.2	2661	1484.1	88.4	76.6	70.9	Nrg4	neuregulin 4	9	9 C	-55019441	NM_032002	83961	10348342, 10349636, 10922068, 11042159, 11076861, 11125038, 11217851, 12399441, 12466851, 12477932, 12878679, 15306553, 16141072, 16141073	GO:0016020: membrane, GO:0016021: integral to membrane, GO:0008083: growth factor activity		gb:NM_032002.1 /DB_XREF=gi:14030776 /GEN=Nrg4 /FEA=FLmRNA /CNT=3 /TID=Mm.10142.1 /TIER=FL /STK=2 /UG=Mm.10142 /LL=83961 /DEF=Mus musculus neuregulin 4 (Nrg4), mRNA. /PROD=neuregulin 4 /FL=gb:NM_032002.1 gb:AF083067.2
1426225_at	control	5.0643	27.1087	PPP-PPP	5937.7	1953.13	219.03	103.069	4511	8163.7	5138.4	102.8	255	299.3	Rbp4	retinol binding protein 4, plasma	19	19 D1	-38181773	U63146	19662	1613076, 2004789, 2060705, 7558004, 7613027, 8043950, 8499657, 8589516, 8661737, 9022057, 9193722, 10349636, 10469643, 11042159, 11076861, 11130978, 11217851, 11562477, 11919667, 12466851, 12477932, 12484775, 12663486, 15314099, 15767668, 15994349, 16034410, 16141072, 16141073, 16289749, 16586441	GO:0006810: transport, GO:0005615: extracellular space, GO:0005215: transporter activity, GO:0005488: binding, GO:0005501: retinoid binding, GO:0016918: retinal binding, GO:0019841: retinol binding		gb:U63146.1 /DB_XREF=gi:1515449 /GEN=RBP /FEA=FLmRNA /CNT=137 /TID=Mm.2605.1 /TIER=FL+Stack /STK=45 /UG=Mm.2605 /LL=19662 /DEF=Mus musculus retinol binding protein (RBP) mRNA, complete cds. /PROD=retinol binding protein /FL=gb:U63146.1
1452474_a_at	control	7.9583	27.0677	PPP-PPP	6780.47	1416.3	250.5	117.633	5221.1	7987	7133.3	315.9	320.9	114.7	Art3	ADP-ribosyltransferase 3	5	5 E2	93463342	AJ311773	109979	10349636, 10714680, 11042159, 11076861, 11217851, 12070318, 12466851, 15271968, 16141072, 16141073, 16934346	GO:0006471: protein amino acid ADP-ribosylation, GO:0006471: protein amino acid ADP-ribosylation, GO:0005615: extracellular space, GO:0016020: membrane, GO:0003956: NAD(P)+-protein-arginine ADP-ribosyltransferase activity, GO:0003956: NAD(P)+-protein-arginine ADP-ribosyltransferase activity, GO:0016740: transferase activity, GO:0016757: transferase activity, transferring glycosyl groups, GO:00485…		gb:AJ311773.1 /DB_XREF=gi:20067375 /GEN=art3 /FEA=mRNA /CNT=7 /TID=Mm.28637.2 /TIER=ConsEnd /STK=0 /UG=Mm.28637 /LL=75898 /DEF=Mus musculus mRNA for ART3 mon(ADP-ribosyl)transferase (art3 gene), splice variant 5. /PROD=ART3 mon(ADP-ribosyl)transferase
1452145_at	control	5.3208	26.9168	PPP-AAA	2641.43	823.519	98.13	85.1095	1993.3	3568.1	2362.9	114.3	174	6.1	H6pd	hexose-6-phosphate dehydrogenase (glucose 1-dehydrogenase)	4	4 E2	-148823280	BC027358	100198	196096, 221612, 751648, 1133851, 1200981, 1477475, 1552159, 1686572, 2044153, 2328987, 2383242, 2400934, 2883119, 2991555, 3220432, 4348279, 4349512, 4397868, 5358144, 5424503, 5496133, 5527661, 5693479, 6321791, 6330270, 6618533, 6707444, 6980942, 7247077, 7334202, 7719023, 7774930, 8074710, 8094303, 8097440, 8102917, 8104199, 8183555, 8190122, 8390965, 8415697, 8482578, 8672126, 8875886, 891891…	GO:0005975: carbohydrate metabolic process, GO:0006006: glucose metabolic process, GO:0006098: pentose-phosphate shunt, GO:0005783: endoplasmic reticulum, GO:0005792: microsome, GO:0003824: catalytic activity, GO:0004345: glucose-6-phosphate 1-dehydrogenase activity, GO:0016491: oxidoreductase activity, GO:0016787: hydrolase activity, GO:0017057: 6-phosphogluconolactonase activity, GO:0047936: gl…	00030: Pentose phosphate pathway	gb:BC027358.1 /DB_XREF=gi:20071793 /FEA=mRNA /CNT=179 /TID=Mm.22183.1 /TIER=Stack /STK=111 /UG=Mm.22183 /LL=100198 /UG_GENE=AI785303 /DEF=Mus musculus, Similar to hexose-6-phosphate dehydrogenase (glucose 1-dehydrogenase), clone IMAGE:4952442, mRNA, partial cds. /PROD=Similar to hexose-6-phosphate dehydrogenase(glucose 1-dehydrogenase)
1422605_at	control	6.0092	26.7995	PPP-AAA	650.33	180.228	24.27	9.0007	465.1	825.1	660.8	33.2	15.2	24.4	Ppp1r1a	protein phosphatase 1, regulatory (inhibitor) subunit 1A	15	15 F	-103358316	NM_021391	58200	8889548, 10349636, 10804194, 10854268, 10960791, 11042159, 11076861, 11217851, 11454956, 11955461, 12466851, 12477932, 14966518, 15737638, 16141072, 16141073, 16226707	GO:0005975: carbohydrate metabolic process, GO:0005977: glycogen metabolic process, GO:0007165: signal transduction, GO:0004864: protein phosphatase inhibitor activity, GO:0005515: protein binding	04720: Long-term potentiation	gb:NM_021391.1 /DB_XREF=gi:10946733 /GEN=Ppp1r1a /FEA=FLmRNA /CNT=74 /TID=Mm.143788.1 /TIER=FL+Stack /STK=28 /UG=Mm.143788 /LL=58200 /DEF=Mus musculus protein phosphatase 1, regulatory (inhibitor) subunit 1A (Ppp1r1a), mRNA. /PROD=protein phosphatase 1, regulatory (inhibitor)subunit 1A /FL=gb:AF281676.1 gb:BC025123.1 gb:NM_021391.1
1427919_at	control	5.1391	26.7172	PPP-AAA	569.97	183.398	21.33	23.5789	383.2	749.8	576.9	48.3	11.1	4.6	Srpx2	sushi-repeat-containing protein, X-linked 2	X	X E3	129255045	BC028307	68792	10349636, 11042159, 11076861, 11217851, 12466851, 12477932, 16141072, 16141073	GO:0006118: electron transport, GO:0004497: monooxygenase activity, GO:0005506: iron ion binding, GO:0020037: heme binding		gb:BC028307.1 /DB_XREF=gi:20271427 /FEA=mRNA /CNT=39 /TID=Mm.45735.1 /TIER=Stack /STK=22 /UG=Mm.45735 /LL=68792 /UG_GENE=1110039C07Rik /DEF=Mus musculus, Similar to sushi-repeat protein, clone MGC:27843 IMAGE:3488526, mRNA, complete cds. /PROD=Similar to sushi-repeat protein
1416302_at	control	7.4081	26.345	PPP-AAA	2509.8	559.909	95.27	72.1015	1869.7	2908.6	2751.1	172.3	84.1	29.4	Ebf1	early B-cell factor 1	11	11 B1.1	44461556	BB125261	13591	7542362, 8012110, 8227050, 8491377, 8756438, 8876243, 9070927, 9105679, 9151732, 9389446, 9630743, 9858563, 10349636, 10435576, 10556054, 10704382, 10762365, 10842061, 10942392, 11042159, 11044609, 11060228, 11076752, 11076861, 11163266, 11217851, 11493561, 11498051, 11725301, 11869689, 11934853, 12062038, 12077253, 12118260, 12139918, 12391167, 12406913, 12411960, 12421703, 12466851, 12917357, 1…	GO:0006350: transcription, GO:0006355: regulation of transcription, DNA-dependent, GO:0007275: multicellular organismal development, GO:0045449: regulation of transcription, GO:0045941: positive regulation of transcription, GO:0005634: nucleus, GO:0003677: DNA binding, GO:0003700: transcription factor activity, GO:0005515: protein binding, GO:0005515: protein binding, GO:0008270: zinc ion binding…		gb:NM_007897.1 /DB_XREF=gi:6681252 /GEN=Ebf /FEA=FLmRNA /CNT=236 /TID=Mm.4366.1 /TIER=FL+Stack /STK=100 /UG=Mm.4366 /LL=13591 /DEF=Mus musculus early B-cell factor (Ebf), mRNA. /PROD=early B-cell factor /FL=gb:NM_007897.1 gb:L12147.1
1443363_at	control	14.9846	26.3252	PPP-AAA	180.77	19.8137	6.87	3.3858	182.6	160.1	199.6	6.3	3.8	10.5	A430107O13Rik	RIKEN cDNA A430107O13 gene	6	6 A3.1	21935910	BB470362	214642	10349636, 11042159, 11076861, 11217851, 12466851, 16141072, 16141073			gb:BB470362 /DB_XREF=gi:16427758 /DB_XREF=BB470362 /CLONE=D230033F14 /FEA=EST /CNT=3 /TID=Mm.130466.1 /TIER=ConsEnd /STK=3 /UG=Mm.130466 /UG_TITLE=ESTs
1422820_at	control	7.1906	26.2014	PPP-AAA	4423.67	1024.53	168.83	27.3719	3362.4	5407	4501.6	198.3	144.2	164	Lipe	lipase, hormone sensitive	7	7 A3	-25088286	NM_010719	16890	7560076, 7698747, 7698777, 8104872, 8105016, 8263420, 8288233, 8660658, 8798769, 8812477, 8827514, 9060404, 9077551, 9173930, 9446609, 9615220, 10349636, 10639158, 11042159, 11063252, 11076861, 11076952, 11217851, 11316346, 11440986, 11522661, 11551864, 11564684, 11717312, 11751901, 11809748, 12193545, 12466851, 12477932, 12482847, 12832420, 12835327, 12865325, 12954598, 13129924, 14643795, 14657…	GO:0006629: lipid metabolic process, GO:0008152: metabolic process, GO:0008202: steroid metabolic process, GO:0008203: cholesterol metabolic process, GO:0016042: lipid catabolic process, GO:0019433: triacylglycerol catabolic process, GO:0046340: diacylglycerol catabolic process, GO:0016298: lipase activity, GO:0016787: hydrolase activity	04910: Insulin signaling pathway	gb:NM_010719.2 /DB_XREF=gi:11968060 /GEN=Lipe /FEA=FLmRNA /CNT=100 /TID=Mm.1721.1 /TIER=FL+Stack /STK=10 /UG=Mm.1721 /LL=16890 /DEF=Mus musculus lipase, hormone sensitive (Lipe), mRNA. /PROD=lipase, hormone sensitive /FL=gb:BC021642.1 gb:NM_010719.2 gb:U08188.1
1450085_at	control	5.9146	26.0122	PPP-AAA	778.63	217.057	29.93	30.935	533	944.6	858.3	65.6	13.8	10.4	Angptl2	angiopoietin-like 2	2	2 B	33037969	BG244279	26360	10349636, 10473614, 11042159, 11076861, 11217851, 12466851, 15782199, 16141072, 16141073	GO:0007165: signal transduction, GO:0005615: extracellular space, GO:0005102: receptor binding		gb:BG244279 /DB_XREF=gi:12754094 /DB_XREF=602356479F1 /CLONE=IMAGE:4485306 /FEA=FLmRNA /CNT=39 /TID=Mm.200657.1 /TIER=ConsEnd /STK=0 /UG=Mm.200657 /LL=26360 /UG_GENE=Angptl2 /UG_TITLE=angiopoietin-like 2 /FL=gb:NM_011923.1 gb:AF125176.1
1428349_s_at	control	11.9914	25.9855	PPP-AAA	1495.9	207.263	57.57	14.2858	1314.9	1450.8	1722	43.9	72.4	56.4	Ebf3	early B-cell factor 3	7	7 F3-F4	-137032063	AK014058	13593	9151732, 9389446, 10349636, 10704382, 11042159, 11076752, 11076861, 11163266, 11217851, 11493561, 12023301, 12139918, 12466851, 12477932, 12917357, 14993187, 15033168, 15229182, 15261831, 15618518, 16141072, 16141073, 16632597, 16774995, 16919269	GO:0006350: transcription, GO:0006355: regulation of transcription, DNA-dependent, GO:0007275: multicellular organismal development, GO:0045449: regulation of transcription, GO:0045941: positive regulation of transcription, GO:0005634: nucleus, GO:0003677: DNA binding, GO:0005515: protein binding, GO:0008270: zinc ion binding, GO:0030528: transcription regulator activity, GO:0046872: metal ion bi…		gb:BB284100 /DB_XREF=gi:16401413 /DB_XREF=BB284100 /CLONE=A930104J12 /FEA=mRNA /CNT=83 /TID=Mm.178549.1 /TIER=Stack /STK=9 /UG=Mm.178549 /LL=73115 /UG_GENE=3110018A08Rik /UG_TITLE=RIKEN cDNA 3110018A08 gene
1450798_at	control	4.791	25.7735	PPP-AAA	686.43	238.107	26.63	14.2704	492	615.3	952	10.2	33.8	35.9	Tnxb	tenascin XB	17	17 B1	34278590	NM_031176	81877	1383086, 7496040, 7509489, 7512897, 7512972, 7528728, 7530141, 7687262, 7694605, 7916002, 8856503, 9013311, 9321695, 9795100, 10101119, 10349636, 10555287, 10585284, 10686478, 10871871, 11042159, 11076861, 11122379, 11217851, 11737270, 11773012, 11925569, 12410392, 12419962, 12466851, 12823230, 15194424, 15212943, 15242785, 15298681, 15340236, 15618518, 16141072, 16141073, 16537572	GO:0007165: signal transduction, GO:0030199: collagen fibril organization, GO:0045785: positive regulation of cell adhesion, GO:0005578: extracellular matrix (sensu Metazoa), GO:0005615: extracellular space, GO:0005615: extracellular space, GO:0005102: receptor binding, GO:0008201: heparin binding	01430: Cell Communication, 04510: Focal adhesion, 04512: ECM-receptor interaction	gb:NM_031176.1 /DB_XREF=gi:13928671 /GEN=Tnxb /FEA=FLmRNA /CNT=13 /TID=Mm.183266.1 /TIER=FL /STK=2 /UG=Mm.183266 /LL=81877 /DEF=Mus musculus tenascin XB (Tnxb), mRNA. /PROD=tenascin XB /FL=gb:NM_031176.1
1417789_at	control	10.3678	25.6117	PPP-AAA	1616.1	254.399	63.1	50.9247	1338.3	1837.7	1672.3	93	92	4.3	Ccl11	small chemokine (C-C motif) ligand 11	11	11 C	81874116	NM_011330	20292	7509365, 7568052, 7869037, 8574847, 8702853, 8996246, 9034156, 9107693, 9169149, 9177770, 9260933, 9365121, 9776760, 9808585, 10079098, 10349636, 10841566, 10995569, 11042159, 11076861, 11113143, 11217851, 11410366, 11590387, 11694459, 11735217, 12045241, 12060577, 12080938, 12083417, 12126650, 12127048, 12466851, 12477932, 12525563, 14598258, 14648203, 15100311, 15130922, 15316665, 15356103, 155…	GO:0006935: chemotaxis, GO:0006954: inflammatory response, GO:0006955: immune response, GO:0007165: signal transduction, GO:0005576: extracellular region, GO:0005615: extracellular space, GO:0005125: cytokine activity, GO:0008009: chemokine activity	04060: Cytokine-cytokine receptor interaction	gb:NM_011330.1 /DB_XREF=gi:6755417 /GEN=Scya11 /FEA=FLmRNA /CNT=59 /TID=Mm.4686.1 /TIER=FL+Stack /STK=36 /UG=Mm.4686 /LL=20292 /DEF=Mus musculus small inducible cytokine A11 (Scya11), mRNA. /PROD=small inducible cytokine A11 /FL=gb:U40672.1 gb:AF128205.1 gb:U26426.1 gb:AF128209.1 gb:NM_011330.1 gb:AF128208.1 gb:AF128207.1 gb:AF128206.1
1418094_s_at	control	5.6961	25.103	PPP-AAA	714.6	208.353	28.47	10.8969	513.6	929.6	700.6	34.2	15.9	35.3	Car4	carbonic anhydrase 4	11	11 C	84774037	NM_007607	12351	8207439, 8889548, 8935991, 8942988, 9153196, 9277584, 9473451, 10349636, 10464095, 11042159, 11044609, 11076861, 11217851, 11493685, 12466851, 12477932, 15328921, 16141072, 16141073, 16260723, 16924128	GO:0006730: one-carbon compound metabolic process, GO:0005615: extracellular space, GO:0016020: membrane, GO:0004089: carbonate dehydratase activity, GO:0008270: zinc ion binding, GO:0016829: lyase activity, GO:0046872: metal ion binding, GO:0048503: GPI anchor binding	00910: Nitrogen metabolism	gb:NM_007607.1 /DB_XREF=gi:6671677 /GEN=Car4 /FEA=FLmRNA /CNT=72 /TID=Mm.1641.1 /TIER=FL+Stack /STK=30 /UG=Mm.1641 /LL=12351 /DEF=Mus musculus carbonic anhydrase 4 (Car4), mRNA. /PROD=carbonic anhydrase 4 /FL=gb:NM_007607.1 gb:BC012704.1
1438861_at	control	11.3998	25.0673	PPP-AAA	1315.2	191.822	52.47	3.5642	1526.8	1152.7	1266.1	53.5	55.4	48.5	Bnc2	basonuclin 2	4	4 C4	-83746325	BB482899	242509	10349636, 10922068, 11042159, 11076861, 11217851, 12466851, 12477932, 14988505, 15081112, 16141072, 16141073, 16325481, 16891417	GO:0006350: transcription, GO:0006355: regulation of transcription, DNA-dependent, GO:0008150: biological_process, GO:0005622: intracellular, GO:0005634: nucleus, GO:0003676: nucleic acid binding, GO:0003677: DNA binding, GO:0008270: zinc ion binding, GO:0046872: metal ion binding		gb:BB482899 /DB_XREF=gi:16440973 /DB_XREF=BB482899 /CLONE=D430017I21 /FEA=EST /CNT=14 /TID=Mm.190774.1 /TIER=Stack /STK=9 /UG=Mm.190774 /UG_TITLE=ESTs, Weakly similar to BASO_MOUSE ZINC FINGER PROTEIN BASONUCLIN (M.musculus)
1439852_at	control	16.4229	24.6077	PPP-AAA	491.33	47.6245	19.97	14.2581	541.4	446.6	486	25.9	30.3	3.7						BB036443					gb:BB036443 /DB_XREF=gi:16258373 /DB_XREF=BB036443 /CLONE=5930415N19 /FEA=EST /CNT=10 /TID=Mm.86920.1 /TIER=ConsEnd /STK=6 /UG=Mm.86920 /UG_TITLE=ESTs
1456428_at	control	7.5117	24.3472	PPP-AAA	371.7	82.0141	15.27	5.3295	415.2	422.8	277.1	11.2	21.3	13.3	Cxcl15	chemokine (C-X-C motif) ligand 15	5	5 E2	91869733	AV022238	20309	10228029, 10349636, 10714680, 11042159, 11076861, 11207292, 11217851, 12080938, 12466851, 12477932, 16141072, 16141073	GO:0006935: chemotaxis, GO:0006954: inflammatory response, GO:0006955: immune response, GO:0007165: signal transduction, GO:0030097: hemopoiesis, GO:0030593: neutrophil chemotaxis, GO:0005576: extracellular region, GO:0005615: extracellular space, GO:0005125: cytokine activity, GO:0008009: chemokine activity	04060: Cytokine-cytokine receptor interaction, 04670: Leukocyte transendothelial migration	gb:AV022238 /DB_XREF=gi:4799230 /DB_XREF=AV022238 /CLONE=1190025N24 /FEA=EST /CNT=11 /TID=Mm.46056.1 /TIER=Stack /STK=10 /UG=Mm.46056 /UG_TITLE=ESTs
1460602_at	control	4.974	24.2548	PPP-AAA	4588.2	1528.71	189.17	97.8164	3063.4	4580.4	6120.8	288	187.1	92.4	Dlc1	deleted in liver cancer 1	8	8 A4-B2	-38036262	BB768194	50768	8889548, 10349636, 10702663, 11042159, 11076861, 11217851, 12034501, 12466851, 12477932, 15710412, 16141072, 16141073	GO:0007010: cytoskeleton organization and biogenesis, GO:0007165: signal transduction, GO:0007266: Rho protein signal transduction, GO:0030155: regulation of cell adhesion, GO:0030308: negative regulation of cell growth, GO:0005622: intracellular, GO:0005634: nucleus, GO:0005737: cytoplasm, GO:0003677: DNA binding, GO:0005096: GTPase activator activity, GO:0005100: Rho GTPase activator activity, …		gb:BB768194 /DB_XREF=gi:16210747 /DB_XREF=BB768194 /CLONE=G370082L13 /FEA=EST /CNT=46 /TID=Mm.89698.1 /TIER=Stack /STK=10 /UG=Mm.89698 /UG_TITLE=ESTs
1442537_at	control	11.7085	24.137	PPP-AAA	569.63	80.3857	23.6	7.9221	595.9	633.6	479.4	30.6	25.2	15						BB771206					gb:BB771206 /DB_XREF=gi:16195031 /DB_XREF=BB771206 /CLONE=G370123F14 /FEA=EST /CNT=4 /TID=Mm.216619.1 /TIER=ConsEnd /STK=3 /UG=Mm.216619 /UG_TITLE=ESTs, Weakly similar to TYROSINE-PROTEIN KINASE JAK3 (M.musculus)
1419420_at	control	9.054	24.0735	PPP-AAA	1681.93	304.91	69.87	46.2065	1489.7	1522.6	2033.5	52.2	122.3	35.1	St6galnac5	ST6 (alpha-N-acetyl-neuraminyl-2,3-beta-galactosyl-1,3)-N-acetylgalactosaminide alpha-2,6-sialyltransferase 5	3	3 H3	-152757273	NM_012028	26938	8889548, 10349636, 10521438, 10601645, 11042159, 11076861, 11125038, 11217851, 12466851, 12477932, 16141072, 16141073	GO:0006486: protein amino acid glycosylation, GO:0005615: extracellular space, GO:0016020: membrane, GO:0016021: integral to membrane, GO:0030173: integral to Golgi membrane, GO:0008373: sialyltransferase activity, GO:0016740: transferase activity, GO:0016757: transferase activity, transferring glycosyl groups	00604: Glycosphingolipid biosynthesis - ganglioseries, 01031: Glycan structures - biosynthesis 2	gb:AB028840.1 /DB_XREF=gi:6691442 /GEN=ST6GalNAc V /FEA=FLmRNA /CNT=31 /TID=Mm.40915.1 /TIER=FL+Stack /STK=10 /UG=Mm.40915 /LL=26938 /DEF=Mus musculus ST6GalNAc V mRNA for GalNAc alpha-2, 6-sialyltransferase V, complete cds. /PROD=GalNAc alpha-2, 6-sialyltransferase V /FL=gb:AB030836.1 gb:AB028840.1 gb:NM_012028.1
1427054_s_at	control	5.8354	23.7998	PPP-AAA	1358.97	384.444	57.1	39.0009	1380.3	964.3	1732.3	94.9	59.4	17	Abi3bp	ABI gene family, member 3 (NESH) binding protein	16	16 C1.1	56402850	BC026627	320712	10349636, 11042159, 11076861, 11217851, 12466851, 12477932, 12644598, 15752759, 16141072, 16141073, 17101133	GO:0005615: extracellular space		gb:BC026627.1 /DB_XREF=gi:20071839 /FEA=mRNA /CNT=37 /TID=Mm.33546.1 /TIER=Stack /STK=21 /UG=Mm.33546 /DEF=Mus musculus, Similar to DKFZP586L2024 protein, clone IMAGE:4982180, mRNA, partial cds. /PROD=Similar to DKFZP586L2024 protein
1437853_x_at	control	6.9979	23.6444	PPP-AAA	1438.37	335.385	60.83	61.3763	1109.6	1780	1425.5	131.1	17.7	33.7	Ndn	necdin	7	7 C	62227226	BB074430	17984	1394972, 2069569, 2571505, 7639751, 7794255, 8557705, 8615786, 9302265, 9412790, 9422723, 9630521, 10319852, 10339753, 10349636, 10464095, 10508517, 10556298, 10915770, 10922068, 10965153, 11007541, 11042159, 11076861, 11115855, 11168589, 11217851, 11454705, 11668390, 11719692, 11845283, 11959851, 12083804, 12198120, 12414813, 12421715, 12466851, 12477932, 12482959, 12629158, 12828934, 12971993, …	GO:0001558: regulation of cell growth, GO:0001764: neuron migration, GO:0006350: transcription, GO:0006355: regulation of transcription, DNA-dependent, GO:0006874: calcium ion homeostasis, GO:0007409: axonogenesis, GO:0007413: axonal fasciculation, GO:0007417: central nervous system development, GO:0007585: respiratory gaseous exchange, GO:0008347: glial cell migration, GO:0019233: sensory percep…		gb:BB074430 /DB_XREF=gi:8584428 /DB_XREF=BB074430 /CLONE=9330015G11 /FEA=EST /CNT=14 /TID=Mm.7089.5 /TIER=Stack /STK=14 /UG=Mm.7089 /LL=17984 /UG_GENE=Ndn /UG_TITLE=necdin
1418496_at	control	8.7924	23.185	PPP-AAA	2456.07	462.795	105.93	12.4781	2736.5	1921.9	2709.8	117.9	106.9	93	Foxa1	forkhead box A1	12	12 C1	-58458642	NM_008259	15375	1612587, 1672118, 7671812, 7689224, 7768172, 7862129, 7894157, 7958446, 8029022, 8034310, 8069909, 8069910, 8187630, 8248124, 8287471, 8306889, 8375339, 8652662, 9032290, 9119385, 9136932, 9152011, 9260895, 9415428, 9441679, 9486531, 9651517, 9712518, 9739106, 9851841, 10049364, 10208738, 10364163, 10421635, 10468578, 10479450, 10600708, 10725233, 10818213, 10866673, 10887078, 10899756, 11002334,…	GO:0006350: transcription, GO:0006355: regulation of transcription, DNA-dependent, GO:0007399: nervous system development, GO:0030324: lung development, GO:0030855: epithelial cell differentiation, GO:0042445: hormone metabolic process, GO:0042593: glucose homeostasis, GO:0045944: positive regulation of transcription from RNA polymerase II promoter, GO:0045944: positive regulation of transcriptio…		gb:NM_008259.1 /DB_XREF=gi:7106320 /GEN=Foxa1 /FEA=FLmRNA /CNT=34 /TID=Mm.4578.1 /TIER=FL+Stack /STK=23 /UG=Mm.4578 /LL=15375 /DEF=Mus musculus forkhead box A1 (Foxa1), mRNA. /PROD=forkhead box A1 /FL=gb:NM_008259.1 gb:U44752.1
1455961_at	control	9.3907	23.0636	PPP-PPP	4253.7	739.848	184.43	126.285	3440.9	4887.9	4432.3	209.2	296.5	47.6						AV174022					gb:AV174022 /DB_XREF=gi:15404698 /DB_XREF=AV174022 /CLONE=5730407O20 /FEA=EST /CNT=32 /TID=Mm.13052.2 /TIER=Stack /STK=22 /UG=Mm.13052 /LL=16483 /UG_GENE=Kap /UG_TITLE=kidney androgen regulated protein
1434510_at	control	9.7191	22.9633	PPP-AAA	2064.4	349.773	89.9	38.4118	1686.4	2130.2	2376.6	115.2	108.8	45.7	Papss2	3'-phosphoadenosine 5'-phosphosulfate synthase 2	19	19 C1	32686001	BF780807	23972	67117, 230515, 273256, 624676, 939824, 1269836, 1818763, 3998439, 4436535, 5713631, 6119797, 6391574, 7202842, 7274657, 7827052, 8043950, 8835524, 9248858, 9671738, 9771708, 10349636, 10399321, 10559207, 10679223, 10773105, 11042159, 11076861, 11217851, 11518254, 12466851, 12477932, 15944189, 16141072, 16141073	GO:0000103: sulfate assimilation, GO:0001501: skeletal development, GO:0005622: intracellular, GO:0000166: nucleotide binding, GO:0003824: catalytic activity, GO:0004020: adenylylsulfate kinase activity, GO:0004781: sulfate adenylyltransferase (ATP) activity, GO:0004781: sulfate adenylyltransferase (ATP) activity, GO:0005524: ATP binding, GO:0005524: ATP binding, GO:0016301: kinase activity, GO:0…	00230: Purine metabolism, 00450: Selenoamino acid metabolism, 00920: Sulfur metabolism	gb:BF780807 /DB_XREF=gi:12085840 /DB_XREF=602103086F1 /CLONE=IMAGE:4221452 /FEA=EST /CNT=63 /TID=Mm.203916.1 /TIER=Stack /STK=30 /UG=Mm.203916 /LL=107125 /UG_GENE=AI159688 /UG_TITLE=expressed sequence AI159688
1454858_x_at	control	9.315	22.4746	PPP-PPP	3032.57	537.86	134.93	31.6611	3102.9	2463	3531.8	102.8	166.1	135.9	Mettl7a	methyltransferase like 7A	15	15 F3	100132850	AV171622	70152	10349636, 11042159, 11076861, 11217851, 12466851, 12477932, 16141072, 16141073	GO:0008168: methyltransferase activity, GO:0016740: transferase activity		gb:AV171622 /DB_XREF=gi:16383588 /DB_XREF=AV171622 /CLONE=3300001H21 /FEA=EST /CNT=117 /TID=Mm.220975.2 /TIER=Stack /STK=40 /UG=Mm.220975 /LL=70152 /UG_GENE=2210414H16Rik /UG_TITLE=RIKEN cDNA 2210414H16 gene
1446178_at	control	4.6469	22.2486	PPP-AAA	265.5	94.5015	11.93	1.4742	321.9	156.4	318.2	13.6	10.8	11.4	Bicc1	bicaudal C homolog 1 (Drosophila)	10	10 B5.3	-70320401	BB497148	83675	1557392, 7661851, 7723240, 8341011, 8476712, 8660967, 8812475, 8887273, 10349636, 10864581, 11042159, 11076861, 11217851, 11231089, 11274233, 11544199, 11944981, 12466851, 12477932, 12584442, 12682776, 14559716, 14600027, 15149315, 16033648, 16141072, 16141073, 16567633	GO:0007275: multicellular organismal development, GO:0003676: nucleic acid binding, GO:0003723: RNA binding, GO:0003723: RNA binding		gb:BB497148 /DB_XREF=gi:16441931 /DB_XREF=BB497148 /CLONE=D630006M24 /FEA=EST /CNT=2 /TID=Mm.216051.1 /TIER=ConsEnd /STK=2 /UG=Mm.216051 /UG_TITLE=ESTs
1436043_at	control	23.9458	21.7839	PPP-PPP	7376.03	495.116	338.6	118.215	7749.4	6814.4	7564.3	326.5	462.4	226.9	Scn7a	sodium channel, voltage-gated, type VII, alpha	2	2 C1.3	-66476150	BB452990	20272	7590978, 7982916, 8250913, 8779936, 9726281, 10198179, 10349636, 11027237, 11042159, 11076861, 11217851, 11992118, 12213645, 12466851, 12650985, 15496663, 16141072, 16141073, 16223844	GO:0006811: ion transport, GO:0006812: cation transport, GO:0006814: sodium ion transport, GO:0006816: calcium ion transport, GO:0001518: voltage-gated sodium channel complex, GO:0016020: membrane, GO:0016021: integral to membrane, GO:0005216: ion channel activity, GO:0005248: voltage-gated sodium channel activity, GO:0005261: cation channel activity, GO:0005262: calcium channel activity		gb:BB508825 /DB_XREF=gi:9517790 /DB_XREF=BB508825 /CLONE=D730019N09 /FEA=EST /CNT=30 /TID=Mm.38127.1 /TIER=Stack /STK=11 /UG=Mm.38127 /LL=68745 /UG_GENE=1110034K09Rik /UG_TITLE=RIKEN cDNA 1110034K09 gene
1451679_at	control	5.8637	21.6985	PPP-PPP	3427.63	965.533	157.97	23.281	3094.6	4515.6	2672.7	170.6	172.2	131.1	6530401D17Rik	RIKEN cDNA 6530401D17 gene	X	X F1	131379730	BC016270	76219	8889548, 10349636, 11042159, 11076861, 11217851, 12466851, 12477932, 16141072, 16141073		00310: Lysine degradation, 00780: Biotin metabolism	gb:BC016270.1 /DB_XREF=gi:16740808 /FEA=FLmRNA /CNT=36 /TID=Mm.40004.1 /TIER=FL /STK=2 /UG=Mm.40004 /LL=76219 /UG_GENE=6530401D17Rik /DEF=Mus musculus, RIKEN cDNA 6530401D17 gene, clone MGC:28976 IMAGE:4502106, mRNA, complete cds. /PROD=RIKEN cDNA 6530401D17 gene /FL=gb:BC016270.1
1452730_at	control	19.6628	21.5298	PPP-AAA	494.47	31.8073	22.97	26.7081	529.5	467.4	486.5	53.8	7	8.1	1110033J19Rik	RIKEN cDNA 1110033J19 gene	6	6 G3	148311853	AK004068	66184	7671812, 8889548, 10349636, 11042159, 11076861, 11217851, 12466851, 12477932, 16141072, 16141073	GO:0006412: translation, GO:0005622: intracellular, GO:0005840: ribosome, GO:0003723: RNA binding, GO:0003735: structural constituent of ribosome, GO:0019843: rRNA binding		gb:AK004068.1 /DB_XREF=gi:12835100 /FEA=mRNA /CNT=98 /TID=Mm.3572.1 /TIER=Stack /STK=57 /UG=Mm.3572 /LL=66184 /UG_GENE=1110033J19Rik /UG_TITLE=RIKEN cDNA 1110033J19 gene /DEF=Mus musculus 18 days embryo whole body cDNA, RIKEN full-length enriched library, clone:1110033J19:homolog to RIBOSOMAL PROTEIN S4X, full insert sequence.
1417429_at	control	13.8625	21.4752	PPP-PPP	3303.6	387.009	153.83	71.443	3136.4	3028.3	3746.1	165.7	218.6	77.2	Fmo1	flavin containing monooxygenase 1	1	1 H1	-164666236	BC011229	14261	7473608, 9076656, 9186481, 9580872, 10349636, 11042159, 11076861, 11217851, 12466851, 12477932, 15183119, 15760467, 16141072, 16141073	GO:0006118: electron transport, GO:0006810: transport, GO:0005783: endoplasmic reticulum, GO:0005792: microsome, GO:0016020: membrane, GO:0016021: integral to membrane, GO:0031227: intrinsic to endoplasmic reticulum membrane, GO:0004497: monooxygenase activity, GO:0004499: dimethylaniline monooxygenase (N-oxide-forming) activity, GO:0005215: transporter activity, GO:0015036: disulfide oxidoreduct…		gb:BC011229.1 /DB_XREF=gi:15029983 /FEA=FLmRNA /CNT=109 /TID=Mm.976.1 /TIER=FL+Stack /STK=45 /UG=Mm.976 /LL=14261 /UG_GENE=Fmo1 /DEF=Mus musculus, Similar to flavin containing monooxygenase 1, clone MGC:18391 IMAGE:4196446, mRNA, complete cds. /PROD=Similar to flavin containing monooxygenase 1 /FL=gb:NM_010231.1 gb:D16215.1 gb:BC011229.1 gb:U87456.1
1436173_at	control	13.5588	21.43	PPP-AAA	3360.93	406.567	156.83	47.2392	3830.1	3111.9	3140.8	187.1	181	102.4	Dlc1	deleted in liver cancer 1	8	8 A4-B2	-38036262	BB768194	50768	8889548, 10349636, 10702663, 11042159, 11076861, 11217851, 12034501, 12466851, 12477932, 15710412, 16141072, 16141073	GO:0007010: cytoskeleton organization and biogenesis, GO:0007165: signal transduction, GO:0007266: Rho protein signal transduction, GO:0030155: regulation of cell adhesion, GO:0030308: negative regulation of cell growth, GO:0005622: intracellular, GO:0005634: nucleus, GO:0005737: cytoplasm, GO:0003677: DNA binding, GO:0005096: GTPase activator activity, GO:0005100: Rho GTPase activator activity, …		gb:BQ175628 /DB_XREF=gi:20351120 /DB_XREF=UI-M-DJ2-bvx-o-22-0-UI.s1 /CLONE=UI-M-DJ2-bvx-o-22-0-UI /FEA=EST /CNT=46 /TID=Mm.89698.1 /TIER=Stack /STK=10 /UG=Mm.89698 /UG_TITLE=ESTs
1427329_a_at	control	4.5348	21.1466	PPP-AAA	4668.47	1696.13	220.77	94.954	5502.5	5786.1	2716.8	212	319.8	130.5	Igh-6	immunoglobulin heavy chain 6 (heavy chain of IgM)	12	12 F1-2		AI326478	16019	401952, 1373499, 1512540, 1537386, 1545868, 1733847, 1901381, 2501393, 3031474, 3083402, 3091689, 6088665, 6190977, 6255422, 6260591, 6407007, 6766532, 6767197, 6767239, 6769120, 6770027, 6771018, 6771019, 6771020, 6774258, 6774261, 6774415, 6775817, 6776532, 6781756, 6791031, 6798155, 6804095, 6806821, 7477352, 7477353, 7526894, 7688139, 8047141, 8418208, 8453664, 8552190, 8626447, 9021175, 9169…	GO:0000187: activation of MAPK activity, GO:0016064: immunoglobulin mediated immune response, GO:0019882: antigen processing and presentation, GO:0030890: positive regulation of B cell proliferation, GO:0045022: early endosome to late endosome transport, GO:0045807: positive regulation of endocytosis, GO:0050731: positive regulation of peptidyl-tyrosine phosphorylation, GO:0050853: B cell recepto…		gb:AI326478 /DB_XREF=gi:4060907 /DB_XREF=mn86h06.x1 /CLONE=IMAGE:551003 /FEA=mRNA /CNT=194 /TID=Mm.28362.2 /TIER=Stack /STK=8 /UG=Mm.28362 /LL=104790 /UG_GENE=AI326478 /UG_TITLE=expressed sequence AI326478
1449405_at	control	5.6386	21.0607	PPP-AAA	3203.33	932.88	152.1	90.6035	2261.6	4127.1	3221.3	240.1	59.1	157.1	Tns1	tensin 1	1	1 C3		NM_027884	21961	8563175, 8889548, 9087448, 9383296, 10349636, 11023826, 11042159, 11076861, 11217851, 11792844, 12466851, 12477932, 15733665, 16141072, 16141073	GO:0007044: cell-substrate junction assembly, GO:0007242: intracellular signaling cascade, GO:0016477: cell migration, GO:0005925: focal adhesion, GO:0030055: cell-matrix junction, GO:0003779: actin binding		gb:NM_027884.1 /DB_XREF=gi:13540491 /GEN=Tns /FEA=FLmRNA /CNT=81 /TID=Mm.179671.1 /TIER=FL+Stack /STK=11 /UG=Mm.179671 /LL=21961 /DEF=Mus musculus tensin (Tns), mRNA. /PROD=tensin /FL=gb:NM_027884.1
1424041_s_at	control	18.8727	20.9901	PPP-PPP	3592.1	297.976	171.13	98.903	3380.7	3462.7	3932.9	261.7	186.1	65.6	C1s	complement component 1, s subcomponent	6	6 F2	-124495963	BC022123	50908	10349636, 10700458, 10922068, 11042159, 11076861, 11217851, 12466851, 12477932, 12513694, 16141072, 16141073	GO:0006508: proteolysis, GO:0006508: proteolysis, GO:0006955: immune response, GO:0006956: complement activation, GO:0006958: complement activation, classical pathway, GO:0045087: innate immune response, GO:0005576: extracellular region, GO:0005615: extracellular space, GO:0003816: complement component C1s activity, GO:0004252: serine-type endopeptidase activity, GO:0004263: chymotrypsin activity…	04610: Complement and coagulation cascades	gb:BC022123.1 /DB_XREF=gi:18381003 /FEA=FLmRNA /CNT=113 /TID=Mm.24128.1 /TIER=FL+Stack /STK=59 /UG=Mm.24128 /DEF=Mus musculus, clone MGC:37773 IMAGE:5097206, mRNA, complete cds. /PROD=Unknown (protein for MGC:37773) /FL=gb:BC018319.1 gb:BC022123.1
1434150_a_at	control	10.8718	20.9375	PPP-PPP	2378.5	360.093	113.6	23.1294	2212.1	2131.7	2791.7	87.2	130.3	123.3	Mettl7a	methyltransferase like 7A	15	15 F3	100132850	AV171622	70152	10349636, 11042159, 11076861, 11217851, 12466851, 12477932, 16141072, 16141073	GO:0008168: methyltransferase activity, GO:0016740: transferase activity		gb:AV171622 /DB_XREF=gi:16383588 /DB_XREF=AV171622 /CLONE=3300001H21 /FEA=EST /CNT=117 /TID=Mm.220975.2 /TIER=Stack /STK=40 /UG=Mm.220975 /LL=70152 /UG_GENE=2210414H16Rik /UG_TITLE=RIKEN cDNA 2210414H16 gene
1429195_at	control	10.5696	20.7974	PPP-AAA	3087.03	447.63	148.43	177.529	2598.5	3477.5	3185.1	21.5	72.5	351.3	Apol6	apolipoprotein L, 6	15	15 E1		AK010208	71939	10349636, 11042159, 11076861, 11217851, 12466851, 16141072, 16141073	GO:0006355: regulation of transcription, DNA-dependent, GO:0006869: lipid transport, GO:0042157: lipoprotein metabolic process, GO:0005576: extracellular region, GO:0003700: transcription factor activity, GO:0008289: lipid binding		gb:AK010208.1 /DB_XREF=gi:12845483 /FEA=mRNA /CNT=33 /TID=Mm.34173.1 /TIER=Stack /STK=9 /UG=Mm.34173 /LL=71939 /UG_GENE=2310076O14Rik /UG_TITLE=RIKEN cDNA 2310076O14 gene /DEF=Mus musculus adult male tongue cDNA, RIKEN full-length enriched library, clone:2310076O14:homolog to CB33F2.1 (PUTATIVE NOVEL PROTEIN SIMILAR TO C-TERMINAL PARTS OF APOL (APOLIPOPROTEIN L) AND TNF-INDUCIBLE PROTEIN CG12-1) …
1440311_at	control	27.5993	20.6557	PPP-PPP	3939.03	229.415	190.7	51.9982	3854.6	4198.7	3763.8	250.3	167.2	154.6	Sorbs1	sorbin and SH3 domain containing 1	19	19 C3	-40345351	BB259710	20411	8889548, 9238627, 9447983, 9461600, 9630982, 10085297, 10087302, 10349636, 10922068, 11001060, 11042159, 11076861, 11180952, 11217851, 11919667, 12466851, 12477932, 12693553, 15258163, 15782199, 15836771, 16141072, 16141073	GO:0006810: transport, GO:0008286: insulin receptor signaling pathway, GO:0015758: glucose transport, GO:0043149: stress fiber formation, GO:0048041: focal adhesion formation, GO:0001725: stress fiber, GO:0005634: nucleus, GO:0005634: nucleus, GO:0005913: cell-cell adherens junction, GO:0005924: cell-substrate adherens junction, GO:0016020: membrane, GO:0045121: lipid raft, GO:0005158: insulin re…	03320: PPAR signaling pathway, 04520: Adherens junction, 04910: Insulin signaling pathway	gb:BB259710 /DB_XREF=gi:16399856 /DB_XREF=BB259710 /CLONE=A730091D05 /FEA=EST /CNT=7 /TID=Mm.69041.1 /TIER=ConsEnd /STK=5 /UG=Mm.69041 /UG_TITLE=ESTs
1448321_at	control	4.6715	20.3099	PPP-AAA	2512.33	885.562	123.7	11.6914	1561.4	3313.4	2662.2	130.5	110.2	130.4	Smoc1	SPARC related modular calcium binding 1	12	12 D1	81945678	NM_022316	64075	8889548, 10349636, 10922068, 11042159, 11076861, 11217851, 12466851, 12477932, 12741954, 16141072, 16141073	GO:0008150: biological_process, GO:0005575: cellular_component, GO:0005578: extracellular matrix (sensu Metazoa), GO:0005604: basement membrane, GO:0003674: molecular_function, GO:0005509: calcium ion binding		gb:NM_022316.1 /DB_XREF=gi:11612484 /GEN=Smoc1 /FEA=FLmRNA /CNT=152 /TID=Mm.27643.1 /TIER=FL+Stack /STK=92 /UG=Mm.27643 /LL=64075 /DEF=Mus musculus secreted modular calcium binding protein 1 (Smoc1), mRNA. /PROD=secreted modular calcium-binding protein 1 /FL=gb:AF070470.1 gb:NM_022316.1
1440849_at	control	6.6227	19.9647	PPP-AAA	2035.07	504.842	101.93	27.2386	1551.9	2559.1	1994.2	106.5	126.6	72.7	6330417G04Rik	RIKEN cDNA 6330417G04 gene	13			AV327187	108780	8889548, 11217851, 12466851			gb:AV327187 /DB_XREF=gi:16395610 /DB_XREF=AV327187 /CLONE=6330417G04 /FEA=EST /CNT=12 /TID=Mm.44971.1 /TIER=ConsEnd /STK=4 /UG=Mm.44971 /LL=105333 /UG_GENE=AW048350 /UG_TITLE=expressed sequence AW048350
1419283_s_at	control	8.7321	19.9088	PPP-PPP	8877.33	1667.03	445.9	134.139	7378.6	10672.8	8580.6	592.2	328.7	416.8	Tns1	tensin 1	1	1 C3		NM_027884	21961	8563175, 8889548, 9087448, 9383296, 10349636, 11023826, 11042159, 11076861, 11217851, 11792844, 12466851, 12477932, 15733665, 16141072, 16141073	GO:0007044: cell-substrate junction assembly, GO:0007242: intracellular signaling cascade, GO:0016477: cell migration, GO:0005925: focal adhesion, GO:0030055: cell-matrix junction, GO:0003779: actin binding		gb:BI101050 /DB_XREF=gi:14551943 /DB_XREF=602886493F1 /CLONE=IMAGE:5041654 /FEA=FLmRNA /CNT=81 /TID=Mm.179671.1 /TIER=Stack /STK=16 /UG=Mm.179671 /LL=21961 /UG_GENE=Tns /UG_TITLE=tensin /FL=gb:NM_027884.1
1423488_at	control	10.9393	19.8934	PPP-PPP	19969.7	2979.46	1003.83	374.606	18265.2	23410	18233.8	1238.3	1201.4	571.8	Mmd	monocyte to macrophage differentiation-associated	11	11 C	90065565	BC021914	67468	8889548, 10349636, 11042159, 11076861, 11217851, 12466851, 12477932, 15226823, 15475267, 15782199, 16141072, 16141073	GO:0019835: cytolysis, GO:0016020: membrane, GO:0016021: integral to membrane, GO:0004872: receptor activity		gb:AK011418.1 /DB_XREF=gi:12847528 /FEA=FLmRNA /CNT=142 /TID=Mm.38791.1 /TIER=Stack /STK=15 /UG=Mm.38791 /LL=67468 /UG_GENE=Mmd /UG_TITLE=monocyte to macrophage differentiation-associated /DEF=Mus musculus 10 days embryo whole body cDNA, RIKEN full-length enriched library, clone:2610016F14:homolog to MONOCYTE TO MACROPHAGE DIFFERENTIATION PROTEIN, full insert sequence. /FL=gb:NM_026178.1 gb:BC021…
1436044_at	control	45.1932	19.786	PPP-PPP	3589.83	120.241	181.43	51.0492	3479.2	3717.8	3572.5	140.4	238.6	165.3	Scn7a	sodium channel, voltage-gated, type VII, alpha	2	2 C1.3	-66476150	BB452990	20272	7590978, 7982916, 8250913, 8779936, 9726281, 10198179, 10349636, 11027237, 11042159, 11076861, 11217851, 11992118, 12213645, 12466851, 12650985, 15496663, 16141072, 16141073, 16223844	GO:0006811: ion transport, GO:0006812: cation transport, GO:0006814: sodium ion transport, GO:0006816: calcium ion transport, GO:0001518: voltage-gated sodium channel complex, GO:0016020: membrane, GO:0016021: integral to membrane, GO:0005216: ion channel activity, GO:0005248: voltage-gated sodium channel activity, GO:0005261: cation channel activity, GO:0005262: calcium channel activity		gb:BB452990 /DB_XREF=gi:16425734 /DB_XREF=BB452990 /CLONE=D130020M11 /FEA=EST /CNT=30 /TID=Mm.38127.1 /TIER=Stack /STK=11 /UG=Mm.38127 /LL=68745 /UG_GENE=1110034K09Rik /UG_TITLE=RIKEN cDNA 1110034K09 gene
1435383_x_at	control	6.6715	19.646	PPP-PPP	1850	452.097	94.17	58.387	1392.6	2296.6	1860.8	148.6	101.4	32.5	Ndn	necdin	7	7 C	62227226	AW743020	17984	1394972, 2069569, 2571505, 7639751, 7794255, 8557705, 8615786, 9302265, 9412790, 9422723, 9630521, 10319852, 10339753, 10349636, 10464095, 10508517, 10556298, 10915770, 10922068, 10965153, 11007541, 11042159, 11076861, 11115855, 11168589, 11217851, 11454705, 11668390, 11719692, 11845283, 11959851, 12083804, 12198120, 12414813, 12421715, 12466851, 12477932, 12482959, 12629158, 12828934, 12971993, …	GO:0001558: regulation of cell growth, GO:0001764: neuron migration, GO:0006350: transcription, GO:0006355: regulation of transcription, DNA-dependent, GO:0006874: calcium ion homeostasis, GO:0007409: axonogenesis, GO:0007413: axonal fasciculation, GO:0007417: central nervous system development, GO:0007585: respiratory gaseous exchange, GO:0008347: glial cell migration, GO:0019233: sensory percep…		gb:AW743020 /DB_XREF=gi:7654827 /DB_XREF=up55e10.x1 /CLONE=IMAGE:2780010 /FEA=EST /CNT=20 /TID=Mm.7089.2 /TIER=Stack /STK=17 /UG=Mm.7089 /LL=17984 /UG_GENE=Ndn /UG_TITLE=necdin
1435943_at	control	5.9915	19.5476	PPP-AAA	2225.17	603.658	113.83	90.1274	1763.6	2003.6	2908.3	74.1	217	50.4	Dpep1	dipeptidase 1 (renal)	8	8 E1	126072331	AI647687	13479	8507661, 8663190, 9069116, 9560193, 10349636, 10667344, 11042159, 11076861, 11130978, 11217851, 12466851, 12477932, 15537664, 16141072, 16141073	GO:0006508: proteolysis, GO:0005615: extracellular space, GO:0005783: endoplasmic reticulum, GO:0005792: microsome, GO:0016020: membrane, GO:0004237: membrane dipeptidase activity, GO:0008233: peptidase activity, GO:0008237: metallopeptidase activity, GO:0008239: dipeptidyl-peptidase activity, GO:0008270: zinc ion binding, GO:0016787: hydrolase activity, GO:0016805: dipeptidase activity, GO:00468…		gb:AI647687 /DB_XREF=gi:4726365 /DB_XREF=uk37h07.x1 /CLONE=IMAGE:1971229 /FEA=EST /CNT=15 /TID=Mm.200576.1 /TIER=Stack /STK=12 /UG=Mm.200576 /LL=102046 /UG_GENE=AI327012 /UG_TITLE=expressed sequence AI327012
1434151_at	control	17.5002	19.444	PPP-PPP	3656.77	341.295	188.07	37.1242	3670.1	3309	3991.2	145.2	209.3	209.7	Mettl7a	methyltransferase like 7A	15	15 F3	100132850	AV171622	70152	10349636, 11042159, 11076861, 11217851, 12466851, 12477932, 16141072, 16141073	GO:0008168: methyltransferase activity, GO:0016740: transferase activity		gb:AV171622 /DB_XREF=gi:16383588 /DB_XREF=AV171622 /CLONE=3300001H21 /FEA=EST /CNT=117 /TID=Mm.220975.2 /TIER=Stack /STK=40 /UG=Mm.220975 /LL=70152 /UG_GENE=2210414H16Rik /UG_TITLE=RIKEN cDNA 2210414H16 gene
1417686_at	control	7.6098	19.2564	PPP-AAA	2776.77	599.172	144.2	5.4065	2096.9	3227.8	3005.6	140	142.3	150.3	Lgals12	lectin, galactose binding, soluble 12	19	19 A	-7663705	AF244979	56072	10349636, 11042159, 11076861, 11217851, 11283015, 11435439, 12466851, 12477932, 15131127, 16141072, 16141073	GO:0006915: apoptosis, GO:0008629: induction of apoptosis by intracellular signals, GO:0005634: nucleus, GO:0005739: mitochondrion, GO:0005529: sugar binding, GO:0030395: lactose binding		gb:NM_019516.1 /DB_XREF=gi:9506756 /GEN=Lgals12 /FEA=FLmRNA /CNT=71 /TID=Mm.87546.1 /TIER=FL+Stack /STK=38 /UG=Mm.87546 /LL=56072 /DEF=Mus musculus lectin, galactose binding, soluble 12 (Lgals12), mRNA. /PROD=lectin, galactose binding, soluble 12 /FL=gb:AF223223.1 gb:AF244979.1 gb:AF244978.1 gb:NM_019516.1
1441096_at	control	9.1652	19.2196	PPP-AAA	1814.97	323.056	94.43	36.828	1531.5	2166.7	1746.7	97.2	129.8	56.3	Tusc5	tumor suppressor candidate 5	11	11 B5	76496067	BB373192	237858	10349636, 11042159, 11076861, 11217851, 12466851, 12477932, 16141072, 16141073	GO:0009607: response to biotic stimulus, GO:0016020: membrane, GO:0016021: integral to membrane		gb:BB373192 /DB_XREF=gi:16407151 /DB_XREF=BB373192 /CLONE=C130069F04 /FEA=EST /CNT=8 /TID=Mm.127006.1 /TIER=ConsEnd /STK=4 /UG=Mm.127006 /UG_TITLE=ESTs
1429159_at	control	7.6379	19.1808	PPP-PPP	13003.3	2771.88	677.93	359.015	10721.5	16088	12200.4	712.7	1018.3	302.8	Itih5	inter-alpha (globulin) inhibitor H5	2	2 A1	10071395	AK018605	209378	8889548, 10349636, 11042159, 11076861, 11217851, 12466851, 12477932, 16141072, 16141073	GO:0030212: hyaluronan metabolic process, GO:0005615: extracellular space, GO:0004867: serine-type endopeptidase inhibitor activity		gb:AK018605.1 /DB_XREF=gi:12858397 /FEA=mRNA /CNT=38 /TID=Mm.2935.1 /TIER=Stack /STK=10 /UG=Mm.2935 /LL=66693 /UG_GENE=4631408O11Rik /UG_TITLE=RIKEN cDNA 4631408O11 gene /DEF=Mus musculus adult male cecum cDNA, RIKEN full-length enriched library, clone:9130010F19:unclassifiable transcript, full insert sequence.
1451501_a_at	control	4.9548	19.1273	PPP-PPP	6638.43	2198.44	347.07	60.0364	4447.4	8844.2	6623.7	292.7	411.5	337	Ghr	growth hormone receptor	15	15 A1	-3267759, -3277533	BC024375	14600	1354638, 1404614, 1639029, 1794046, 2739661, 2776481, 2825030, 3200842, 7529079, 7588264, 7664676, 7706460, 7721793, 7733275, 7789316, 7835269, 7894338, 7910583, 7959737, 7988474, 8014591, 8016161, 8276403, 8288233, 8365377, 8661743, 8812413, 8827514, 8884266, 8921876, 8973143, 9005979, 9112397, 9144201, 9196007, 9371826, 9521872, 9657863, 9756919, 10067829, 10342852, 10349636, 10425445, 10448090…	GO:0006897: endocytosis, GO:0016020: membrane, GO:0016021: integral to membrane, GO:0019898: extrinsic to membrane, GO:0004872: receptor activity, GO:0004896: hematopoietin/interferon-class (D200-domain) cytokine receptor activity, GO:0005515: protein binding	04060: Cytokine-cytokine receptor interaction, 04080: Neuroactive ligand-receptor interaction, 04630: Jak-STAT signaling pathway	gb:BC024375.1 /DB_XREF=gi:19354411 /FEA=FLmRNA /CNT=22 /TID=Mm.3986.2 /TIER=FL+Stack /STK=14 /UG=Mm.3986 /LL=14600 /UG_GENE=Ghr /DEF=Mus musculus, growth hormone receptor, clone MGC:36022 IMAGE:4976030, mRNA, complete cds. /PROD=growth hormone receptor /FL=gb:BC024375.1
1434632_at	control	4.7726	19.1112	PPP-AAA	779.1	267.941	40.77	2.7392	473.7	974.7	888.9	41.3	37.8	43.2						AV230978					gb:AV230978 /DB_XREF=gi:16385800 /DB_XREF=AV230978 /CLONE=4632403H02 /FEA=EST /CNT=31 /TID=Mm.77425.1 /TIER=Stack /STK=28 /UG=Mm.77425 /UG_TITLE=ESTs
1444628_at	control	4.9521	19.0952	PPP-AAA	187.13	61.8033	9.8	5.2259	214.3	116.4	230.7	15.3	4.9	9.2	Adam33	a disintegrin and metallopeptidase domain 33	2	2 F1	-130742550	AW986061	110751	8889548, 10086356, 10349636, 11042159, 11076861, 11217851, 11814695, 11897009, 12110844, 12466851, 12972401, 15063736, 15657107, 16079176, 16141072, 16141073, 16943435	GO:0006508: proteolysis, GO:0006508: proteolysis, GO:0007229: integrin-mediated signaling pathway, GO:0042035: regulation of cytokine biosynthetic process, GO:0042127: regulation of cell proliferation, GO:0005578: extracellular matrix (sensu Metazoa), GO:0005615: extracellular space, GO:0016020: membrane, GO:0016021: integral to membrane, GO:0004222: metalloendopeptidase activity, GO:0004222: met…		gb:AW986061 /DB_XREF=gi:8180609 /DB_XREF=uf92g03.x1 /CLONE=IMAGE:1529620 /FEA=EST /CNT=5 /TID=Mm.108550.1 /TIER=ConsEnd /STK=2 /UG=Mm.108550 /UG_TITLE=ESTs
1448949_at	control	8.4088	18.9052	PPP-AAA	584.8	112.027	30.93	21.5744	483.3	705	566.1	33	51.4	8.4	Car4	carbonic anhydrase 4	11	11 C	84774037	NM_007607	12351	8207439, 8889548, 8935991, 8942988, 9153196, 9277584, 9473451, 10349636, 10464095, 11042159, 11044609, 11076861, 11217851, 11493685, 12466851, 12477932, 15328921, 16141072, 16141073, 16260723, 16924128	GO:0006730: one-carbon compound metabolic process, GO:0005615: extracellular space, GO:0016020: membrane, GO:0004089: carbonate dehydratase activity, GO:0008270: zinc ion binding, GO:0016829: lyase activity, GO:0046872: metal ion binding, GO:0048503: GPI anchor binding	00910: Nitrogen metabolism	gb:NM_007607.1 /DB_XREF=gi:6671677 /GEN=Car4 /FEA=FLmRNA /CNT=72 /TID=Mm.1641.1 /TIER=FL+Stack /STK=30 /UG=Mm.1641 /LL=12351 /DEF=Mus musculus carbonic anhydrase 4 (Car4), mRNA. /PROD=carbonic anhydrase 4 /FL=gb:NM_007607.1 gb:BC012704.1
1440682_at	control	6.1988	18.8515	PPP-AAA	541.67	141.749	28.73	21.1758	418.9	696.8	509.3	53	19.2	14	Odz4	odd Oz/ten-m homolog 4 (Drosophila)	7	7 E1	96085828	BB180429	23966	2300582, 8307327, 8889548, 8912867, 9649432, 10224267, 10225957, 10331952, 10349636, 10625539, 10922068, 11042159, 11076861, 11217851, 12466851, 12693553, 12915301, 15172686, 15489520, 15944189, 16141072, 16141073, 16919471	GO:0010003: gastrulation (sensu Mammalia), GO:0016020: membrane, GO:0016021: integral to membrane		gb:BB180429 /DB_XREF=gi:16270009 /DB_XREF=BB180429 /CLONE=A230084M14 /FEA=EST /CNT=5 /TID=Mm.207711.1 /TIER=ConsEnd /STK=5 /UG=Mm.207711 /UG_TITLE=ESTs
1419144_at	control	4.8056	18.7634	PPP-AAA	1728.73	584.922	92.13	76.1928	1934.2	1068.8	2183.2	130.3	141.7	4.4	Cd163	CD163 antigen	6	6 F2	124270274	NM_053094	93671	10349636, 11042159, 11076861, 11217851, 11345593, 12466851, 12698011, 16141072, 16141073, 16624897	GO:0006953: acute-phase response, GO:0006954: inflammatory response, GO:0005615: extracellular space, GO:0016020: membrane, GO:0016021: integral to membrane, GO:0005044: scavenger receptor activity, GO:0005044: scavenger receptor activity, GO:0005515: protein binding		gb:NM_053094.1 /DB_XREF=gi:16716384 /GEN=Cd163 /FEA=FLmRNA /CNT=22 /TID=Mm.30679.1 /TIER=FL+Stack /STK=13 /UG=Mm.30679 /LL=93671 /DEF=Mus musculus CD163 antigen (Cd163), mRNA. /PROD=CD163 antigen /FL=gb:AF274883.1 gb:NM_053094.1
1440662_at	control	5.0613	18.6647	PPP-AAA	517.63	167.015	27.73	14.6029	709.2	441.1	402.6	37	10.9	35.3	Rgl1	ral guanine nucleotide dissociation stimulator,-like 1	1	1 G2	-154279748	AV341509	19731	7935463, 8710374, 8889548, 10349636, 11042159, 11076861, 11217851, 12466851, 12477932, 15368895, 16141072, 16141073	GO:0007165: signal transduction, GO:0007264: small GTPase mediated signal transduction, GO:0051056: regulation of small GTPase mediated signal transduction, GO:0005622: intracellular, GO:0005085: guanyl-nucleotide exchange factor activity		gb:AV341509 /DB_XREF=gi:16396950 /DB_XREF=AV341509 /CLONE=6430521P21 /FEA=EST /CNT=5 /TID=Mm.114113.1 /TIER=ConsEnd /STK=5 /UG=Mm.114113 /UG_TITLE=ESTs
1421096_at	control	7.4031	18.3667	PPP-AAA	202.03	44.5096	11	4.0632	154.3	242.4	209.4	12.5	14.1	6.4	Trpc1	transient receptor potential cation channel, subfamily C, member 1	9	9 E4	-95515981	BB817939	22063	8646775, 9165220, 9722956, 10349636, 11042159, 11076861, 11217851, 11245989, 11390792, 12466851, 14505576, 14530267, 15044151, 15188402, 15336983, 15385169, 15611229, 15665854, 16044320, 16141072, 16141073, 16460286, 16899508	GO:0006810: transport, GO:0006811: ion transport, GO:0006816: calcium ion transport, GO:0016020: membrane, GO:0016021: integral to membrane, GO:0005216: ion channel activity, GO:0005262: calcium channel activity, GO:0005509: calcium ion binding, GO:0005515: protein binding	04020: Calcium signaling pathway	gb:BB817939 /DB_XREF=gi:16990568 /DB_XREF=BB817939 /CLONE=G730041M15 /FEA=FLmRNA /CNT=21 /TID=Mm.1432.1 /TIER=Stack /STK=8 /UG=Mm.1432 /LL=22063 /UG_GENE=Trrp1 /UG_TITLE=transient receptor protein 1 /FL=gb:U73625.1 gb:NM_011643.1
1434201_at	control	6.4716	18.2936	PPP-PPP	1769.6	447.438	96.73	16.0132	1284.7	2166.5	1857.6	89.4	115.1	85.7	Chrdl1	chordin-like 1	X		-138544346	AV144145	83453	10349636, 11042159, 11076861, 11118896, 11217851, 11401399, 11441185, 12466851, 12477932, 14660436, 16141072, 16141073	GO:0001503: ossification, GO:0007275: multicellular organismal development, GO:0007399: nervous system development, GO:0030154: cell differentiation, GO:0005615: extracellular space		gb:AV144145 /DB_XREF=gi:16382992 /DB_XREF=AV144145 /CLONE=2810433P22 /FEA=EST /CNT=42 /TID=Mm.83243.1 /TIER=Stack /STK=39 /UG=Mm.83243 /UG_TITLE=ESTs
1440009_at	control	5.9022	18.1805	PPP-AAA	124.23	34.442	6.83	0.8327	112.1	97.5	163.1	7.5	7.1	5.9	Olfr78	olfactory receptor 78	7	7 E3	-102614551	AV229538	170639	10349636, 11042159, 11069588, 11076861, 11217851, 11707321, 11802173, 12466851, 12477932, 14611657, 15261832, 16141072, 16141073	GO:0007165: signal transduction, GO:0007186: G-protein coupled receptor protein signaling pathway, GO:0007186: G-protein coupled receptor protein signaling pathway, GO:0007608: sensory perception of smell, GO:0007608: sensory perception of smell, GO:0050896: response to stimulus, GO:0005887: integral to plasma membrane, GO:0016020: membrane, GO:0016021: integral to membrane, GO:0016021: integral …		gb:AV229538 /DB_XREF=gi:15404938 /DB_XREF=AV229538 /CLONE=4631413D08 /FEA=EST /CNT=6 /TID=Mm.54680.1 /TIER=ConsEnd /STK=6 /UG=Mm.54680 /UG_TITLE=ESTs
1419663_at	control	5.2398	17.9201	PPP-AAA	4217.8	1296.51	235.37	228.05	4634	2764.3	5255.1	246.4	457.7	2	Ogn	osteoglycin	13	13 A5	49620007	BB542051	18295	7607548, 9374517, 10349636, 10712821, 11042159, 11076861, 11217851, 11784073, 12432342, 12466851, 12477932, 12796502, 15215744, 15292192, 16141072, 16141073, 16249479, 16945627	GO:0005578: extracellular matrix (sensu Metazoa), GO:0005783: endoplasmic reticulum, GO:0005515: protein binding, GO:0008083: growth factor activity		gb:BB542051 /DB_XREF=gi:16447242 /DB_XREF=BB542051 /CLONE=E130118I23 /FEA=FLmRNA /CNT=85 /TID=Mm.4258.1 /TIER=Stack /STK=16 /UG=Mm.4258 /LL=18295 /UG_GENE=Ogn /UG_TITLE=osteoglycin /FL=gb:BC021939.1 gb:D31951.1 gb:NM_008760.1
1426937_at	control	5.0577	17.889	PPP-AAA	628.5	202.04	35.13	21.7019	395.3	750.9	739.3	34.8	57	13.6	6330406I15Rik	RIKEN cDNA 6330406I15 gene	5	5 G3	149680184	AK018128	70717	8889548, 10349636, 11042159, 11076861, 11217851, 12466851, 12477932, 16141072, 16141073			gb:BG866356 /DB_XREF=gi:14216896 /DB_XREF=602785167F1 /CLONE=IMAGE:4911352 /FEA=mRNA /CNT=92 /TID=Mm.63262.1 /TIER=ConsEnd /STK=0 /UG=Mm.63262 /LL=70717 /UG_GENE=6330406I15Rik /UG_TITLE=RIKEN cDNA 6330406I15 gene
1435842_at	control	5.015	17.829	PPP-AAA	733.37	238.569	41.13	15.5773	842.9	459.7	897.5	59	30.4	34	Nat8l	N-acetyltransferase 8-like	5	5 B2	34312840	AI644670	269642	8889548, 10349636, 11042159, 11076861, 11217851, 12466851, 12477932, 15226823, 16141072, 16141073	GO:0008080: N-acetyltransferase activity, GO:0016740: transferase activity		gb:AI644670 /DB_XREF=gi:4723145 /DB_XREF=vw80e03.x1 /CLONE=IMAGE:1261276 /FEA=EST /CNT=14 /TID=Mm.40794.1 /TIER=Stack /STK=13 /UG=Mm.40794 /UG_TITLE=ESTs
1434202_a_at	control	5.281	17.4466	PPP-AAA	648.43	198.688	37.17	26.7749	438.2	674	833.1	55.9	49.1	6.5	BC055107	cDNA sequence BC055107	14	14 A1	-7090033	BF682848	268709	10349636, 11042159, 11076861, 11217851, 12466851, 12477932, 16141072, 16141073			gb:BF682848 /DB_XREF=gi:11956743 /DB_XREF=602117348F1 /CLONE=IMAGE:3468898 /FEA=EST /CNT=51 /TID=Mm.40773.1 /TIER=Stack /STK=39 /UG=Mm.40773 /UG_TITLE=ESTs, Moderately similar to downregulated in renal cell carcinoma (Homo sapiens) (H.sapiens)
1458324_x_at	control	5.2874	17.2566	PPP-AAA	591.9	182.361	34.3	10.4312	438.2	544.1	793.4	46.3	27.4	29.2						BB208251					gb:BB208251 /DB_XREF=gi:8873204 /DB_XREF=BB208251 /CLONE=A430087F22 /FEA=EST /CNT=3 /TID=Mm.96562.1 /TIER=ConsEnd /STK=3 /UG=Mm.96562 /UG_TITLE=ESTs
1434848_at	control	6.7856	17.1678	PPP-AAA	334.2	74.8832	19.47	29.0964	265	323.9	413.7	53	4.5	0.9						BB259283					gb:BB259283 /DB_XREF=gi:16399830 /DB_XREF=BB259283 /CLONE=A730089B02 /FEA=EST /CNT=32 /TID=Mm.125382.1 /TIER=Stack /STK=24 /UG=Mm.125382 /UG_TITLE=ESTs
1427371_at	control	6.8539	17.0854	PPP-AAA	3636.33	855.357	212.83	129.784	2648.7	4138.6	4121.7	333.3	229.8	75.4	Abca8a	ATP-binding cassette, sub-family A (ABC1), member 8a	11	11 E1	-109841725	BC026496	217258	10349636, 11042159, 11076861, 11217851, 11718900, 12466851, 12477932, 12532264, 16141072, 16141073, 16445568	GO:0006810: transport, GO:0016020: membrane, GO:0016021: integral to membrane, GO:0000166: nucleotide binding, GO:0005524: ATP binding, GO:0016887: ATPase activity, GO:0017111: nucleoside-triphosphatase activity, GO:0042626: ATPase activity, coupled to transmembrane movement of substances	02010: ABC transporters - General	gb:BC026496.1 /DB_XREF=gi:20071479 /FEA=mRNA /CNT=16 /TID=Mm.138955.1 /TIER=ConsEnd /STK=4 /UG=Mm.138955 /DEF=Mus musculus, clone IMAGE:4505946, mRNA, partial cds. /PROD=Unknown (protein for IMAGE:4505946)
1448293_at	control	33.4679	17.0711	PPP-AAA	1856.77	74.9738	108.77	50.6223	1899.2	1770.2	1900.9	158.5	110.5	57.3	Ebf1	early B-cell factor 1	11	11 B1.1	44461556	BB125261	13591	7542362, 8012110, 8227050, 8491377, 8756438, 8876243, 9070927, 9105679, 9151732, 9389446, 9630743, 9858563, 10349636, 10435576, 10556054, 10704382, 10762365, 10842061, 10942392, 11042159, 11044609, 11060228, 11076752, 11076861, 11163266, 11217851, 11493561, 11498051, 11725301, 11869689, 11934853, 12062038, 12077253, 12118260, 12139918, 12391167, 12406913, 12411960, 12421703, 12466851, 12917357, 1…	GO:0006350: transcription, GO:0006355: regulation of transcription, DNA-dependent, GO:0007275: multicellular organismal development, GO:0045449: regulation of transcription, GO:0045941: positive regulation of transcription, GO:0005634: nucleus, GO:0003677: DNA binding, GO:0003700: transcription factor activity, GO:0005515: protein binding, GO:0005515: protein binding, GO:0008270: zinc ion binding…		gb:BB125261 /DB_XREF=gi:15408199 /DB_XREF=BB125261 /CLONE=9630004C21 /FEA=FLmRNA /CNT=236 /TID=Mm.4366.1 /TIER=Stack /STK=49 /UG=Mm.4366 /LL=13591 /UG_GENE=Ebf /UG_TITLE=early B-cell factor /FL=gb:NM_007897.1 gb:L12147.1
1423607_at	control	6.5185	16.844	PPP-AAA	6044.77	1486.64	358.87	269.224	4770	7677.8	5686.5	587.2	427.4	62	Lum	lumican	10	10 C3	96995517	AK014312	17022	7558724, 7626890, 9374517, 9439574, 9530631, 9606218, 9922406, 10348636, 10349636, 10644720, 10854782, 11006226, 11016924, 11042159, 11076861, 11076963, 11217851, 11431438, 11784073, 12036967, 12089156, 12128073, 12381269, 12466851, 12477932, 12556382, 12766039, 12796502, 14515137, 15031101, 15051477, 15623759, 15849191, 16141072, 16141073, 16284245, 16384956, 16786597, 16945627	GO:0005578: extracellular matrix (sensu Metazoa), GO:0005583: fibrillar collagen, GO:0005615: extracellular space, GO:0005515: protein binding, GO:0005518: collagen binding		gb:AK014312.1 /DB_XREF=gi:12852076 /GEN=Lum /FEA=FLmRNA /CNT=266 /TID=Mm.18888.1 /TIER=Stack /STK=8 /UG=Mm.18888 /LL=17022 /UG_TITLE=lumican /DEF=Mus musculus 14, 17 days embryo head cDNA, RIKEN full-length enriched library, clone:3200002P20:lumican, full insert sequence. /FL=gb:BC005550.1 gb:NM_008524.1
1460365_a_at	control	9.0713	16.84	PPP-AAA	406.97	68.4697	24.17	25.5768	380.6	355.6	484.7	53.7	9.3	9.5	Dnm1	dynamin 1	2	2 B	-32130481	L31397	13429	8653788, 8889548, 9143509, 9143510, 10349636, 10398046, 11042120, 11042159, 11076861, 11172053, 11217851, 11879655, 11956154, 12198492, 12456676, 12466851, 12477932, 15123724, 15872089, 15895076, 16028072, 16141072, 16141073, 16319076	GO:0006897: endocytosis, GO:0005874: microtubule, GO:0030117: membrane coat, GO:0000166: nucleotide binding, GO:0003774: motor activity, GO:0003924: GTPase activity, GO:0005515: protein binding, GO:0005525: GTP binding, GO:0016301: kinase activity, GO:0016740: transferase activity, GO:0016787: hydrolase activity, GO:0042802: identical protein binding		gb:L31397.1 /DB_XREF=gi:487856 /GEN=BreDnm19 /FEA=FLmRNA /CNT=57 /TID=Mm.16080.1 /TIER=FL+Stack /STK=18 /UG=Mm.16080 /LL=13429 /DEF=Mus musculus dynamin (BreDnm19) mRNA, complete cds. /PROD=dynamin /FL=gb:L31397.1
1424270_at	control	8.8107	16.7871	PPP-AAA	207.6	37.6761	12.37	7.316	220.8	165.1	236.9	20.7	7	9.4	Dcamkl1	doublecortin and calcium/calmodulin-dependent protein kinase-like 1	3	3 D	55330556	AW105916	13175	8889548, 9747029, 10036192, 10349636, 10533048, 11042159, 11076861, 11217851, 11473121, 11479289, 11597766, 11884394, 12465718, 12466851, 12477932, 14741399, 15226823, 15782199, 16141072, 16141073, 16387637, 16387638, 16387639, 16684769, 16869982	GO:0001764: neuron migration, GO:0006468: protein amino acid phosphorylation, GO:0007242: intracellular signaling cascade, GO:0007275: multicellular organismal development, GO:0007399: nervous system development, GO:0007409: axonogenesis, GO:0007420: brain development, GO:0021952: central nervous system projection neuron axonogenesis, GO:0030154: cell differentiation, GO:0030900: forebrain develo…		gb:BC021354.1 /DB_XREF=gi:18203948 /FEA=FLmRNA /CNT=197 /TID=Mm.44752.2 /TIER=FL+Stack /STK=41 /UG=Mm.44752 /LL=13175 /UG_GENE=Dcamkl1 /DEF=Mus musculus, Similar to double cortin and calciumcalmodulin-dependent protein kinase-like 1, clone MGC:29180 IMAGE:5006471, mRNA, complete cds. /PROD=Similar to double cortin andcalciumcalmodulin-dependent protein kinase-like 1 /FL=gb:BC021354.1
1416623_at	control	5.7	16.6207	PPP-AAA	160.67	45.8764	9.67	0.8327	107.9	191.1	183	9.4	9	10.6	Thbs3	thrombospondin 3	3	3 E3-F1	89301133	NM_013691	21827	1601886, 2821625, 7626896, 7753840, 8288588, 8400410, 8468055, 8597643, 8871542, 9373030, 9560157, 9705320, 12466851, 12477932, 14706451, 15618518, 15964815, 16537572	GO:0007155: cell adhesion, GO:0005576: extracellular region, GO:0005615: extracellular space, GO:0005198: structural molecule activity, GO:0005509: calcium ion binding, GO:0005515: protein binding	01430: Cell Communication, 04350: TGF-beta signaling pathway, 04510: Focal adhesion, 04512: ECM-receptor interaction	gb:NM_013691.1 /DB_XREF=gi:8567413 /GEN=Thbs3 /FEA=FLmRNA /CNT=90 /TID=Mm.2114.1 /TIER=FL+Stack /STK=78 /UG=Mm.2114 /LL=21827 /DEF=Mus musculus thrombospondin 3 (Thbs3), mRNA. /PROD=thrombospondin 3 /FL=gb:L04302.1 gb:L24434.1 gb:NM_013691.1
1421917_at	control	14.5144	16.5838	PPP-PPP	3588.73	384.217	216.4	119.697	3900.8	3705.8	3159.6	353.9	159.8	135.5	Pdgfra	platelet derived growth factor receptor, alpha polypeptide	5	5 C3.3	75434040	AW537708	18595	863250, 1292572, 1315306, 1321404, 1322269, 1322271, 1372902, 1451656, 1638976, 1647018, 1683707, 1711190, 1711435, 1717995, 1846043, 1869533, 2155144, 2174116, 2536956, 2980249, 5529676, 6510711, 6628990, 7502236, 7537231, 7537375, 7540588, 7542761, 7550316, 7579892, 7588258, 7649812, 7678927, 7720681, 7958864, 8011581, 8041746, 8041773, 8043948, 8244376, 8318539, 8589683, 8643452, 8660874, 8661…	GO:0006468: protein amino acid phosphorylation, GO:0007169: transmembrane receptor protein tyrosine kinase signaling pathway, GO:0009653: anatomical structure morphogenesis, GO:0009887: organ morphogenesis, GO:0030198: extracellular matrix organization and biogenesis, GO:0030324: lung development, GO:0030539: male genitalia development, GO:0042475: odontogenesis (sensu Vertebrata), GO:0016020: me…	04010: MAPK signaling pathway, 04020: Calcium signaling pathway, 04060: Cytokine-cytokine receptor interaction, 04510: Focal adhesion, 04540: Gap junction, 04810: Regulation of actin cytoskeleton, 05210: Colorectal cancer, 05214: Glioma, 05218: Melanoma	gb:AW537708 /DB_XREF=gi:7180221 /DB_XREF=G0120F08-3 /CLONE=G0120F08 /FEA=FLmRNA /CNT=98 /TID=Mm.2924.1 /TIER=Stack /STK=10 /UG=Mm.2924 /LL=18595 /UG_GENE=Pdgfra /UG_TITLE=platelet derived growth factor receptor, alpha polypeptide /FL=gb:NM_011058.1 gb:M84607.1 gb:M57683.1
1421425_a_at	control	14.5732	16.4903	PPP-AAA	653.57	65.4309	39.63	32.2959	594	643.1	723.6	53	63.1	2.8	Dscr1l1	Down syndrome critical region gene 1-like 1	17	17 C	43264905, 43416245	NM_030598	53901	8889548, 10349636, 10722714, 10756093, 11042159, 11076861, 11080588, 11217851, 12466851, 12477932, 12515860, 15012624, 15475267, 16141072, 16141073, 16648267	GO:0019722: calcium-mediated signaling, GO:0000166: nucleotide binding		gb:AB061524.1 /DB_XREF=gi:16904644 /GEN=ZAKI-4 /FEA=FLmRNA /CNT=6 /TID=Mm.41696.1 /TIER=FL /STK=1 /UG=Mm.41696 /LL=53901 /DEF=Mus musculus mRNA for calcineurin inhibitory protein ZAKI-4, complete cds. /PROD=calcineurin inhibitory protein ZAKI-4 /FL=gb:AF237791.1 gb:AB061524.1 gb:AF237887.1 gb:NM_030598.1
1417234_at	control	5.9895	16.4369	PPP-AAA	273.4	72.1961	16.63	17.3523	320.7	309.2	190.3	5.2	8.1	36.6	Mmp11	matrix metallopeptidase 11	10	10 C1	-75366939	NM_008606	17385	1429845, 7559421, 7743938, 7760812, 8175886, 8340372, 8621777, 8674412, 9055814, 9108368, 9348221, 9508784, 9628829, 9653653, 10051316, 10075839, 10090151, 10349636, 10419448, 10591662, 10613844, 10706738, 10949577, 10993903, 11042159, 11076861, 11159347, 11217851, 11280785, 11493527, 11774372, 11916087, 12466851, 12477932, 12815621, 12958152, 14522908, 15734845, 15761851, 16141072, 16141073, 161…	GO:0006508: proteolysis, GO:0030574: collagen catabolic process, GO:0005578: extracellular matrix (sensu Metazoa), GO:0005615: extracellular space, GO:0004222: metalloendopeptidase activity, GO:0005509: calcium ion binding, GO:0008233: peptidase activity, GO:0008237: metallopeptidase activity, GO:0008270: zinc ion binding, GO:0016787: hydrolase activity, GO:0046872: metal ion binding		gb:NM_008606.1 /DB_XREF=gi:6678893 /GEN=Mmp11 /FEA=FLmRNA /CNT=73 /TID=Mm.4561.1 /TIER=FL+Stack /STK=52 /UG=Mm.4561 /LL=17385 /DEF=Mus musculus matrix metalloproteinase 11 (Mmp11), mRNA. /PROD=matrix metalloproteinase 11 /FL=gb:NM_008606.1
1435382_at	control	5.2367	16.4122	PPP-AAA	1890.13	578.413	115.17	100.497	1268.4	2412.3	1989.7	222.5	99.7	23.3	Ndn	necdin	7	7 C	62227226	AW743020	17984	1394972, 2069569, 2571505, 7639751, 7794255, 8557705, 8615786, 9302265, 9412790, 9422723, 9630521, 10319852, 10339753, 10349636, 10464095, 10508517, 10556298, 10915770, 10922068, 10965153, 11007541, 11042159, 11076861, 11115855, 11168589, 11217851, 11454705, 11668390, 11719692, 11845283, 11959851, 12083804, 12198120, 12414813, 12421715, 12466851, 12477932, 12482959, 12629158, 12828934, 12971993, …	GO:0001558: regulation of cell growth, GO:0001764: neuron migration, GO:0006350: transcription, GO:0006355: regulation of transcription, DNA-dependent, GO:0006874: calcium ion homeostasis, GO:0007409: axonogenesis, GO:0007413: axonal fasciculation, GO:0007417: central nervous system development, GO:0007585: respiratory gaseous exchange, GO:0008347: glial cell migration, GO:0019233: sensory percep…		gb:AW743020 /DB_XREF=gi:7654827 /DB_XREF=up55e10.x1 /CLONE=IMAGE:2780010 /FEA=EST /CNT=20 /TID=Mm.7089.2 /TIER=Stack /STK=17 /UG=Mm.7089 /LL=17984 /UG_GENE=Ndn /UG_TITLE=necdin
1437559_at	control	13.169	16.1968	PPP-AAA	433.53	51.3959	26.77	14.8561	374.2	464.3	462.1	39.4	10.4	30.5	Rgs7bp	regulator of G-protein signalling 7 binding protein	13	13 D1	-106067536	BB130891	52882	8889548, 9371744, 10349636, 11042159, 11076861, 11217851, 12466851, 12477932, 15632198, 15897264, 16046666, 16141072, 16141073, 16574655			gb:BB130891 /DB_XREF=gi:15408374 /DB_XREF=BB130891 /CLONE=9630047M24 /FEA=EST /CNT=21 /TID=Mm.100348.2 /TIER=Stack /STK=16 /UG=Mm.100348 /LL=52882 /UG_GENE=D13Bwg1146e /UG_TITLE=DNA segment, Chr 13, Brigham & Womens Genetics 1146 expressed
1419662_at	control	4.8167	16.1256	PPP-PPP	3788.43	1262.81	234.93	195.238	4286.7	2352.5	4726.1	241.7	426.7	36.4	Ogn	osteoglycin	13	13 A5	49620007	BB542051	18295	7607548, 9374517, 10349636, 10712821, 11042159, 11076861, 11217851, 11784073, 12432342, 12466851, 12477932, 12796502, 15215744, 15292192, 16141072, 16141073, 16249479, 16945627	GO:0005578: extracellular matrix (sensu Metazoa), GO:0005783: endoplasmic reticulum, GO:0005515: protein binding, GO:0008083: growth factor activity		gb:BC021939.1 /DB_XREF=gi:18314516 /FEA=FLmRNA /CNT=85 /TID=Mm.4258.1 /TIER=FL /STK=7 /UG=Mm.4258 /LL=18295 /UG_GENE=Ogn /DEF=Mus musculus, osteoglycin, clone MGC:36151 IMAGE:5067073, mRNA, complete cds. /PROD=osteoglycin /FL=gb:BC021939.1 gb:D31951.1 gb:NM_008760.1
1448499_a_at	control	4.9931	16.0513	PPP-PPP	6763.47	2197.53	421.37	104.08	6895.5	8892	4502.9	312	432.9	519.2	Ephx2	epoxide hydrolase 2, cytoplasmic	14	14 D	-65038486	NM_007940	13850	3917435, 7915936, 8349642, 8954746, 10094477, 10349636, 10862610, 11001943, 11042159, 11076861, 11217851, 12466851, 12477932, 15601917, 16141072, 16141073	GO:0006725: aromatic compound metabolic process, GO:0006805: xenobiotic metabolic process, GO:0008152: metabolic process, GO:0009636: response to toxin, GO:0019439: aromatic compound catabolic process, GO:0005615: extracellular space, GO:0005777: peroxisome, GO:0000287: magnesium ion binding, GO:0003824: catalytic activity, GO:0004301: epoxide hydrolase activity, GO:0016787: hydrolase activity, G…	00590: Arachidonic acid metabolism, 00625: Tetrachloroethene degradation	gb:NM_007940.1 /DB_XREF=gi:6679664 /GEN=Ephx2 /FEA=FLmRNA /CNT=154 /TID=Mm.15295.1 /TIER=FL+Stack /STK=66 /UG=Mm.15295 /LL=13850 /DEF=Mus musculus epoxide hydrolase 2, cytoplasmic (Ephx2), mRNA. /PROD=epoxide hydrolase 2, cytoplasmic /FL=gb:BC015087.1 gb:L05781.1 gb:NM_007940.1
1439789_at	control	5.3173	16.0374	PPP-AAA	1631	496.894	101.7	35.3514	1084.5	2055.6	1752.9	132.5	109.5	63.1	Ebf1	early B-cell factor 1	11	11 B1.1	44461556	BQ177189	13591	7542362, 8012110, 8227050, 8491377, 8756438, 8876243, 9070927, 9105679, 9151732, 9389446, 9630743, 9858563, 10349636, 10435576, 10556054, 10704382, 10762365, 10842061, 10942392, 11042159, 11044609, 11060228, 11076752, 11076861, 11163266, 11217851, 11493561, 11498051, 11725301, 11869689, 11934853, 12062038, 12077253, 12118260, 12139918, 12391167, 12406913, 12411960, 12421703, 12466851, 12917357, 1…	GO:0006350: transcription, GO:0006355: regulation of transcription, DNA-dependent, GO:0007275: multicellular organismal development, GO:0045449: regulation of transcription, GO:0045941: positive regulation of transcription, GO:0005634: nucleus, GO:0003677: DNA binding, GO:0003700: transcription factor activity, GO:0005515: protein binding, GO:0005515: protein binding, GO:0008270: zinc ion binding…		gb:BQ177189 /DB_XREF=gi:20352681 /DB_XREF=UI-M-DJ2-bwa-j-16-0-UI.s1 /CLONE=UI-M-DJ2-bwa-j-16-0-UI /FEA=EST /CNT=16 /TID=Mm.34073.1 /TIER=ConsEnd /STK=6 /UG=Mm.34073 /UG_TITLE=ESTs
1428650_at	control	4.5026	15.7907	PPP-PPP	6321.03	2273.82	400.3	130.765	4442.3	8848.8	5672	535.6	390.7	274.6	Tns1	tensin 1	1	1 C3		AK003780	21961	8563175, 8889548, 9087448, 9383296, 10349636, 11023826, 11042159, 11076861, 11217851, 11792844, 12466851, 12477932, 15733665, 16141072, 16141073	GO:0007044: cell-substrate junction assembly, GO:0007242: intracellular signaling cascade, GO:0016477: cell migration, GO:0005925: focal adhesion, GO:0030055: cell-matrix junction, GO:0003779: actin binding		gb:AK003780.1 /DB_XREF=gi:12834653 /FEA=mRNA /CNT=89 /TID=Mm.28019.1 /TIER=Stack /STK=27 /UG=Mm.28019 /LL=68504 /UG_GENE=1110018I21Rik /UG_TITLE=RIKEN cDNA 1110018I21 gene /DEF=Mus musculus 18 days embryo whole body cDNA, RIKEN full-length enriched library, clone:1110018I21:unclassifiable transcript, full insert sequence.
1423489_at	control	7.5414	15.6477	PPP-PPP	19500.1	4183.07	1246.2	280.269	16454.2	24269.6	17776.6	1040.4	1565.4	1132.8	Mmd	monocyte to macrophage differentiation-associated	11	11 C	90065565	BC021914	67468	8889548, 10349636, 11042159, 11076861, 11217851, 12466851, 12477932, 15226823, 15475267, 15782199, 16141072, 16141073	GO:0019835: cytolysis, GO:0016020: membrane, GO:0016021: integral to membrane, GO:0004872: receptor activity		gb:BC021914.1 /DB_XREF=gi:18314461 /FEA=FLmRNA /CNT=142 /TID=Mm.38791.1 /TIER=ConsEnd /STK=0 /UG=Mm.38791 /LL=67468 /UG_GENE=Mmd /DEF=Mus musculus, monocyte to macrophage differentiation-associated, clone MGC:27634 IMAGE:4506710, mRNA, complete cds. /PROD=monocyte to macrophagedifferentiation-associated /FL=gb:NM_026178.1 gb:BC021914.1
1429772_at	control	5.4745	15.6	PPP-AAA	252.2	74.1294	16.17	9.0257	173.9	261.4	321.3	6.4	17.9	24.2	Plxna2	plexin A2	1		196320552	BB085537	18845	8806646, 8889548, 10349636, 10520994, 10520995, 10725340, 10922068, 11042159, 11076861, 11217851, 11241833, 11306810, 11683995, 11688556, 11688557, 12413905, 12421720, 12466851, 12477932, 12693553, 15226263, 15229182, 15239958, 15618518, 15661641, 15869472, 16141072, 16141073, 16284245, 16516881, 16557299, 16624854, 16687131, 16687132, 17015483	GO:0007275: multicellular organismal development, GO:0005615: extracellular space, GO:0016020: membrane, GO:0016021: integral to membrane, GO:0004872: receptor activity	04360: Axon guidance	gb:BG086470 /DB_XREF=gi:12569034 /DB_XREF=H3126F01-5 /CLONE=H3126F01 /FEA=mRNA /CNT=32 /TID=Mm.33582.1 /TIER=ConsEnd /STK=0 /UG=Mm.33582 /LL=72741 /UG_GENE=2810428A13Rik /UG_TITLE=RIKEN cDNA 2810428A13 gene
1435386_at	control	19.7477	15.5958	PPP-AAA	987.73	75.4576	63.33	29.6615	1063.8	986.5	912.9	91.4	32.3	66.3	Vwf	Von Willebrand factor homolog	6	6 F3	125518581	BB667216	22371	1317267, 1936575, 7490564, 7502236, 7526952, 7681362, 7854452, 7896277, 7987303, 8179996, 8193357, 8318738, 8678996, 8782436, 8817457, 8889548, 8950511, 8986815, 9384381, 9686317, 9689083, 9689113, 10349636, 10359181, 10441735, 10552950, 10625534, 10688827, 10706142, 10926765, 10930441, 10976050, 10981960, 11015584, 11042159, 11071623, 11076861, 11154109, 11154224, 11159184, 11212329, 11217851, 1…	GO:0001889: liver development, GO:0001890: placenta development, GO:0007155: cell adhesion, GO:0007596: blood coagulation, GO:0007599: hemostasis, GO:0007599: hemostasis, GO:0030168: platelet activation, GO:0031589: cell-substrate adhesion, GO:0005578: extracellular matrix (sensu Metazoa), GO:0005615: extracellular space, GO:0002020: protease binding, GO:0002020: protease binding, GO:0005515: pro…	01430: Cell Communication, 04510: Focal adhesion, 04512: ECM-receptor interaction, 04610: Complement and coagulation cascades	gb:BB667216 /DB_XREF=gi:16398665 /DB_XREF=BB667216 /CLONE=6820430P06 /FEA=EST /CNT=28 /TID=Mm.22339.1 /TIER=Stack /STK=17 /UG=Mm.22339 /LL=101126 /UG_GENE=AI551257 /UG_TITLE=expressed sequence AI551257
1452655_at	control	7.8923	15.2565	PPP-AAA	273.6	54.6102	17.93	12.8811	214.9	322.9	283	3.1	24.4	26.3	Zdhhc2	zinc finger, DHHC domain containing 2	8	8 A4	41922631	BB224658	70546	8549854, 8889548, 10349636, 10922068, 11042159, 11076861, 11217851, 12466851, 15226823, 15603741, 15618518, 15782199, 16141072, 16141073	GO:0018345: protein palmitoylation, GO:0016020: membrane, GO:0016021: integral to membrane, GO:0008270: zinc ion binding, GO:0008415: acyltransferase activity, GO:0016409: palmitoyltransferase activity, GO:0016740: transferase activity, GO:0046872: metal ion binding		gb:BB834998 /DB_XREF=gi:17013241 /DB_XREF=BB834998 /CLONE=G930034A09 /FEA=mRNA /CNT=186 /TID=Mm.34326.1 /TIER=Stack /STK=11 /UG=Mm.34326 /LL=70546 /UG_GENE=5730415P04Rik /UG_TITLE=RIKEN cDNA 5730415P04 gene
1436876_at	control	24.4834	15.2102	PPP-AAA	407.63	26.4685	26.8	5.0269	396.8	388.3	437.8	29.5	21	29.9	Rgs7bp	regulator of G-protein signalling 7 binding protein	13	13 D1	-106067536	AV337421	52882	8889548, 9371744, 10349636, 11042159, 11076861, 11217851, 12466851, 12477932, 15632198, 15897264, 16046666, 16141072, 16141073, 16574655			gb:AV337421 /DB_XREF=gi:16396460 /DB_XREF=AV337421 /CLONE=6430400M18 /FEA=EST /CNT=46 /TID=Mm.100348.1 /TIER=Stack /STK=40 /UG=Mm.100348 /LL=52882 /UG_GENE=D13Bwg1146e /UG_TITLE=DNA segment, Chr 13, Brigham & Womens Genetics 1146 expressed
1452349_x_at	control	5.4301	15.1352	PPP-PPP	8054.93	2349.85	532.2	485.774	9156.2	5356.7	9651.9	247.3	1093.1	256.2	Ifi205	interferon activated gene 205	1	1 H3	-175848673	AI481797	226695	2452194, 7684766, 10349636, 11042159, 11076861, 11217851, 12466851, 12477932, 14757431, 16141072, 16141073, 16458891			gb:AI481797 /DB_XREF=gi:4375023 /DB_XREF=vf99b08.x1 /CLONE=IMAGE:851895 /FEA=mRNA /CNT=24 /TID=Mm.215120.2 /TIER=Stack /STK=10 /UG=Mm.215120 /LL=15952 /UG_GENE=Ifi205 /UG_TITLE=interferon activated gene 205
1417071_s_at	control	4.5742	14.876	PPP-AAA	1960.17	692.329	131.77	2.7592	1602.1	2758.2	1520.2	134.9	130.7	129.7	Cyp4v3	cytochrome P450, family 4, subfamily v, polypeptide 3	8	8 B1.1	-46804618	NM_133969	102294	10349636, 10725249, 11042159, 11076861, 11217851, 12466851, 12477932, 16141072, 16141073	GO:0006118: electron transport, GO:0008150: biological_process, GO:0005575: cellular_component, GO:0005783: endoplasmic reticulum, GO:0016020: membrane, GO:0016021: integral to membrane, GO:0003674: molecular_function, GO:0004497: monooxygenase activity, GO:0005506: iron ion binding, GO:0016491: oxidoreductase activity, GO:0020037: heme binding, GO:0046872: metal ion binding		gb:NM_133969.1 /DB_XREF=gi:19527189 /GEN=AW111961 /FEA=FLmRNA /CNT=101 /TID=Mm.1554.1 /TIER=FL+Stack /STK=58 /UG=Mm.1554 /LL=102294 /DEF=Mus musculus expressed sequence AW111961 (AW111961), mRNA. /PROD=expressed sequence AW111961 /FL=gb:AB056457.1 gb:NM_133969.1
1441977_at	control	7.2907	14.875	PPP-AAA	1280.73	283.748	86.1	5.8103	1545.2	1316	981	80.5	92.1	85.7	Ebf1	early B-cell factor 1	11	11 B1.1	44461556	AI049170	13591	7542362, 8012110, 8227050, 8491377, 8756438, 8876243, 9070927, 9105679, 9151732, 9389446, 9630743, 9858563, 10349636, 10435576, 10556054, 10704382, 10762365, 10842061, 10942392, 11042159, 11044609, 11060228, 11076752, 11076861, 11163266, 11217851, 11493561, 11498051, 11725301, 11869689, 11934853, 12062038, 12077253, 12118260, 12139918, 12391167, 12406913, 12411960, 12421703, 12466851, 12917357, 1…	GO:0006350: transcription, GO:0006355: regulation of transcription, DNA-dependent, GO:0007275: multicellular organismal development, GO:0045449: regulation of transcription, GO:0045941: positive regulation of transcription, GO:0005634: nucleus, GO:0003677: DNA binding, GO:0003700: transcription factor activity, GO:0005515: protein binding, GO:0005515: protein binding, GO:0008270: zinc ion binding…		gb:AI049170 /DB_XREF=gi:3297457 /DB_XREF=ub37h03.r1 /CLONE=IMAGE:1379957 /FEA=EST /CNT=11 /TID=Mm.101520.2 /TIER=ConsEnd /STK=3 /UG=Mm.101520 /UG_TITLE=ESTs
1449102_at	control	11.7759	14.8052	PPP-AAA	747.17	95.1132	50.47	38.1356	717.8	670.2	853.5	80.3	63.6	7.5	Ebf2	early B-cell factor 2	14	14 D-E1	66187401	U71189	13592	9151732, 9186059, 9211912, 9322939, 9389446, 10349636, 10381577, 10704382, 11042159, 11076752, 11076861, 11180952, 11217851, 11498051, 11581159, 11944980, 12139918, 12466206, 12466851, 12477932, 12917357, 14993187, 15152034, 15229182, 15261831, 15618518, 15930111, 16141072, 16141073, 16326388, 16602821, 16774995, 16919269, 16964442, 17060461	GO:0006350: transcription, GO:0006355: regulation of transcription, DNA-dependent, GO:0007275: multicellular organismal development, GO:0045449: regulation of transcription, GO:0045941: positive regulation of transcription, GO:0005634: nucleus, GO:0003677: DNA binding, GO:0005515: protein binding, GO:0008270: zinc ion binding, GO:0030528: transcription regulator activity, GO:0046872: metal ion bi…		gb:U71189.1 /DB_XREF=gi:2145128 /GEN=Ebf2 /FEA=FLmRNA /CNT=35 /TID=Mm.179.1 /TIER=FL /STK=1 /UG=Mm.179 /LL=13592 /DEF=Mus musculus met-mesencephalon-olfactory transcription factor 1 (Ebf2) mRNA, complete cds. /PROD=met-mesencephalon-olfactory transcription factor1 /FL=gb:U92703.1 gb:U82441.1 gb:NM_010095.1 gb:U71189.1
1428471_at	control	17.2839	14.7923	PPP-PPP	19120.5	1777.25	1292.6	182.274	20373.6	19901.4	17086.5	1502.6	1175.4	1199.8	Sorbs1	sorbin and SH3 domain containing 1	19	19 C3	-40345351	BQ176684	20411	8889548, 9238627, 9447983, 9461600, 9630982, 10085297, 10087302, 10349636, 10922068, 11001060, 11042159, 11076861, 11180952, 11217851, 11919667, 12466851, 12477932, 12693553, 15258163, 15782199, 15836771, 16141072, 16141073	GO:0006810: transport, GO:0008286: insulin receptor signaling pathway, GO:0015758: glucose transport, GO:0043149: stress fiber formation, GO:0048041: focal adhesion formation, GO:0001725: stress fiber, GO:0005634: nucleus, GO:0005634: nucleus, GO:0005913: cell-cell adherens junction, GO:0005924: cell-substrate adherens junction, GO:0016020: membrane, GO:0045121: lipid raft, GO:0005158: insulin re…	03320: PPAR signaling pathway, 04520: Adherens junction, 04910: Insulin signaling pathway	gb:BQ176684 /DB_XREF=gi:20352176 /DB_XREF=UI-M-DJ2-bvz-k-18-0-UI.s1 /CLONE=UI-M-DJ2-bvz-k-18-0-UI /FEA=mRNA /CNT=72 /TID=Mm.30898.1 /TIER=Stack /STK=40 /UG=Mm.30898 /LL=75688 /UG_GENE=2310065E01Rik /UG_TITLE=RIKEN cDNA 2310065E01 gene
1458573_at	control	6.2101	14.7821	PPP-AAA	314.37	81.1084	21.27	10.2021	294.7	244.9	403.5	23.6	10.1	30.1						BG070838					gb:BG070838 /DB_XREF=gi:12553495 /DB_XREF=H3092G04-3 /CLONE=H3092G04 /FEA=EST /CNT=4 /TID=Mm.11288.1 /TIER=ConsEnd /STK=2 /UG=Mm.11288 /UG_TITLE=ESTs
1427495_at	control	9.8035	14.7016	PPP-AAA	908.07	143.56	61.77	41.7998	756.1	1041.4	926.7	109.9	40.8	34.6	Scn7a	sodium channel, voltage-gated, type VII, alpha	2	2 C1.3	-66476150	BB655734	20272	7590978, 7982916, 8250913, 8779936, 9726281, 10198179, 10349636, 11027237, 11042159, 11076861, 11217851, 11992118, 12213645, 12466851, 12650985, 15496663, 16141072, 16141073, 16223844	GO:0006811: ion transport, GO:0006812: cation transport, GO:0006814: sodium ion transport, GO:0006816: calcium ion transport, GO:0001518: voltage-gated sodium channel complex, GO:0016020: membrane, GO:0016021: integral to membrane, GO:0005216: ion channel activity, GO:0005248: voltage-gated sodium channel activity, GO:0005261: cation channel activity, GO:0005262: calcium channel activity		gb:BB655734 /DB_XREF=gi:16489562 /DB_XREF=BB655734 /CLONE=D130020M11 /FEA=mRNA /CNT=14 /TID=Mm.153466.1 /TIER=ConsEnd /STK=0 /UG=Mm.153466 /LL=20272 /UG_GENE=Scn6a /UG_TITLE=sodium channel, voltage-gated, type VI, alpha polypeptide
1447849_s_at	control	5.1775	14.602	PPP-PPP	1786.8	553.132	122.37	63.9247	1450.6	2425.2	1484.6	188	118.8	60.3	Maf	avian musculoaponeurotic fibrosarcoma (v-maf) AS42 oncogene homolog	8	8 E1	-118589229	AV323441	17132	7789972, 7799931, 8164679, 8211130, 8265578, 8617496, 8812413, 8844497, 8889548, 9047395, 9224592, 10097114, 10349636, 10383433, 10403649, 10603348, 10699374, 10885750, 11042159, 11076861, 11217851, 11840349, 11850820, 12150890, 12271139, 12381733, 12421951, 12466851, 12477932, 12551916, 12620964, 12917329, 14512017, 14707122, 14742445, 15187104, 15249232, 15452066, 15728480, 15749884, 15781580, …	GO:0000074: regulation of progression through cell cycle, GO:0001816: cytokine production, GO:0006350: transcription, GO:0006355: regulation of transcription, DNA-dependent, GO:0009987: cellular process, GO:0045449: regulation of transcription, GO:0045944: positive regulation of transcription from RNA polymerase II promoter, GO:0005634: nucleus, GO:0005634: nucleus, GO:0005737: cytoplasm, GO:0003…		gb:AV323441 /DB_XREF=gi:6293358 /DB_XREF=AV323441 /CLONE=6230409N17 /FEA=EST /CNT=2 /TID=Mm.180082.1 /TIER=ConsEnd /STK=2 /UG=Mm.180082 /UG_TITLE=ESTs
1418003_at	control	7.1551	14.5929	PPP-PPP	4462.5	1004.91	305.8	51.5041	3500.6	5505.5	4381.4	360	299.9	257.5	1190002H23Rik	RIKEN cDNA 1190002H23 gene	14	14 D3	-78022905	NM_025427	66214	8889548, 10349636, 11042159, 11076861, 11217851, 11687586, 12466851, 12477932, 16141072, 16141073	GO:0007049: cell cycle, GO:0005634: nucleus, GO:0005737: cytoplasm, GO:0005515: protein binding, GO:0030295: protein kinase activator activity		gb:NM_025427.1 /DB_XREF=gi:13384823 /GEN=1190002H23Rik /FEA=FLmRNA /CNT=94 /TID=Mm.29811.1 /TIER=FL+Stack /STK=31 /UG=Mm.29811 /LL=66214 /DEF=Mus musculus RIKEN cDNA 1190002H23 gene (1190002H23Rik), mRNA. /PROD=RIKEN cDNA 1190002H23 /FL=gb:AF276981.1 gb:NM_025427.1
1416808_at	control	5.688	14.4748	PPP-PPP	10718.1	2987.58	740.47	552.96	7468.7	13346.1	11339.6	1353	590.3	278.1	Nid1	nidogen 1	13	13 A1	13229816	X14480	18073	1672300, 1725162, 2496973, 3264556, 7516699, 7601446, 7782091, 7789273, 8224873, 8286607, 8359228, 8530056, 8562707, 8613743, 8650191, 8673129, 8717042, 8854868, 8952226, 8995276, 9027500, 9043083, 9070932, 9070936, 9096311, 9151677, 9524110, 9570961, 9827803, 9833687, 9885251, 10349636, 10544250, 10607900, 10625553, 10639489, 10716744, 10922068, 10958695, 11042159, 11076861, 11217851, 11472062, …	GO:0007155: cell adhesion, GO:0007160: cell-matrix adhesion, GO:0008218: bioluminescence, GO:0018298: protein-chromophore linkage, GO:0005578: extracellular matrix (sensu Metazoa), GO:0005604: basement membrane, GO:0005604: basement membrane, GO:0005604: basement membrane, GO:0005615: extracellular space, GO:0016020: membrane, GO:0005509: calcium ion binding, GO:0005515: protein binding		gb:NM_010917.1 /DB_XREF=gi:6754853 /GEN=Nid1 /FEA=FLmRNA /CNT=287 /TID=Mm.4691.1 /TIER=FL+Stack /STK=68 /UG=Mm.4691 /LL=18073 /DEF=Mus musculus nidogen 1 (Nid1), mRNA. /PROD=nidogen /FL=gb:NM_010917.1
1427345_a_at	control	5.8333	14.4033	PPP-AAA	4581.7	1261.3	318.1	108.726	3293.8	4636.7	5814.6	377.9	383.8	192.6	Sult1a1	sulfotransferase family 1A, phenol-preferring, member 1	7	7 F3	-126464018	AK002700	20887	1741163, 7601475, 7613026, 7706460, 8075499, 8288252, 8424956, 8468045, 8887328, 8943792, 8954725, 9060415, 9166597, 9177785, 9370299, 10349636, 10585447, 10594240, 11042159, 11076861, 11217851, 11389699, 12390022, 12438748, 12466851, 12477932, 16141072, 16141073	GO:0006629: lipid metabolic process, GO:0008202: steroid metabolic process, GO:0000166: nucleotide binding, GO:0004062: aryl sulfotransferase activity, GO:0008146: sulfotransferase activity, GO:0008146: sulfotransferase activity, GO:0016740: transferase activity, GO:0017067: tyrosine-ester sulfotransferase activity	00920: Sulfur metabolism	gb:AK002700.1 /DB_XREF=gi:12832875 /GEN=Sult1a1 /FEA=mRNA /CNT=24 /TID=Mm.17339.2 /TIER=ConsEnd /STK=6 /UG=Mm.17339 /LL=20887 /UG_TITLE=sulfotransferase family 1A, phenol-preferring, member 1 /DEF=Mus musculus adult male kidney cDNA, RIKEN full-length enriched library, clone:0610030E04:sulfotransferase family 1A, phenol-preferring, member 1, full insert sequence.
1436737_a_at	control	17.3928	14.308	PPP-PPP	19462.7	1789.71	1360.27	216.115	21082.9	19763.5	17541.6	1297.2	1182.7	1600.9	Sorbs1	sorbin and SH3 domain containing 1	19	19 C3	-40345351	BB737680	20411	8889548, 9238627, 9447983, 9461600, 9630982, 10085297, 10087302, 10349636, 10922068, 11001060, 11042159, 11076861, 11180952, 11217851, 11919667, 12466851, 12477932, 12693553, 15258163, 15782199, 15836771, 16141072, 16141073	GO:0006810: transport, GO:0008286: insulin receptor signaling pathway, GO:0015758: glucose transport, GO:0043149: stress fiber formation, GO:0048041: focal adhesion formation, GO:0001725: stress fiber, GO:0005634: nucleus, GO:0005634: nucleus, GO:0005913: cell-cell adherens junction, GO:0005924: cell-substrate adherens junction, GO:0016020: membrane, GO:0045121: lipid raft, GO:0005158: insulin re…	03320: PPAR signaling pathway, 04520: Adherens junction, 04910: Insulin signaling pathway	gb:BB737680 /DB_XREF=gi:16136830 /DB_XREF=BB737680 /CLONE=F430014N09 /FEA=EST /CNT=83 /TID=Mm.29030.5 /TIER=Stack /STK=77 /UG=Mm.29030 /LL=20411 /UG_GENE=Sorbs1 /UG_TITLE=sorbin and SH3 domain containing 1
1419435_at	control	7.9019	14.2175	PPP-PPP	2208.93	449.945	155.37	12.9574	1988.4	2726.6	1911.8	170.3	148.7	147.1	Aox1	aldehyde oxidase 1	1	1 C1-C2	57974514	NM_009676	11761	518535, 742739, 1347472, 1685136, 1825055, 2895729, 3207217, 3242494, 4225774, 4269806, 6372555, 9175714, 9192162, 9243637, 10190983, 10349636, 10377246, 10673024, 11042159, 11076861, 11217851, 11562361, 12466851, 12477932, 15383531, 15760467, 16141072, 16141073	GO:0006118: electron transport, GO:0004031: aldehyde oxidase activity, GO:0005506: iron ion binding, GO:0009055: electron carrier activity, GO:0016491: oxidoreductase activity, GO:0030151: molybdenum ion binding, GO:0046872: metal ion binding, GO:0051536: iron-sulfur cluster binding, GO:0051537: 2 iron, 2 sulfur cluster binding	00280: Valine, leucine and isoleucine degradation, 00350: Tyrosine metabolism, 00380: Tryptophan metabolism, 00750: Vitamin B6 metabolism, 00760: Nicotinate and nicotinamide metabolism	gb:NM_009676.1 /DB_XREF=gi:6753067 /GEN=Aox1 /FEA=FLmRNA /CNT=15 /TID=Mm.26787.1 /TIER=FL+Stack /STK=10 /UG=Mm.26787 /LL=11761 /DEF=Mus musculus aldehyde oxidase 1 (Aox1), mRNA. /PROD=aldehyde oxidase 1 /FL=gb:AF076216.1 gb:AB017482.1 gb:BC026132.1 gb:NM_009676.1
1422470_at	control	13.1655	14.1517	PPP-PPP	14536.7	1765.32	1027.2	206.058	13976.9	16514	13119.1	928.9	1264	888.7	Bnip3	BCL2/adenovirus E1B interacting protein 1, NIP3	7	7 F5	-138729178	NM_009760	12176	7954800, 9867803, 9916985, 10349636, 10725249, 10891486, 10922068, 11042159, 11044609, 11076861, 11217851, 11832486, 12466851, 12477932, 12819136, 14651853, 15358175, 15979417, 16141072, 16141073, 16166637, 16874059, 16954213	GO:0001666: response to hypoxia, GO:0006309: DNA fragmentation during apoptosis, GO:0006338: chromatin remodeling, GO:0006800: oxygen and reactive oxygen species metabolic process, GO:0006915: apoptosis, GO:0006915: apoptosis, GO:0006916: anti-apoptosis, GO:0006917: induction of apoptosis, GO:0008219: cell death, GO:0008634: negative regulation of survival gene product activity, GO:0042981: regul…		gb:NM_009760.1 /DB_XREF=gi:6753197 /GEN=Bnip3 /FEA=FLmRNA /CNT=197 /TID=Mm.2159.1 /TIER=FL+Stack /STK=80 /UG=Mm.2159 /LL=12176 /DEF=Mus musculus BCL2adenovirus E1B 19 kDa-interacting protein 1, NIP3 (Bnip3), mRNA. /PROD=BCL2adenovirus E1B 19 kDa-interacting protein1, NIP3 /FL=gb:AF041054.1 gb:NM_009760.1
1418494_at	control	16.9072	14.0696	PPP-AAA	997.07	75.1645	70.87	57.9074	967.6	941.1	1082.5	101.1	107.4	4.1	Ebf2	early B-cell factor 2	14	14 D-E1	66187401	U71189	13592	9151732, 9186059, 9211912, 9322939, 9389446, 10349636, 10381577, 10704382, 11042159, 11076752, 11076861, 11180952, 11217851, 11498051, 11581159, 11944980, 12139918, 12466206, 12466851, 12477932, 12917357, 14993187, 15152034, 15229182, 15261831, 15618518, 15930111, 16141072, 16141073, 16326388, 16602821, 16774995, 16919269, 16964442, 17060461	GO:0006350: transcription, GO:0006355: regulation of transcription, DNA-dependent, GO:0007275: multicellular organismal development, GO:0045449: regulation of transcription, GO:0045941: positive regulation of transcription, GO:0005634: nucleus, GO:0003677: DNA binding, GO:0005515: protein binding, GO:0008270: zinc ion binding, GO:0030528: transcription regulator activity, GO:0046872: metal ion bi…		gb:NM_010095.1 /DB_XREF=gi:6753703 /GEN=Ebf2 /FEA=FLmRNA /CNT=35 /TID=Mm.179.1 /TIER=FL+Stack /STK=23 /UG=Mm.179 /LL=13592 /DEF=Mus musculus early B-cell factor 2 (Ebf2), mRNA. /PROD=early B-cell factor 2 /FL=gb:U92703.1 gb:U82441.1 gb:NM_010095.1 gb:U71189.1
1416625_at	control	6.9829	13.9508	PPP-PPP	8023.57	1817.01	575.13	334.44	9862.4	7979.1	6229.2	825	705.2	195.2	Serping1	serine (or cysteine) peptidase inhibitor, clade G, member 1	2	2 D	-84566225	NM_009776	12258	9199246, 9434962, 9652403, 10349636, 10922068, 11042159, 11076861, 11217851, 11956243, 12421980, 12466851, 12477932, 16141072, 16141073	GO:0006955: immune response, GO:0006956: complement activation, GO:0006958: complement activation, classical pathway, GO:0007596: blood coagulation, GO:0045087: innate immune response, GO:0005615: extracellular space, GO:0004866: endopeptidase inhibitor activity, GO:0004867: serine-type endopeptidase inhibitor activity	04610: Complement and coagulation cascades	gb:NM_009776.1 /DB_XREF=gi:6753217 /GEN=Serping1 /FEA=FLmRNA /CNT=192 /TID=Mm.38888.1 /TIER=FL+Stack /STK=77 /UG=Mm.38888 /LL=12258 /DEF=Mus musculus serine (or cysteine) proteinase inhibitor, clade G (C1 inhibitor), member 1 (Serping1), mRNA. /PROD=complement component 1 inhibitor /FL=gb:AF010254.1 gb:BC002026.1 gb:NM_009776.1
1424400_a_at	control	8.2159	13.8662	PPP-AAA	901.77	176.156	65.03	9.25	769.8	1101.8	833.7	75.6	58.4	61.1	Aldh1l1	aldehyde dehydrogenase 1 family, member L1	6	6 D1	90516351	AK007822	107747	8889548, 10349636, 11042159, 11076861, 11217851, 12466851, 12477932, 16141072, 16141073, 17111379	GO:0006412: translation, GO:0006730: one-carbon compound metabolic process, GO:0008152: metabolic process, GO:0009058: biosynthetic process, GO:0009258: 10-formyltetrahydrofolate catabolic process, GO:0005737: cytoplasm, GO:0008168: methyltransferase activity, GO:0016155: formyltetrahydrofolate dehydrogenase activity, GO:0016491: oxidoreductase activity, GO:0016742: hydroxymethyl-, formyl- and re…	00670: One carbon pool by folate	gb:BC025939.1 /DB_XREF=gi:19684150 /FEA=FLmRNA /CNT=116 /TID=Mm.30035.1 /TIER=FL+Stack /STK=34 /UG=Mm.30035 /LL=70374 /UG_GENE=1810048F20Rik /DEF=Mus musculus, Similar to 10-formyltetrahydrofolate dehydrogenase, clone MGC:37834 IMAGE:5099360, mRNA, complete cds. /PROD=Similar to 10-formyltetrahydrofolatedehydrogenase /FL=gb:BC025939.1
1460666_a_at	control	8.2814	13.7647	PPP-AAA	748.8	143.645	54.4	21.4166	585.9	857.3	803.2	67.8	65.7	29.7	Ebf3	early B-cell factor 3	7	7 F3-F4	-137032063	NM_010096	13593	9151732, 9389446, 10349636, 10704382, 11042159, 11076752, 11076861, 11163266, 11217851, 11493561, 12023301, 12139918, 12466851, 12477932, 12917357, 14993187, 15033168, 15229182, 15261831, 15618518, 16141072, 16141073, 16632597, 16774995, 16919269	GO:0006350: transcription, GO:0006355: regulation of transcription, DNA-dependent, GO:0007275: multicellular organismal development, GO:0045449: regulation of transcription, GO:0045941: positive regulation of transcription, GO:0005634: nucleus, GO:0003677: DNA binding, GO:0005515: protein binding, GO:0008270: zinc ion binding, GO:0030528: transcription regulator activity, GO:0046872: metal ion bi…		gb:NM_010096.1 /DB_XREF=gi:6753705 /GEN=Ebf3 /FEA=FLmRNA /CNT=2 /TID=Mm.30282.1 /TIER=FL /STK=2 /UG=Mm.30282 /LL=13593 /DEF=Mus musculus early B-cell factor 3 (Ebf3), mRNA. /PROD=early B-cell factor 3 /FL=gb:NM_010096.1 gb:U92704.1
1440096_at	control	9.1239	13.7177	PPP-AAA	170.1	27.1757	12.4	12.5583	145.9	199.5	164.9	5	26.9	5.3	Ecm2	extracellular matrix protein 2, female organ and adipocyte specific	13	13 B1	49516746	BB005258	407800	10349636, 11042159, 11076861, 11217851, 12466851, 12477932, 16141072, 16141073	GO:0005515: protein binding		gb:BB005258 /DB_XREF=gi:16214892 /DB_XREF=BB005258 /CLONE=4732465J06 /FEA=EST /CNT=6 /TID=Mm.106335.1 /TIER=ConsEnd /STK=6 /UG=Mm.106335 /UG_TITLE=ESTs
1451978_at	control	22.0759	13.7041	PPP-AAA	2231.93	81.5644	162.87	140.358	2312.6	2233.7	2149.5	312.1	143	33.5	Loxl1	lysyl oxidase-like 1	9	9 B	-58086738	AF357006	16949	8617512, 9119402, 9250877, 9585423, 10022501, 10349636, 11042159, 11076861, 11217851, 11486040, 11684696, 12466851, 12477932, 14745449, 15482472, 15609098, 16141072, 16141073, 16157454, 16251195, 16436666, 16707424	GO:0006464: protein modification, GO:0005576: extracellular region, GO:0005578: extracellular matrix (sensu Metazoa), GO:0004720: protein-lysine 6-oxidase activity, GO:0005507: copper ion binding, GO:0005515: protein binding, GO:0009055: electron carrier activity, GO:0016491: oxidoreductase activity, GO:0016641: oxidoreductase activity, acting on the CH-NH2 group of donors, oxygen as acceptor, GO…		gb:AF357006.1 /DB_XREF=gi:15420511 /GEN=Loxl1 /FEA=FLmRNA /CNT=93 /TID=Mm.21049.1 /TIER=FL+Stack /STK=43 /UG=Mm.21049 /LL=16949 /DEF=Mus musculus lysyl oxidase-like 1 (Loxl1) mRNA, complete cds. /PROD=lysyl oxidase-like 1 /FL=gb:AF357006.1
1416225_at	control	7.6929	13.6914	PPP-PPP	3724.97	768.186	272.07	119.442	3683.6	2978.3	4513	154.5	268.4	393.3	Adh1	alcohol dehydrogenase 1 (class I)	3	3 G3	138215031	BC013477	11522	93520, 1316195, 1450512, 1794058, 2040456, 2474823, 2565740, 2893758, 2902233, 3011597, 3157987, 3428612, 3996732, 6370228, 6375655, 6756216, 6816803, 7026729, 7748347, 7840644, 8018987, 8119157, 8163197, 8486690, 8621625, 8813054, 8889548, 8892527, 8973327, 9002638, 9145544, 9202249, 9241435, 9507200, 9726281, 9733106, 10349636, 10358022, 10753524, 10880953, 11042159, 11076861, 11217851, 1174707…	GO:0001523: retinoid metabolic process, GO:0004022: alcohol dehydrogenase activity, GO:0008270: zinc ion binding, GO:0016491: oxidoreductase activity, GO:0046872: metal ion binding	00010: Glycolysis / Gluconeogenesis, 00071: Fatty acid metabolism, 00120: Bile acid biosynthesis, 00350: Tyrosine metabolism, 00561: Glycerolipid metabolism, 00624: 1- and 2-Methylnaphthalene degradation, 00980: Metabolism of xenobiotics by cytochrome P450	gb:BC013477.1 /DB_XREF=gi:15488661 /FEA=FLmRNA /CNT=321 /TID=Mm.2409.1 /TIER=FL+Stack /STK=110 /UG=Mm.2409 /LL=11522 /UG_GENE=Adh1 /DEF=Mus musculus, alcohol dehydrogenase 1, complex, clone MGC:18885 IMAGE:4238555, mRNA, complete cds. /PROD=alcohol dehydrogenase 1, complex /FL=gb:NM_007409.1 gb:BC013477.1
1448649_at	control	4.9168	13.648	PPP-PPP	2524.43	817.685	184.97	102.897	1756.6	3384.2	2432.5	264.3	221.9	68.7	Enpep	glutamyl aminopeptidase	3	3 G3	-129261198	NM_007934	13809	1689065, 8244382, 8660964, 9590213, 10330429, 10349636, 10978538, 11042159, 11076861, 11217851, 11724556, 11903661, 12068292, 12466851, 12477932, 12765341, 14674752, 14998491, 15263000, 15705807, 16141072, 16141073, 16286663, 16889841	GO:0001525: angiogenesis, GO:0006508: proteolysis, GO:0008283: cell proliferation, GO:0008283: cell proliferation, GO:0016477: cell migration, GO:0016477: cell migration, GO:0005886: plasma membrane, GO:0005903: brush border, GO:0016020: membrane, GO:0016021: integral to membrane, GO:0016324: apical plasma membrane, GO:0031410: cytoplasmic vesicle, GO:0045177: apical part of cell, GO:0004177: ami…		gb:NM_007934.1 /DB_XREF=gi:6679652 /GEN=Enpep /FEA=FLmRNA /CNT=77 /TID=Mm.1193.1 /TIER=FL+Stack /STK=50 /UG=Mm.1193 /LL=13809 /DEF=Mus musculus glutamyl aminopeptidase (Enpep), mRNA. /PROD=glutamyl aminopeptidase /FL=gb:M29961.1 gb:NM_007934.1
1443983_at	control	32.2603	13.5597	PPP-PPP	2078.7	102.326	153.3	14.6857	2016.5	2022.8	2196.8	147.5	170	142.4	Sorbs1	sorbin and SH3 domain containing 1	19	19 C3	-40345351	BB218653	20411	8889548, 9238627, 9447983, 9461600, 9630982, 10085297, 10087302, 10349636, 10922068, 11001060, 11042159, 11076861, 11180952, 11217851, 11919667, 12466851, 12477932, 12693553, 15258163, 15782199, 15836771, 16141072, 16141073	GO:0006810: transport, GO:0008286: insulin receptor signaling pathway, GO:0015758: glucose transport, GO:0043149: stress fiber formation, GO:0048041: focal adhesion formation, GO:0001725: stress fiber, GO:0005634: nucleus, GO:0005634: nucleus, GO:0005913: cell-cell adherens junction, GO:0005924: cell-substrate adherens junction, GO:0016020: membrane, GO:0045121: lipid raft, GO:0005158: insulin re…	03320: PPAR signaling pathway, 04520: Adherens junction, 04910: Insulin signaling pathway	gb:BB218653 /DB_XREF=gi:8883606 /DB_XREF=BB218653 /CLONE=A530050L24 /FEA=EST /CNT=9 /TID=Mm.80699.1 /TIER=ConsEnd /STK=2 /UG=Mm.80699 /UG_TITLE=ESTs
1451606_at	control	4.7342	13.5579	PPP-AAA	628.63	212.559	46.37	14.1599	399	818.5	668.4	31.3	59.4	48.4	A530016L24Rik	RIKEN cDNA A530016L24 gene	12	12 F1	112937274	BC026527	319942	10349636, 11042159, 11076861, 11217851, 12466851, 12477932, 16141072, 16141073			gb:BC026527.1 /DB_XREF=gi:20071510 /FEA=FLmRNA /CNT=18 /TID=Mm.185209.1 /TIER=FL /STK=5 /UG=Mm.185209 /DEF=Mus musculus, Similar to LOC145323, clone MGC:32149 IMAGE:4924828, mRNA, complete cds. /PROD=Similar to LOC145323 /FL=gb:BC026527.1
1451289_at	control	4.9809	13.3898	PPP-AAA	623.97	197.78	46.6	34.533	838.4	448.7	584.8	76.7	8.9	54.2	Dcamkl1	doublecortin and calcium/calmodulin-dependent protein kinase-like 1	3	3 D	55330556	AW105916	13175	8889548, 9747029, 10036192, 10349636, 10533048, 11042159, 11076861, 11217851, 11473121, 11479289, 11597766, 11884394, 12465718, 12466851, 12477932, 14741399, 15226823, 15782199, 16141072, 16141073, 16387637, 16387638, 16387639, 16684769, 16869982	GO:0001764: neuron migration, GO:0006468: protein amino acid phosphorylation, GO:0007242: intracellular signaling cascade, GO:0007275: multicellular organismal development, GO:0007399: nervous system development, GO:0007409: axonogenesis, GO:0007420: brain development, GO:0021952: central nervous system projection neuron axonogenesis, GO:0030154: cell differentiation, GO:0030900: forebrain develo…		gb:AW105916 /DB_XREF=gi:6076652 /DB_XREF=um28h01.x1 /CLONE=IMAGE:2225905 /FEA=FLmRNA /CNT=197 /TID=Mm.44752.2 /TIER=Stack /STK=86 /UG=Mm.44752 /LL=13175 /UG_GENE=Dcamkl1 /UG_TITLE=double cortin and calciumcalmodulin-dependent protein kinase-like 1 /FL=gb:BC021354.1
1419674_a_at	control	8.4717	13.343	PPP-AAA	1253.8	228.064	93.97	64.9363	990.5	1389.7	1381.2	101	155.1	25.8	Dpep1	dipeptidase 1 (renal)	8	8 E1	126072331	NM_007876	13479	8507661, 8663190, 9069116, 9560193, 10349636, 10667344, 11042159, 11076861, 11130978, 11217851, 12466851, 12477932, 15537664, 16141072, 16141073	GO:0006508: proteolysis, GO:0005615: extracellular space, GO:0005783: endoplasmic reticulum, GO:0005792: microsome, GO:0016020: membrane, GO:0004237: membrane dipeptidase activity, GO:0008233: peptidase activity, GO:0008237: metallopeptidase activity, GO:0008239: dipeptidyl-peptidase activity, GO:0008270: zinc ion binding, GO:0016787: hydrolase activity, GO:0016805: dipeptidase activity, GO:00468…		gb:NM_007876.1 /DB_XREF=gi:6681216 /GEN=Dpep1 /FEA=FLmRNA /CNT=49 /TID=Mm.20388.1 /TIER=FL /STK=7 /UG=Mm.20388 /LL=13479 /DEF=Mus musculus dipeptidase 1 (renal) (Dpep1), mRNA. /PROD=dipeptidase 1 (renal) /FL=gb:NM_007876.1 gb:BC003492.1
1424408_at	control	28.4674	13.2909	PPP-AAA	1848.77	101.674	139.1	21.9725	1904.9	1910	1731.4	164.4	128.1	124.8	Lims2	LIM and senescent cell antigen like domains 2	18	18 B1	32074527	BC010816	225341	8889548, 10922068, 12477932, 12651156, 15618518, 16317048, 16452678	GO:0008150: biological_process, GO:0005925: focal adhesion, GO:0003674: molecular_function, GO:0008270: zinc ion binding, GO:0046872: metal ion binding		gb:BC010816.1 /DB_XREF=gi:14789888 /FEA=FLmRNA /CNT=55 /TID=Mm.24551.1 /TIER=FL+Stack /STK=34 /UG=Mm.24551 /DEF=Mus musculus, Similar to hypothetical protein FLJ10044, clone MGC:19129 IMAGE:4212305, mRNA, complete cds. /PROD=Similar to hypothetical protein FLJ10044 /FL=gb:BC010816.1
1434530_at	control	5.1697	13.2667	PPP-AAA	2927.07	902.786	220.63	84.7882	2323.3	3964.9	2493	251.2	285.9	124.8	Odz4	odd Oz/ten-m homolog 4 (Drosophila)	7	7 E1	96085828	BQ175876	23966	2300582, 8307327, 8889548, 8912867, 9649432, 10224267, 10225957, 10331952, 10349636, 10625539, 10922068, 11042159, 11076861, 11217851, 12466851, 12693553, 12915301, 15172686, 15489520, 15944189, 16141072, 16141073, 16919471	GO:0010003: gastrulation (sensu Mammalia), GO:0016020: membrane, GO:0016021: integral to membrane		gb:BQ175876 /DB_XREF=gi:20351368 /DB_XREF=UI-M-DJ2-bwf-o-05-0-UI.s1 /CLONE=UI-M-DJ2-bwf-o-05-0-UI /FEA=EST /CNT=50 /TID=Mm.29307.1 /TIER=Stack /STK=30 /UG=Mm.29307 /LL=97426 /UG_GENE=R75022 /UG_TITLE=expressed sequence R75022
1426340_at	control	9.2078	13.1649	PPP-PPP	1596.47	270.368	121.27	62.4951	1471.6	1411.1	1906.7	167.2	146.5	50.1	Slc1a3	solute carrier family 1 (glial high affinity glutamate transporter), member 3	15	15 A2	-8581340	BB357585	20512	7723632, 7903437, 8001975, 8226929, 8601800, 8661010, 8733726, 8889548, 9129177, 9180080, 9364068, 9371744, 9379843, 9539795, 9600674, 9671661, 9753165, 10349636, 10529447, 11042159, 11076861, 11102482, 11133151, 11217851, 11316002, 11325559, 11544199, 11567059, 11574907, 11852232, 12180997, 12202863, 12225864, 12466851, 12477932, 12508235, 12533615, 12546822, 12654290, 12842915, 12878755, 129574…	GO:0006605: protein targeting, GO:0006810: transport, GO:0006810: transport, GO:0006835: dicarboxylic acid transport, GO:0005887: integral to plasma membrane, GO:0005887: integral to plasma membrane, GO:0016020: membrane, GO:0016021: integral to membrane, GO:0042995: cell projection, GO:0043025: cell soma, GO:0005343: organic acid:sodium symporter activity, GO:0005386: carrier activity, GO:000538…		gb:BB365275 /DB_XREF=gi:16406326 /DB_XREF=BB365275 /CLONE=C130026O19 /FEA=FLmRNA /CNT=474 /TID=Mm.33356.1 /TIER=Stack /STK=204 /UG=Mm.33356 /UG_TITLE=Mus musculus glutamate transporter mRNA, complete cds /FL=gb:AF330257.1
1449147_at	control	7.5751	13.075	PPP-PPP	2749.67	572.918	210.3	94.2861	2243.8	2633.4	3371.8	318.1	143.2	169.6	Chst1	carbohydrate (keratan sulfate Gal-6) sulfotransferase 1	2		92412611	NM_023850	76969	8889548, 10349636, 11042159, 11076861, 11181564, 11217851, 12466851, 12477932, 16141072, 16141073, 16829211	GO:0005975: carbohydrate metabolic process, GO:0006012: galactose metabolic process, GO:0006954: inflammatory response, GO:0042339: keratan sulfate metabolic process, GO:0005615: extracellular space, GO:0016020: membrane, GO:0016021: integral to membrane, GO:0008146: sulfotransferase activity, GO:0016740: transferase activity, GO:0045130: keratan sulfotransferase activity	00533: Keratan sulfate biosynthesis, 01030: Glycan structures - biosynthesis 1	gb:NM_023850.1 /DB_XREF=gi:12963844 /GEN=Chst1 /FEA=FLmRNA /CNT=40 /TID=Mm.38021.1 /TIER=FL+Stack /STK=21 /UG=Mm.38021 /LL=76969 /DEF=Mus musculus carbohydrate (keratan sulfate Gal-6) sulfotransferase 1 (Chst1), mRNA. /PROD=carbohydrate (keratan sulfate Gal-6)sulfotransferase 1 /FL=gb:AF280087.1 gb:NM_023850.1
1433529_at	control	7.1186	13.0644	PPP-AAA	628.83	139.141	48.13	24.5571	564.5	533.5	788.5	46.2	73.6	24.6	E430002G05Rik	RIKEN cDNA E430002G05 gene	2	2 E2	102350888	AU067747	210622	10349636, 11042159, 11076861, 11125038, 11217851, 12466851, 12477932, 15111323, 16141072, 16141073	GO:0006508: proteolysis, GO:0005615: extracellular space, GO:0004263: chymotrypsin activity, GO:0004295: trypsin activity, GO:0008233: peptidase activity		gb:AU067747 /DB_XREF=gi:4968484 /DB_XREF=AU067747 /CLONE=MNCb-1405 /FEA=EST /CNT=117 /TID=Mm.28649.1 /TIER=Stack /STK=106 /UG=Mm.28649 /UG_TITLE=ESTs, Weakly similar to T08805 hypothetical protein DKFZp586H2123.1 (H.sapiens)
1428821_at	control	7.5658	13.0323	PPP-PPP	6725.53	1421.41	516.07	20.2372	7452.1	7636.8	5087.7	503.3	539.4	505.5	Agpat2	1-acylglycerol-3-phosphate O-acyltransferase 2 (lysophosphatidic acid acyltransferase, beta)	2	2 A3	-26415595	AK010891	67512	8889548, 10349636, 11042159, 11076861, 11217851, 11967537, 12466851, 12765973, 15367102, 16141072, 16141073, 16150824, 16449762, 16495223	GO:0008152: metabolic process, GO:0008654: phospholipid biosynthetic process, GO:0005783: endoplasmic reticulum, GO:0016020: membrane, GO:0016021: integral to membrane, GO:0003841: 1-acylglycerol-3-phosphate O-acyltransferase activity, GO:0008415: acyltransferase activity, GO:0016740: transferase activity	00561: Glycerolipid metabolism, 00564: Glycerophospholipid metabolism, 00565: Ether lipid metabolism	gb:AK010891.1 /DB_XREF=gi:12846646 /FEA=mRNA /CNT=73 /TID=Mm.24244.1 /TIER=Stack /STK=20 /UG=Mm.24244 /LL=67512 /UG_GENE=2510002J07Rik /UG_TITLE=RIKEN cDNA 2510002J07 gene /DEF=Mus musculus 13 days embryo liver cDNA, RIKEN full-length enriched library, clone:2510002J07:homolog to 1-ACYL-SN-GLYCEROL-3-PHOSPHATE ACYLTRANSFERASE BETA (EC 2.3.1.51) (1- AGP ACYLTRANSFERASE) (1-AGPAT) (LYSOPHOSPHATIDIC…
1457632_s_at	control	11.127	12.9383	PPP-AAA	356.23	46.917	27.53	20.4148	335.1	323.6	410	44.3	33.5	4.8	Mrg1	myeloid ecotropic viral integration site-related gene 1	2	2 E4	-115554509	BB207647	17536	7649373, 8950991, 9049632, 9337137, 9337138, 10021349, 10349636, 10586884, 10654602, 10727869, 10842069, 11042159, 11044609, 11076861, 11101846, 11157778, 11217851, 11358480, 11412024, 11566859, 12117807, 12183364, 12193642, 12397630, 12441290, 12447396, 12466851, 12477932, 12571103, 12581525, 15030763, 15069081, 15465489, 15617687, 15618518, 15782199, 16141072, 16141073, 16672333, 16847320, 1691…	GO:0001654: eye development, GO:0006355: regulation of transcription, DNA-dependent, GO:0045449: regulation of transcription, GO:0005634: nucleus, GO:0003677: DNA binding, GO:0003700: transcription factor activity, GO:0043565: sequence-specific DNA binding		gb:BB207647 /DB_XREF=gi:8872600 /DB_XREF=BB207647 /CLONE=A430083I15 /FEA=EST /CNT=4 /TID=Mm.215008.1 /TIER=ConsEnd /STK=4 /UG=Mm.215008 /UG_TITLE=ESTs
1433847_at	control	5.6167	12.9362	PPP-AAA	229.83	65.0448	17.77	6.7722	171.2	299.8	218.5	24.2	10.7	18.4	D330017J20Rik	RIKEN cDNA D330017J20 gene	6	6 A3.3	29867022	BB098407	320609	8889548, 10349636, 11042159, 11076861, 11217851, 12466851, 12693553, 16141072, 16141073			gb:BB098407 /DB_XREF=gi:15407873 /DB_XREF=BB098407 /CLONE=9430063M07 /FEA=EST /CNT=64 /TID=Mm.56097.1 /TIER=Stack /STK=57 /UG=Mm.56097 /UG_TITLE=ESTs, Weakly similar to F10E7.8.p (Caenorhabditis elegans) (C.elegans)
1415904_at	control	6.9996	12.9048	PPP-PPP	35731.2	8124.82	2768.83	719.102	44829.1	33165.5	29198.9	3429.5	2874.1	2002.9	Lpl	lipoprotein lipase	8	8 B3.3	71809542	BC003305	16956	1339460, 1748295, 1765386, 2002550, 2037298, 2474325, 2563260, 3597382, 7527452, 7542371, 7544347, 7595098, 7613763, 7671815, 7759497, 7803821, 7864096, 8009369, 8013374, 8075500, 8105016, 8135737, 8169531, 8417372, 8530024, 8662221, 8662686, 8668199, 8672138, 8675619, 8692976, 8761296, 8833245, 8833906, 9060410, 9150252, 9162744, 9183545, 9202040, 9294198, 9374130, 9405372, 9507200, 9643345, 965…	GO:0006629: lipid metabolic process, GO:0016042: lipid catabolic process, GO:0005615: extracellular space, GO:0016020: membrane, GO:0042627: chylomicron, GO:0003824: catalytic activity, GO:0004465: lipoprotein lipase activity, GO:0005319: lipid transporter activity, GO:0008201: heparin binding, GO:0016787: hydrolase activity, GO:0048503: GPI anchor binding	00561: Glycerolipid metabolism, 03320: PPAR signaling pathway, 05010: Alzheimer's disease	gb:NM_008509.1 /DB_XREF=gi:6678709 /GEN=Lpl /FEA=FLmRNA /CNT=419 /TID=Mm.1514.1 /TIER=FL+Stack /STK=23 /UG=Mm.1514 /LL=16956 /DEF=Mus musculus lipoprotein lipase (Lpl), mRNA. /PROD=lipoprotein lipase /FL=gb:BC003305.1 gb:NM_008509.1
1438954_x_at	control	6.4501	12.8289	PPP-PPP	1209.33	294.383	94.27	54.7361	1257.6	893.8	1476.6	155.1	78.7	49	Figf	c-fos induced growth factor	X	X F5	159717652	BB359521	14205	8876195, 9205122, 9421270, 9622638, 10208880, 10685072, 11279005, 11381084, 11574540, 11683876, 12112468, 12128233, 12148568, 12477932, 12559492, 12652657, 12746324, 12920128, 15590642, 15601856, 15743836, 15882861, 16462734, 16624815, 16778080	GO:0000074: regulation of progression through cell cycle, GO:0001525: angiogenesis, GO:0007275: multicellular organismal development, GO:0008283: cell proliferation, GO:0030154: cell differentiation, GO:0005576: extracellular region, GO:0016020: membrane, GO:0005172: vascular endothelial growth factor receptor binding, GO:0005515: protein binding, GO:0008083: growth factor activity, GO:0008083: g…	04150: mTOR signaling pathway, 04510: Focal adhesion, 05212: Pancreatic cancer	gb:BB359521 /DB_XREF=gi:9071349 /DB_XREF=BB359521 /CLONE=C030039K08 /FEA=EST /CNT=9 /TID=Mm.3983.2 /TIER=Stack /STK=9 /UG=Mm.3983 /LL=14205 /UG_GENE=Figf /UG_TITLE=c-fos induced growth factor
1430640_a_at	control	5.4067	12.7749	PPP-PPP	5000.97	1463.92	391.47	193.598	4227.2	6689.4	4086.3	353.6	601.2	219.6	Prkar2b	protein kinase, cAMP dependent regulatory, type II beta	12	12 B1	-32543725	BI695530	19088	1332964, 2069562, 7740174, 7775586, 8757131, 8794865, 8889548, 9020105, 9342379, 9570795, 10349636, 10593917, 10783399, 10922068, 11042159, 11076861, 11217851, 11278869, 11679434, 12466851, 12477932, 12842296, 12902333, 15183205, 15192081, 15483123, 15618289, 15782199, 16141072, 16141073, 16529875, 16624954, 16634851, 16707791	GO:0006468: protein amino acid phosphorylation, GO:0006631: fatty acid metabolic process, GO:0007165: signal transduction, GO:0007612: learning, GO:0008283: cell proliferation, GO:0009887: organ morphogenesis, GO:0005952: cAMP-dependent protein kinase complex, GO:0000166: nucleotide binding, GO:0004672: protein kinase activity, GO:0008603: cAMP-dependent protein kinase regulator activity, GO:0016…	04210: Apoptosis, 04910: Insulin signaling pathway	gb:BI695530 /DB_XREF=gi:15658159 /DB_XREF=603344844F1 /CLONE=IMAGE:5372579 /FEA=mRNA /CNT=14 /TID=Mm.25594.1 /TIER=ConsEnd /STK=1 /UG=Mm.25594 /LL=19088 /UG_GENE=Prkar2b /UG_TITLE=protein kinase, cAMP dependent regulatory, type II beta
1454200_at	control	14.3447	12.7512	PPP-AAA	179.37	16.7255	14.07	10.8914	173.2	198.3	166.6	6.9	26.6	8.7	Zeb2	zinc finger E-box binding homeobox 2	2	2 C1	-44805740, -44805642	AK012377	24136	8889548, 10349636, 10400677, 11042159, 11076861, 11217851, 11448942, 11451567, 11477103, 11592033, 11857784, 12466851, 12477932, 12522767, 12609600, 12693553, 13679026, 15006694, 15489854, 16127714, 16141072, 16141073, 16157277, 16162653, 16458080, 16516881, 16598713, 16919269, 16957952	GO:0001755: neural crest cell migration, GO:0001756: somitogenesis, GO:0001843: neural tube closure, GO:0006350: transcription, GO:0006355: regulation of transcription, DNA-dependent, GO:0007417: central nervous system development, GO:0016481: negative regulation of transcription, GO:0045449: regulation of transcription, GO:0048598: embryonic morphogenesis, GO:0005622: intracellular, GO:0005634: …		gb:AK012377.1 /DB_XREF=gi:12849079 /GEN=Zfhx1b /FEA=mRNA /CNT=1 /TID=Mm.220143.1 /TIER=ConsEnd /STK=0 /UG=Mm.220143 /UG_TITLE=Mus musculus 11 days embryo whole body cDNA, RIKEN full-length enriched library, clone:2700045H19:zinc finger homeobox 1b, full insert sequence /DEF=Mus musculus 11 days embryo whole body cDNA, RIKEN full-length enriched library, clone:2700045H19:zinc finger homeobox 1b, f…
1434191_at	control	6.0288	12.7289	PPP-PPP	3148.7	826.23	247.37	110.129	2196.5	3676.2	3573.4	356	250.3	135.8	A530016O06Rik	RIKEN cDNA A530016O06 gene	12	12 A3	37752044	AI790538	319660	10349636, 11042159, 11076861, 11217851, 12466851, 12477932, 16141072, 16141073	GO:0008152: metabolic process, GO:0003824: catalytic activity		gb:AI790538 /DB_XREF=gi:5338254 /DB_XREF=ul02d11.x1 /CLONE=IMAGE:2064885 /FEA=EST /CNT=51 /TID=Mm.36638.1 /TIER=Stack /STK=39 /UG=Mm.36638 /LL=104879 /UG_GENE=AI790538 /UG_TITLE=expressed sequence AI790538
1419985_s_at	control	5.3254	12.6469	PPP-AAA	654.27	195.459	51.73	14.155	521.4	878.7	562.7	62.5	57	35.7	Ccdc69	coiled-coil domain containing 69	11	11 B1.3	-54893160	C87579	52570	10349636, 10725249, 10922068, 11042159, 11076861, 11217851, 12466851, 12477932, 16141072, 16141073			gb:C87579 /DB_XREF=gi:2919536 /DB_XREF=C87579 /CLONE=J0247G02 /FEA=EST /CNT=1 /TID=Mm.195356.1 /TIER=ConsEnd /STK=1 /UG=Mm.195356 /LL=52570 /UG_GENE=D11Ertd461e /UG_TITLE=DNA segment, Chr 11, ERATO Doi 461, expressed
1424308_at	control	12.7757	12.4777	PPP-AAA	2354.53	293.037	188.7	18.654	2084.6	2666.2	2312.8	196	202.6	167.5	Slc24a3	solute carrier family 24 (sodium/potassium/calcium exchanger), member 3	2	2 H1	144934051	BC017615	94249	8889548, 11294880, 12466851, 12477932	GO:0006810: transport, GO:0006811: ion transport, GO:0006813: potassium ion transport, GO:0006814: sodium ion transport, GO:0006816: calcium ion transport, GO:0006874: calcium ion homeostasis, GO:0005886: plasma membrane, GO:0016020: membrane, GO:0016021: integral to membrane, GO:0005509: calcium ion binding, GO:0008273: calcium, potassium:sodium antiporter activity, GO:0008273: calcium, potassiu…		gb:BC017615.1 /DB_XREF=gi:17160891 /FEA=FLmRNA /CNT=95 /TID=Mm.86818.1 /TIER=FL+Stack /STK=38 /UG=Mm.86818 /LL=94249 /UG_GENE=Slc24a3 /DEF=Mus musculus, Similar to solute carrier family 24 (sodiumpotassiumcalcium exchanger), member 3, clone MGC:27686 IMAGE:4914291, mRNA, complete cds. /PROD=Similar to solute carrier family 24(sodiumpotassiumcalcium exchanger), member 3 /FL=gb:BC017615.1
1415923_at	control	7.4246	12.4059	PPP-AAA	962.7	195.898	77.6	65.257	736.5	1074.7	1076.9	142.3	78.7	11.8	Ndn	necdin	7	7 C	62227226	NM_010882	17984	1394972, 2069569, 2571505, 7639751, 7794255, 8557705, 8615786, 9302265, 9412790, 9422723, 9630521, 10319852, 10339753, 10349636, 10464095, 10508517, 10556298, 10915770, 10922068, 10965153, 11007541, 11042159, 11076861, 11115855, 11168589, 11217851, 11454705, 11668390, 11719692, 11845283, 11959851, 12083804, 12198120, 12414813, 12421715, 12466851, 12477932, 12482959, 12629158, 12828934, 12971993, …	GO:0001558: regulation of cell growth, GO:0001764: neuron migration, GO:0006350: transcription, GO:0006355: regulation of transcription, DNA-dependent, GO:0006874: calcium ion homeostasis, GO:0007409: axonogenesis, GO:0007413: axonal fasciculation, GO:0007417: central nervous system development, GO:0007585: respiratory gaseous exchange, GO:0008347: glial cell migration, GO:0019233: sensory percep…		gb:NM_010882.1 /DB_XREF=gi:6754805 /GEN=Ndn /FEA=FLmRNA /CNT=258 /TID=Mm.7089.1 /TIER=FL+Stack /STK=168 /UG=Mm.7089 /LL=17984 /DEF=Mus musculus necdin (Ndn), mRNA. /PROD=necdin /FL=gb:NM_010882.1 gb:M80840.1 gb:BC015268.1
1421002_at	control	5.3713	12.381	PPP-AAA	745.33	216.329	60.2	44.8519	504.7	923.7	807.6	75.5	95.4	9.7	Angptl2	angiopoietin-like 2	2	2 B	33037969	BG244279	26360	10349636, 10473614, 11042159, 11076861, 11217851, 12466851, 15782199, 16141072, 16141073	GO:0007165: signal transduction, GO:0005615: extracellular space, GO:0005102: receptor binding		gb:NM_011923.1 /DB_XREF=gi:6753119 /GEN=Angptl2 /FEA=FLmRNA /CNT=39 /TID=Mm.200657.1 /TIER=FL /STK=2 /UG=Mm.200657 /LL=26360 /DEF=Mus musculus angiopoietin-like 2 (Angptl2), mRNA. /PROD=angiopoietin related protein 2 /FL=gb:NM_011923.1 gb:AF125176.1
1422526_at	control	5.7698	12.3377	PPP-PPP	9505.8	2610.36	770.47	249.847	8883.1	12371.2	7263.1	696.3	566.1	1049	Acsl1	acyl-CoA synthetase long-chain family member 1	8	8 B2	47969858	BI413218	14081	1684180, 7954810, 10349636, 10922068, 11042159, 11076861, 11217851, 12466851, 12477932, 14651853, 15347805, 15782199, 16141072, 16141073, 16357361	GO:0006629: lipid metabolic process, GO:0006631: fatty acid metabolic process, GO:0008152: metabolic process, GO:0005739: mitochondrion, GO:0005777: peroxisome, GO:0016020: membrane, GO:0016021: integral to membrane, GO:0000287: magnesium ion binding, GO:0003824: catalytic activity, GO:0004467: long-chain-fatty-acid-CoA ligase activity, GO:0016874: ligase activity	00071: Fatty acid metabolism, 03320: PPAR signaling pathway, 04920: Adipocytokine signaling pathway	gb:NM_007981.1 /DB_XREF=gi:6679738 /GEN=Facl2 /FEA=FLmRNA /CNT=147 /TID=Mm.28962.1 /TIER=FL+Stack /STK=45 /UG=Mm.28962 /LL=14081 /DEF=Mus musculus fatty acid Coenzyme A ligase, long chain 2 (Facl2), mRNA. /PROD=fatty acid Coenzyme A ligase, long chain 2 /FL=gb:NM_007981.1 gb:U15977.1
1419182_at	control	6.5458	12.282	PPP-AAA	1255.63	265.213	102.23	151.016	1051.5	1555.4	1160	276.6	16.8	13.3	Svep1	sushi, von Willebrand factor type A, EGF and pentraxin domain containing 1	4	4 B-C2	-58136849	NM_022814	64817	10349636, 11042159, 11062057, 11076861, 11217851, 12466851, 12477932, 15522233, 16141072, 16141073	GO:0005576: extracellular region, GO:0003682: chromatin binding		gb:NM_022814.1 /DB_XREF=gi:12738841 /GEN=Polydom-pending /FEA=FLmRNA /CNT=39 /TID=Mm.20131.1 /TIER=FL+Stack /STK=12 /UG=Mm.20131 /LL=64817 /DEF=Mus musculus polydomain protein (Polydom-pending), mRNA. /PROD=polydomain protein /FL=gb:AF206329.1 gb:NM_022814.1
1426044_a_at	control	8.9372	12.2737	PPP-AAA	400.53	63.0024	32.63	33.3818	403.5	462	336.1	69.8	22.9	5.2	Prkcq	protein kinase C, theta	2	2 A1	11090234	AB062122	18761	1508194, 7606770, 7738116, 8325388, 8889548, 8948582, 9021158, 9854032, 10349636, 10746729, 11042159, 11076861, 11217851, 11335134, 11470790, 11668067, 11728336, 12006349, 12077322, 12466851, 12618484, 12767044, 12782715, 12867038, 14596910, 14613966, 14645153, 14725789, 14985363, 15067039, 15084656, 15117976, 15128768, 15214048, 15263025, 15364919, 15372106, 15528385, 15536066, 15539155, 1559250…	GO:0006468: protein amino acid phosphorylation, GO:0007242: intracellular signaling cascade, GO:0042102: positive regulation of T cell proliferation, GO:0045086: positive regulation of interleukin-2 biosynthetic process, GO:0050870: positive regulation of T cell activation, GO:0051092: activation of NF-kappaB transcription factor, GO:0051092: activation of NF-kappaB transcription factor, GO:00017…	04530: Tight junction, 04660: T cell receptor signaling pathway, 04920: Adipocytokine signaling pathway	gb:AB062122.1 /DB_XREF=gi:15787860 /GEN=PKCq /FEA=FLmRNA /CNT=1 /TID=Mm.2921.2 /TIER=FL /STK=1 /UG=Mm.2921 /LL=18761 /DEF=Mus musculus PKCq mRNA for protein kinase C thetaII, complete cds. /PROD=protein kinase C thetaII /FL=gb:AB062122.1
1419301_at	control	7.8408	12.1622	PPP-PPP	7735.13	1567.75	636	38.614	5961.5	8935.8	8308.1	634.8	598	675.2	Fzd4	frizzled homolog 4 (Drosophila)	7	7 D3	89279585	BF783030	14366	8626800, 8889548, 9096311, 9160667, 10349636, 10559494, 10890980, 11042159, 11076861, 11217851, 11309660, 11425903, 12067714, 12412008, 12466851, 12477932, 12812787, 12815618, 15035989, 15226823, 15245425, 15342465, 15370539, 15489520, 15923619, 16093361, 16141072, 16141073, 16783635	GO:0007165: signal transduction, GO:0007166: cell surface receptor linked signal transduction, GO:0007186: G-protein coupled receptor protein signaling pathway, GO:0007275: multicellular organismal development, GO:0016055: Wnt receptor signaling pathway, GO:0005615: extracellular space, GO:0016020: membrane, GO:0016021: integral to membrane, GO:0004871: signal transducer activity, GO:0004872: rec…	04310: Wnt signaling pathway, 04916: Melanogenesis, 05210: Colorectal cancer, 05217: Basal cell carcinoma	gb:BC015256.1 /DB_XREF=gi:15929644 /FEA=FLmRNA /CNT=48 /TID=Mm.68712.1 /TIER=FL+Stack /STK=11 /UG=Mm.68712 /LL=14366 /UG_GENE=Fzd4 /DEF=Mus musculus, frizzled homolog 4 (Drosophila), clone MGC:18403 IMAGE:4238940, mRNA, complete cds. /PROD=frizzled homolog 4 (Drosophila) /FL=gb:NM_008055.1 gb:BC015256.1 gb:U43317.1
1456887_at	control	10.9425	12.079	PPP-AAA	713.87	100.278	59.1	26.1863	769.7	598.1	773.8	72.9	75.5	28.9	Cmklr1	chemokine-like receptor 1	5	5 F	-113873359	AW228687	14747	9144535, 10349636, 11042159, 11076861, 11217851, 12466851, 12477932, 15019996, 15792532, 16141072, 16141073, 16863918	GO:0006935: chemotaxis, GO:0007165: signal transduction, GO:0007186: G-protein coupled receptor protein signaling pathway, GO:0005887: integral to plasma membrane, GO:0016020: membrane, GO:0016021: integral to membrane, GO:0001584: rhodopsin-like receptor activity, GO:0004871: signal transducer activity, GO:0004872: receptor activity, GO:0004930: G-protein coupled receptor activity, GO:0004930: G…		gb:AW228687 /DB_XREF=gi:6557983 /DB_XREF=up19c06.x1 /CLONE=IMAGE:2654794 /FEA=EST /CNT=10 /TID=Mm.59898.1 /TIER=ConsEnd /STK=6 /UG=Mm.59898 /UG_TITLE=ESTs, Highly similar to JC5498 G protein-coupled receptor DEZ - mouse (M.musculus)
1449101_at	control	8.5067	12.0788	PPP-AAA	419.13	69.9223	34.7	35.1817	431.1	344	482.3	75.2	17.2	11.7	Ebf2	early B-cell factor 2	14	14 D-E1	66187401	U71189	13592	9151732, 9186059, 9211912, 9322939, 9389446, 10349636, 10381577, 10704382, 11042159, 11076752, 11076861, 11180952, 11217851, 11498051, 11581159, 11944980, 12139918, 12466206, 12466851, 12477932, 12917357, 14993187, 15152034, 15229182, 15261831, 15618518, 15930111, 16141072, 16141073, 16326388, 16602821, 16774995, 16919269, 16964442, 17060461	GO:0006350: transcription, GO:0006355: regulation of transcription, DNA-dependent, GO:0007275: multicellular organismal development, GO:0045449: regulation of transcription, GO:0045941: positive regulation of transcription, GO:0005634: nucleus, GO:0003677: DNA binding, GO:0005515: protein binding, GO:0008270: zinc ion binding, GO:0030528: transcription regulator activity, GO:0046872: metal ion bi…		gb:U82441.1 /DB_XREF=gi:3757777 /GEN=EBF-2 /FEA=FLmRNA /CNT=35 /TID=Mm.179.1 /TIER=FL /STK=1 /UG=Mm.179 /LL=13592 /DEF=Mus musculus EBF-2 mRNA, complete cds. /PROD=EBF-2 /FL=gb:U92703.1 gb:U82441.1 gb:NM_010095.1 gb:U71189.1
1449124_at	control	8.2109	12.0377	PPP-AAA	797.3	151.965	66.23	26.25	644.1	948	799.8	94.6	61.3	42.8	Rgl1	ral guanine nucleotide dissociation stimulator,-like 1	1	1 G2	-154279748	NM_016846	19731	7935463, 8710374, 8889548, 10349636, 11042159, 11076861, 11217851, 12466851, 12477932, 15368895, 16141072, 16141073	GO:0007165: signal transduction, GO:0007264: small GTPase mediated signal transduction, GO:0051056: regulation of small GTPase mediated signal transduction, GO:0005622: intracellular, GO:0005085: guanyl-nucleotide exchange factor activity		gb:NM_016846.1 /DB_XREF=gi:8394179 /GEN=Rgl1 /FEA=FLmRNA /CNT=64 /TID=Mm.4485.1 /TIER=FL+Stack /STK=22 /UG=Mm.4485 /LL=19731 /DEF=Mus musculus ral guanine nucleotide dissociation stimulator,-like 1 (Rgl1), mRNA. /PROD=ral guanine nucleotide dissociationstimulator,-like 1 /FL=gb:NM_016846.1 gb:BC017678.1 gb:U14103.1
1421404_at	control	5.2172	12.0231	PPP-AAA	782.3	235.059	65.07	38.0158	954	878.5	514.4	63.8	103.7	27.7	Cxcl15	chemokine (C-X-C motif) ligand 15	5	5 E2	91869733	NM_011339	20309	10228029, 10349636, 10714680, 11042159, 11076861, 11207292, 11217851, 12080938, 12466851, 12477932, 16141072, 16141073	GO:0006935: chemotaxis, GO:0006954: inflammatory response, GO:0006955: immune response, GO:0007165: signal transduction, GO:0030097: hemopoiesis, GO:0030593: neutrophil chemotaxis, GO:0005576: extracellular region, GO:0005615: extracellular space, GO:0005125: cytokine activity, GO:0008009: chemokine activity	04060: Cytokine-cytokine receptor interaction, 04670: Leukocyte transendothelial migration	gb:NM_011339.1 /DB_XREF=gi:6755435 /GEN=Scyb15 /FEA=FLmRNA /CNT=9 /TID=Mm.64326.1 /TIER=FL /STK=2 /UG=Mm.64326 /LL=20309 /DEF=Mus musculus small inducible cytokine subfamily B, member 15 (Scyb15), mRNA. /PROD=small inducible cytokine subfamily B, member 15 /FL=gb:AF082859.1 gb:NM_011339.1
1454628_at	control	10.0021	11.9934	PPP-AAA	303.03	38.9052	25.27	28.2847	261.3	338.3	309.5	10.1	7.8	57.9	A930037G23Rik	RIKEN cDNA A930037G23 gene	6	6 F3	125110859, 125110869	BE957307	320678	8889548, 10349636, 11042159, 11076861, 11217851, 12466851, 12477932, 15782199, 16141072, 16141073	GO:0005198: structural molecule activity		gb:BB540933 /DB_XREF=gi:15412219 /DB_XREF=BB540933 /CLONE=E130111C11 /FEA=EST /CNT=143 /TID=Mm.31395.2 /TIER=Stack /STK=115 /UG=Mm.31395 /LL=12876 /UG_GENE=Cpe /UG_TITLE=carboxypeptidase E
1448730_at	control	12.5811	11.9469	PPP-AAA	734.33	81.479	61.47	44.0709	755.7	803	644.3	81.8	91.7	10.9	Cpa3	carboxypeptidase A3, mast cell	3	3 A2	-20407672	NM_007753	12873	1744088, 2584208, 2594780, 7515715, 8018917, 8098710, 8562971, 10349636, 10466726, 11042159, 11076861, 11217851, 11707070, 12466851, 12477932, 12921743, 15173164, 15226823, 15860733, 15988029, 16141072, 16141073	GO:0006508: proteolysis, GO:0005615: extracellular space, GO:0004180: carboxypeptidase activity, GO:0004182: carboxypeptidase A activity, GO:0008233: peptidase activity, GO:0008237: metallopeptidase activity, GO:0008270: zinc ion binding, GO:0016787: hydrolase activity, GO:0046872: metal ion binding		gb:NM_007753.1 /DB_XREF=gi:6680998 /GEN=Cpa3 /FEA=FLmRNA /CNT=62 /TID=Mm.1135.1 /TIER=FL+Stack /STK=44 /UG=Mm.1135 /LL=12873 /DEF=Mus musculus carboxypeptidase A3, mast cell (Cpa3), mRNA. /PROD=carboxypeptidase A3, mast cell /FL=gb:J05118.1 gb:NM_007753.1
1430928_at	control	8.3803	11.9353	PPP-AAA	448.77	81.229	37.6	24.9694	371.7	441	533.6	46.5	56.9	9.4	Aldh1a1	aldehyde dehydrogenase family 1, subfamily A1	19	19 B	20669078	AV150162	11668	751648, 896803, 1425331, 1935685, 2044153, 2055490, 2222572, 2571572, 7274657, 7606739, 7774911, 7835908, 7958964, 7993664, 8058062, 8093609, 8393814, 8543180, 8663049, 9092472, 9097025, 9166904, 9819390, 10191271, 10385706, 10464095, 10490294, 10753524, 10837133, 10906479, 10922068, 11013254, 11025231, 11044606, 11744377, 11747070, 11959834, 12128098, 12454286, 12477932, 12576512, 12610736, 1280…	GO:0002072: optic cup morphogenesis (sensu Mammalia), GO:0008152: metabolic process, GO:0042573: retinoic acid metabolic process, GO:0042573: retinoic acid metabolic process, GO:0043065: positive regulation of apoptosis, GO:0048048: embryonic eye morphogenesis, GO:0001758: retinal dehydrogenase activity, GO:0004028: 3-chloroallyl aldehyde dehydrogenase activity, GO:0016491: oxidoreductase activity	00830: Retinol metabolism	gb:AV150162 /DB_XREF=gi:5355368 /DB_XREF=AV150162 /CLONE=2900002J02 /FEA=mRNA /CNT=3 /TID=Mm.158373.1 /TIER=ConsEnd /STK=1 /UG=Mm.158373 /LL=70412 /UG_GENE=2900002J02Rik /UG_TITLE=RIKEN cDNA 2900002J02 gene
1419706_a_at	control	4.9137	11.9237	PPP-PPP	4105.73	1318.93	344.33	135.508	2655.1	5232.7	4429.4	500.7	271.1	261.2	Akap12	A kinase (PRKA) anchor protein (gravin) 12	10	10 A1	-5987069	NM_031185	83397	7832805, 8916035, 9403069, 10349636, 11042159, 11076861, 11165490, 11217851, 11429284, 11799143, 11814414, 11820772, 12083796, 12466851, 12477932, 15468953, 15496411, 15590635, 16141072, 16141073	GO:0006605: protein targeting, GO:0007165: signal transduction, GO:0005575: cellular_component, GO:0005515: protein binding, GO:0008565: protein transporter activity, GO:0016301: kinase activity, GO:0030159: receptor signaling complex scaffold activity		gb:NM_031185.1 /DB_XREF=gi:13626039 /GEN=Akap12 /FEA=FLmRNA /CNT=18 /TID=Mm.27481.1 /TIER=FL /STK=7 /UG=Mm.27481 /LL=83397 /DEF=Mus musculus A kinase (PRKA) anchor protein (gravin) 12 (Akap12), mRNA. /PROD=A kinase (PRKA) anchor protein (gravin) 12 /FL=gb:AB020886.1 gb:NM_031185.1 gb:AF326228.1
1451888_a_at	control	6.8255	11.8969	PPP-AAA	1223.4	283.933	102.83	15.5262	1046.4	1550.9	1072.9	97.6	120.3	90.6	Odz4	odd Oz/ten-m homolog 4 (Drosophila)	7	7 E1	96085828	AB025413	23966	2300582, 8307327, 8889548, 8912867, 9649432, 10224267, 10225957, 10331952, 10349636, 10625539, 10922068, 11042159, 11076861, 11217851, 12466851, 12693553, 12915301, 15172686, 15489520, 15944189, 16141072, 16141073, 16919471	GO:0010003: gastrulation (sensu Mammalia), GO:0016020: membrane, GO:0016021: integral to membrane		gb:AB025413.1 /DB_XREF=gi:4760781 /GEN=ten-m4 /FEA=FLmRNA /CNT=1 /TID=Mm.10696.2 /TIER=FL /STK=1 /UG=Mm.10696 /LL=104003 /DEF=Mus musculus mRNA for Ten-m4, complete cds. /PROD=Ten-m4 /FL=gb:AB025413.1
1447862_x_at	control	6.2592	11.891	PPP-PPP	1956.07	492.039	164.5	60.6258	2011.4	1438.7	2418.1	210.5	187.2	95.8	Thbs2	thrombospondin 2	17	17 8.1 cM	-14403750	BB233297	21826	1371115, 1712771, 1924325, 7829061, 7894168, 8126073, 8400410, 8406442, 8486387, 9169154, 9373030, 9403069, 9442117, 9694593, 9705966, 10027393, 10200282, 10349636, 10571734, 10669089, 10804014, 11042159, 11076861, 11147677, 11217851, 11387198, 11583953, 11781236, 11874233, 12213711, 12466851, 12477932, 12732502, 12861025, 14561659, 14996433, 15037577, 15284191, 15748999, 15872050, 15972954, 1597…	GO:0007155: cell adhesion, GO:0005576: extracellular region, GO:0005615: extracellular space, GO:0005198: structural molecule activity, GO:0005509: calcium ion binding, GO:0005515: protein binding, GO:0008201: heparin binding	01430: Cell Communication, 04350: TGF-beta signaling pathway, 04510: Focal adhesion, 04512: ECM-receptor interaction	gb:BB233297 /DB_XREF=gi:8913152 /DB_XREF=BB233297 /CLONE=A630042N23 /FEA=EST /CNT=2 /TID=Mm.136833.1 /TIER=ConsEnd /STK=2 /UG=Mm.136833 /UG_TITLE=ESTs
1417129_a_at	control	9.4699	11.7798	PPP-AAA	299.6	37.326	25.43	33.4865	321.3	321	256.5	64.1	6.2	6	Mrg1	myeloid ecotropic viral integration site-related gene 1	2	2 E4	-115554509	U68384	17536	7649373, 8950991, 9049632, 9337137, 9337138, 10021349, 10349636, 10586884, 10654602, 10727869, 10842069, 11042159, 11044609, 11076861, 11101846, 11157778, 11217851, 11358480, 11412024, 11566859, 12117807, 12183364, 12193642, 12397630, 12441290, 12447396, 12466851, 12477932, 12571103, 12581525, 15030763, 15069081, 15465489, 15617687, 15618518, 15782199, 16141072, 16141073, 16672333, 16847320, 1691…	GO:0001654: eye development, GO:0006355: regulation of transcription, DNA-dependent, GO:0045449: regulation of transcription, GO:0005634: nucleus, GO:0003677: DNA binding, GO:0003700: transcription factor activity, GO:0043565: sequence-specific DNA binding		gb:U68384.1 /DB_XREF=gi:1679671 /GEN=Mrg1b /FEA=FLmRNA /CNT=105 /TID=Mm.31436.1 /TIER=FL+Stack /STK=55 /UG=Mm.31436 /LL=17536 /DEF=Mus musculus Meis1-related protein 1b (Mrg1b) mRNA, complete cds. /PROD=Meis1-related protein 1b /FL=gb:NM_010825.1 gb:BC017375.1 gb:U68384.1
1453410_at	control	4.749	11.727	PPP-AAA	127.43	40.7139	10.87	12.2394	124.8	88.1	169.4	24.9	5.3	2.4	Angptl4	angiopoietin-like 4	17	17 B1	-33381780	AK014564	57875	10349636, 10698685, 10862772, 10866690, 11042159, 11076861, 11217851, 11953136, 12401877, 12466851, 12477932, 14583458, 15112104, 15190076, 15292369, 15505215, 15659544, 15863837, 15870027, 16081640, 16141072, 16141073, 16272564, 16717449, 16837853, 16870142, 17088546, 17130448, 17202268	GO:0001666: response to hypoxia, GO:0007165: signal transduction, GO:0009267: cellular response to starvation, GO:0043066: negative regulation of apoptosis, GO:0045834: positive regulation of lipid metabolic process, GO:0051005: negative regulation of lipoprotein lipase activity, GO:0005576: extracellular region, GO:0005615: extracellular space, GO:0005615: extracellular space, GO:0003674: molecu…	03320: PPAR signaling pathway	gb:AK014564.1 /DB_XREF=gi:12852495 /GEN=425O18-1 /FEA=mRNA /CNT=40 /TID=Mm.11175.2 /TIER=ConsEnd /STK=3 /UG=Mm.11175 /LL=54219 /UG_TITLE=hypothetical protein 425O18-1 /DEF=Mus musculus 0 day neonate skin cDNA, RIKEN full-length enriched library, clone:4632410N18:hypothetical protein 425O18-1, full insert sequence.
1435465_at	control	13.4097	11.7172	PPP-AAA	1535.73	178.343	131.07	33.3404	1602.7	1333.6	1670.9	133.9	162.9	96.4	Kbtbd11	kelch repeat and BTB (POZ) domain containing 11	8	8 A2		AW049906	74901	10349636, 11042159, 11076861, 11217851, 11812828, 12466851, 12477932, 14621295, 15226823, 16141072, 16141073	GO:0005515: protein binding		gb:AW049906 /DB_XREF=gi:5910435 /DB_XREF=UI-M-BH1-ami-b-10-0-UI.s1 /CLONE=UI-M-BH1-ami-b-10-0-UI /FEA=EST /CNT=29 /TID=Mm.46675.1 /TIER=Stack /STK=16 /UG=Mm.46675 /UG_TITLE=ESTs
1438953_at	control	4.5109	11.6917	PPP-AAA	1123.97	385.804	96.13	83.106	907.3	895.2	1569.4	166.4	117.6	4.4	Figf	c-fos induced growth factor	X	X F5	159717652	BB359521	14205	8876195, 9205122, 9421270, 9622638, 10208880, 10685072, 11279005, 11381084, 11574540, 11683876, 12112468, 12128233, 12148568, 12477932, 12559492, 12652657, 12746324, 12920128, 15590642, 15601856, 15743836, 15882861, 16462734, 16624815, 16778080	GO:0000074: regulation of progression through cell cycle, GO:0001525: angiogenesis, GO:0007275: multicellular organismal development, GO:0008283: cell proliferation, GO:0030154: cell differentiation, GO:0005576: extracellular region, GO:0016020: membrane, GO:0005172: vascular endothelial growth factor receptor binding, GO:0005515: protein binding, GO:0008083: growth factor activity, GO:0008083: g…	04150: mTOR signaling pathway, 04510: Focal adhesion, 05212: Pancreatic cancer	gb:BB359521 /DB_XREF=gi:9071349 /DB_XREF=BB359521 /CLONE=C030039K08 /FEA=EST /CNT=9 /TID=Mm.3983.2 /TIER=Stack /STK=9 /UG=Mm.3983 /LL=14205 /UG_GENE=Figf /UG_TITLE=c-fos induced growth factor
1435385_at	control	11.8543	11.5905	PPP-AAA	1048.17	119.505	90.43	72.8045	929.3	1046.9	1168.3	147.7	115.1	8.5	Tshz2	teashirt zinc finger family member 2	2	2 H3	169324880	AW556161	228911	8889548, 10349636, 10704881, 10725249, 10922068, 11042159, 11076861, 11217851, 11668608, 12466851, 12477932, 12881723, 14645530, 14973285, 15834955, 16141072, 16141073, 16516881, 16631416	GO:0006350: transcription, GO:0006355: regulation of transcription, DNA-dependent, GO:0007275: multicellular organismal development, GO:0008150: biological_process, GO:0045449: regulation of transcription, GO:0005575: cellular_component, GO:0005622: intracellular, GO:0005634: nucleus, GO:0003674: molecular_function, GO:0003676: nucleic acid binding, GO:0003677: DNA binding, GO:0003700: transcript…		gb:AW556161 /DB_XREF=gi:7201590 /DB_XREF=L0264F06-3 /CLONE=L0264F06 /FEA=EST /CNT=35 /TID=Mm.28740.1 /TIER=Stack /STK=17 /UG=Mm.28740 /LL=118455 /UG_GENE=Sdccag33l-pending /UG_TITLE=serologically defined colon cancer antigen 33 like
1421555_at	control	9.6637	11.5609	PPP-AAA	876.7	141.308	75.83	25.2264	992.1	719.1	918.9	101.7	74.5	51.3	Adrb3	adrenergic receptor, beta 3	8	8 A2-A4	-28691711	NM_013462	11556	1290451, 1336117, 1718744, 7493988, 7733225, 7733267, 7738011, 8202547, 8389293, 8666142, 8680474, 8969197, 9002984, 9133593, 9200670, 9276726, 9305858, 9305915, 9606417, 9726236, 9826121, 10198177, 10349636, 10358009, 10441518, 10455305, 10714358, 10800773, 10842103, 10948198, 10974023, 11042159, 11076861, 11217851, 11713213, 11716511, 11737201, 11997176, 12161655, 12387862, 12466851, 12943691, …	GO:0002024: diet induced thermogenesis, GO:0002025: norepinephrine-epinephrine vasodilation during regulation of blood pressure, GO:0007165: signal transduction, GO:0007186: G-protein coupled receptor protein signaling pathway, GO:0007189: G-protein signaling, adenylate cyclase activating pathway, GO:0007190: adenylate cyclase activation, GO:0009409: response to cold, GO:0031649: heat generation,…	04020: Calcium signaling pathway, 04080: Neuroactive ligand-receptor interaction	gb:NM_013462.1 /DB_XREF=gi:7304870 /GEN=Adrb3 /FEA=FLmRNA /CNT=4 /TID=Mm.4369.1 /TIER=FL /STK=2 /UG=Mm.4369 /LL=11556 /DEF=Mus musculus adrenergic receptor, beta 3 (Adrb3), mRNA. /PROD=adrenergic receptor, beta 3 /FL=gb:AF193027.1 gb:NM_013462.1
1423484_at	control	5.128	11.4242	PPP-AAA	1418.5	433.873	124.17	53.6522	1183	1153.3	1919.2	184.2	107.4	80.9	Bicc1	bicaudal C homolog 1 (Drosophila)	10	10 B5.3	-70320401	BM217996	83675	1557392, 7661851, 7723240, 8341011, 8476712, 8660967, 8812475, 8887273, 10349636, 10864581, 11042159, 11076861, 11217851, 11231089, 11274233, 11544199, 11944981, 12466851, 12477932, 12584442, 12682776, 14559716, 14600027, 15149315, 16033648, 16141072, 16141073, 16567633	GO:0007275: multicellular organismal development, GO:0003676: nucleic acid binding, GO:0003723: RNA binding, GO:0003723: RNA binding		gb:BM217996 /DB_XREF=gi:17777386 /DB_XREF=C0905A01-3 /CLONE=C0905A01 /FEA=FLmRNA /CNT=42 /TID=Mm.46051.1 /TIER=Stack /STK=16 /UG=Mm.46051 /LL=83675 /UG_GENE=Bicc1 /UG_TITLE=bicaudal C homolog 1 (Drosophila) /FL=gb:NM_031397.1 gb:AF319464.1
1419185_a_at	control	11.0312	11.4169	PPP-AAA	1360.9	185.158	119.2	61.0492	1253.1	1574.7	1254.9	166.2	50.2	141.2	Mlxipl	MLX interacting protein-like	5	5 G2	135391539	AF245479	58805	8889548, 10349636, 10780788, 11013070, 11042159, 11076861, 11217851, 11230181, 11779826, 12466851, 12477932, 14742444, 14985368, 15100094, 15118080, 15496471, 15618518, 16141072, 16141073, 16184193, 16705063, 16873678, 16891625, 17107947	GO:0000122: negative regulation of transcription from RNA polymerase II promoter, GO:0006350: transcription, GO:0006355: regulation of transcription, DNA-dependent, GO:0045449: regulation of transcription, GO:0005634: nucleus, GO:0005667: transcription factor complex, GO:0003677: DNA binding, GO:0016564: transcriptional repressor activity, GO:0030528: transcription regulator activity		gb:AF245479.1 /DB_XREF=gi:13383357 /GEN=Mio /FEA=FLmRNA /CNT=30 /TID=Mm.34213.1 /TIER=FL+Stack /STK=12 /UG=Mm.34213 /LL=58805 /DEF=Mus musculus Mlx interactor kappa (Mio) mRNA, complete cds, alternatively spliced. /PROD=Mlx interactor kappa /FL=gb:NM_021455.1 gb:AF156604.1 gb:AF245479.1 gb:AF245475.1 gb:AF245478.1 gb:AF245476.1
1417962_s_at	control	9.2376	11.4071	PPP-PPP	18556.4	3156.86	1626.73	332.485	15339.6	21649.7	18679.8	1380.3	1495	2004.9	Ghr	growth hormone receptor	15	15 A1	-3267759, -3277533	NM_010284	14600	1354638, 1404614, 1639029, 1794046, 2739661, 2776481, 2825030, 3200842, 7529079, 7588264, 7664676, 7706460, 7721793, 7733275, 7789316, 7835269, 7894338, 7910583, 7959737, 7988474, 8014591, 8016161, 8276403, 8288233, 8365377, 8661743, 8812413, 8827514, 8884266, 8921876, 8973143, 9005979, 9112397, 9144201, 9196007, 9371826, 9521872, 9657863, 9756919, 10067829, 10342852, 10349636, 10425445, 10448090…	GO:0006897: endocytosis, GO:0016020: membrane, GO:0016021: integral to membrane, GO:0019898: extrinsic to membrane, GO:0004872: receptor activity, GO:0004896: hematopoietin/interferon-class (D200-domain) cytokine receptor activity, GO:0005515: protein binding	04060: Cytokine-cytokine receptor interaction, 04080: Neuroactive ligand-receptor interaction, 04630: Jak-STAT signaling pathway	gb:NM_010284.1 /DB_XREF=gi:6857794 /GEN=Ghr /FEA=FLmRNA /CNT=99 /TID=Mm.3986.1 /TIER=FL+Stack /STK=32 /UG=Mm.3986 /LL=14600 /DEF=Mus musculus growth hormone receptor (Ghr), mRNA. /PROD=growth hormone receptor /FL=gb:NM_010284.1
1439755_at	control	5.1334	11.3595	PPP-PPP	1431.3	434.071	126	74.4999	1217.5	1930.8	1145.6	207.2	110	60.8	Sipa1l1	signal-induced proliferation-associated 1 like 1	12	12 D1	83175432	BM936013	217692	8889548, 10349636, 10922068, 11042159, 11076861, 11125038, 11217851, 11544199, 12466851, 12477932, 12693553, 15033168, 16141072, 16141073	GO:0007242: intracellular signaling cascade, GO:0051056: regulation of small GTPase mediated signal transduction, GO:0005622: intracellular, GO:0005096: GTPase activator activity, GO:0005515: protein binding		gb:BM936013 /DB_XREF=gi:19395165 /DB_XREF=UI-M-BZ1-bds-e-07-0-UI.r1 /CLONE=UI-M-BZ1-bds-e-07-0-UI /FEA=EST /CNT=7 /TID=Mm.65294.1 /TIER=ConsEnd /STK=7 /UG=Mm.65294 /UG_TITLE=ESTs
1449888_at	control	8.3532	11.3218	PPP-AAA	371.73	60.2728	32.83	36.1293	309	377	429.2	13.8	74.5	10.2	Epas1	endothelial PAS domain protein 1	17	17 E4	86662227	U81983	13819	9000051, 9113979, 9178256, 9545558, 9576906, 9704006, 9808618, 10349636, 10395786, 10580084, 10813585, 10880563, 11042159, 11076861, 11172053, 11217851, 11304494, 11447259, 11782478, 11823643, 11839666, 12053176, 12464608, 12466851, 12477932, 12606578, 12750163, 12750401, 12832481, 14608355, 14691554, 15117738, 15190133, 15258146, 15369676, 15618518, 15626745, 15653678, 15689487, 15728559, 158515…	GO:0000160: two-component signal transduction system (phosphorelay), GO:0001525: angiogenesis, GO:0001666: response to hypoxia, GO:0001666: response to hypoxia, GO:0006350: transcription, GO:0006355: regulation of transcription, DNA-dependent, GO:0007165: signal transduction, GO:0007275: multicellular organismal development, GO:0030154: cell differentiation, GO:0045449: regulation of transcriptio…		gb:U81983.1 /DB_XREF=gi:1805269 /GEN=EPAS1 /FEA=FLmRNA /CNT=27 /TID=Mm.1415.1 /TIER=FL /STK=4 /UG=Mm.1415 /LL=13819 /DEF=Mus musculus endothelial PAS domain protein 1 (EPAS1) mRNA, complete cds. /PROD=endothelial PAS domain protein 1 /FL=gb:U81983.1 gb:AF045160.1 gb:D89787.1 gb:NM_010137.1
1452264_at	control	17.5018	11.3083	PPP-AAA	1511.17	134.384	133.63	22.9313	1356	1587.5	1590	149.2	107.3	144.4	Tenc1	tensin like C1 domain-containing phosphatase	15	15 F3	101931021	BI408679	209039	8889548, 10349636, 10922068, 11042159, 11076861, 11217851, 12466851, 12477932, 15782199, 16141072, 16141073, 16688531, 17006924	GO:0007242: intracellular signaling cascade, GO:0008150: biological_process, GO:0005575: cellular_component, GO:0005102: receptor binding, GO:0019901: protein kinase binding		gb:BI408679 /DB_XREF=gi:15169602 /DB_XREF=602964304F1 /CLONE=IMAGE:5119896 /FEA=mRNA /CNT=61 /TID=Mm.29389.1 /TIER=Stack /STK=30 /UG=Mm.29389 /UG_TITLE=Mus musculus, Similar to KIAA1075 protein, clone IMAGE:5099327, mRNA, partial cds
1419758_at	control	4.6464	11.3046	PPP-AAA	406.97	135.098	36	29.5193	315.2	343.6	562.1	47.3	58.2	2.5	Abcb1a	ATP-binding cassette, sub-family B (MDR/TAP), member 1A	5	5 A1	8666097	M30697	18671	1328122, 1346495, 1356418, 1684503, 1969609, 1969610, 1972547, 1980424, 2069718, 2471060, 2473069, 3022150, 3768958, 7560060, 7577039, 7615512, 7734734, 7832992, 7848274, 7903452, 7910522, 7912938, 8172879, 8246958, 8453638, 8547326, 8621734, 8647944, 8667431, 8763339, 8831695, 8922756, 9108099, 9144452, 9196326, 9299600, 9374204, 9419367, 9473291, 9507200, 9537446, 9641561, 9778357, 9820555, 102…	GO:0006810: transport, GO:0015893: drug transport, GO:0016020: membrane, GO:0016021: integral to membrane, GO:0046581: intercellular canaliculus, GO:0000166: nucleotide binding, GO:0005524: ATP binding, GO:0008559: xenobiotic-transporting ATPase activity, GO:0016787: hydrolase activity, GO:0016887: ATPase activity, GO:0017111: nucleoside-triphosphatase activity, GO:0042623: ATPase activity, coupl…	02010: ABC transporters - General	gb:M30697.1 /DB_XREF=gi:199111 /FEA=FLmRNA /CNT=32 /TID=Mm.16086.1 /TIER=FL /STK=6 /UG=Mm.16086 /LL=18671 /UG_GENE=Abcb1a /DEF=Mouse multidrug resistance protein (MDR) mRNA, complete cds. /PROD=multidrug resistance protein /FL=gb:M33581.1 gb:M30697.1 gb:NM_011076.1
1449434_at	control	5.942	11.2541	PPP-PPP	48727.3	12400.6	4329.73	3703.05	63043.1	41830.6	41308.3	5595.8	7233.7	159.7	Car3	carbonic anhydrase 3	3	3 A2	14840281	NM_007606	12350	1901785, 1916821, 2111277, 2496681, 2852973, 7717866, 8889548, 9020864, 9021147, 9651514, 10349636, 11042159, 11076861, 11217851, 11255005, 12466851, 12477932, 12571105, 12930737, 15509796, 16141072, 16141073, 16247769, 16829211, 16945627	GO:0006730: one-carbon compound metabolic process, GO:0004089: carbonate dehydratase activity, GO:0008270: zinc ion binding, GO:0016151: nickel ion binding, GO:0016829: lyase activity, GO:0046872: metal ion binding	00910: Nitrogen metabolism	gb:AK003671.1 /DB_XREF=gi:12834480 /GEN=Car3 /FEA=FLmRNA /CNT=422 /TID=Mm.300.1 /TIER=Stack /STK=91 /UG=Mm.300 /LL=12350 /UG_TITLE=carbonic anhydrase 3 /DEF=Mus musculus 18 days embryo whole body cDNA, RIKEN full-length enriched library, clone:1110013P06:carbonic anhydrase 3, full insert sequence. /FL=gb:BC011129.1 gb:NM_007606.1 gb:M27796.1
1438664_at	control	8.1804	11.1707	PPP-PPP	11740.4	2237.66	1051	339.66	10663.4	14312.9	10244.9	805.3	1438.6	909.1	Prkar2b	protein kinase, cAMP dependent regulatory, type II beta	12	12 B1	-32543725	BB216074	19088	1332964, 2069562, 7740174, 7775586, 8757131, 8794865, 8889548, 9020105, 9342379, 9570795, 10349636, 10593917, 10783399, 10922068, 11042159, 11076861, 11217851, 11278869, 11679434, 12466851, 12477932, 12842296, 12902333, 15183205, 15192081, 15483123, 15618289, 15782199, 16141072, 16141073, 16529875, 16624954, 16634851, 16707791	GO:0006468: protein amino acid phosphorylation, GO:0006631: fatty acid metabolic process, GO:0007165: signal transduction, GO:0007612: learning, GO:0008283: cell proliferation, GO:0009887: organ morphogenesis, GO:0005952: cAMP-dependent protein kinase complex, GO:0000166: nucleotide binding, GO:0004672: protein kinase activity, GO:0008603: cAMP-dependent protein kinase regulator activity, GO:0016…	04210: Apoptosis, 04910: Insulin signaling pathway	gb:BB216074 /DB_XREF=gi:16353083 /DB_XREF=BB216074 /CLONE=A530030L19 /FEA=EST /CNT=136 /TID=Mm.25594.2 /TIER=Stack /STK=9 /UG=Mm.25594 /LL=19088 /UG_GENE=Prkar2b /UG_TITLE=protein kinase, cAMP dependent regulatory, type II beta
1444045_at	control	17.3941	11.095	PPP-AAA	700.83	61.3622	63.17	16.3262	648.8	768.5	685.2	47.4	80	62.1	A430107O13Rik	RIKEN cDNA A430107O13 gene	6	6 A3.1	21935910	BM218007	214642	10349636, 11042159, 11076861, 11217851, 12466851, 16141072, 16141073			gb:BM218007 /DB_XREF=gi:17777397 /DB_XREF=C0905B05-3 /CLONE=C0905B05 /FEA=EST /CNT=6 /TID=Mm.37399.1 /TIER=ConsEnd /STK=2 /UG=Mm.37399 /UG_TITLE=ESTs
1424008_a_at	control	12.9772	10.9764	PPP-PPP	1488.77	177.202	135.63	34.8724	1587.2	1594.9	1284.2	121.8	109.8	175.3	Rbpms2	RNA binding protein with multiple splicing 2	9	9 C	65428587	BC021788	71973	10349636, 10922068, 11042159, 11076861, 11217851, 12466851, 12477932, 16033648, 16141072, 16141073	GO:0000166: nucleotide binding, GO:0003676: nucleic acid binding, GO:0003676: nucleic acid binding		gb:BC021788.1 /DB_XREF=gi:18255712 /FEA=FLmRNA /CNT=97 /TID=Mm.29148.1 /TIER=FL+Stack /STK=65 /UG=Mm.29148 /LL=71973 /UG_GENE=2400008B06Rik /DEF=Mus musculus, clone MGC:28665 IMAGE:4236661, mRNA, complete cds. /PROD=Unknown (protein for MGC:28665) /FL=gb:BC021788.1
1436659_at	control	15.5293	10.9656	PPP-AAA	595.43	40.4656	54.3	44.7799	606.8	550.5	629	93.1	64.5	5.3	Dcamkl1	doublecortin and calcium/calmodulin-dependent protein kinase-like 1	3	3 D	55330556	BB757120	13175	8889548, 9747029, 10036192, 10349636, 10533048, 11042159, 11076861, 11217851, 11473121, 11479289, 11597766, 11884394, 12465718, 12466851, 12477932, 14741399, 15226823, 15782199, 16141072, 16141073, 16387637, 16387638, 16387639, 16684769, 16869982	GO:0001764: neuron migration, GO:0006468: protein amino acid phosphorylation, GO:0007242: intracellular signaling cascade, GO:0007275: multicellular organismal development, GO:0007399: nervous system development, GO:0007409: axonogenesis, GO:0007420: brain development, GO:0021952: central nervous system projection neuron axonogenesis, GO:0030154: cell differentiation, GO:0030900: forebrain develo…		gb:BB757120 /DB_XREF=gi:16203363 /DB_XREF=BB757120 /CLONE=G270081L18 /FEA=EST /CNT=9 /TID=Mm.204959.1 /TIER=Stack /STK=8 /UG=Mm.204959 /UG_TITLE=ESTs
1450759_at	control	17.1086	10.9541	PPP-AAA	374.27	27.7954	34.17	20.3205	349.1	404.1	369.6	52.8	12.5	37.2	Bmp6	bone morphogenetic protein 6	13	13 A3.3	38353181	NM_007556	12161	1427904, 1460021, 1715687, 1893873, 1970330, 2481605, 2734307, 7515504, 7547504, 7589793, 7605753, 7789972, 7979162, 8050356, 8089189, 8211130, 8287471, 8808404, 8858176, 8889548, 9027500, 9056639, 9069123, 9152011, 9187146, 9321480, 9415424, 9486541, 9584130, 9603738, 9664685, 9808626, 9811942, 9832456, 9892740, 10072431, 10213384, 10349636, 10462412, 10495271, 10498273, 10687846, 10693795, 1069…	GO:0001503: ossification, GO:0001649: osteoblast differentiation, GO:0006954: inflammatory response, GO:0007275: multicellular organismal development, GO:0030154: cell differentiation, GO:0030509: BMP signaling pathway, GO:0040007: growth, GO:0045944: positive regulation of transcription from RNA polymerase II promoter, GO:0051216: cartilage development, GO:0005576: extracellular region, GO:00056…	04340: Hedgehog signaling pathway, 04350: TGF-beta signaling pathway	gb:NM_007556.1 /DB_XREF=gi:6680797 /GEN=Bmp6 /FEA=FLmRNA /CNT=41 /TID=Mm.214548.1 /TIER=FL+Stack /STK=11 /UG=Mm.214548 /LL=12161 /DEF=Mus musculus bone morphogenetic protein 6 (Bmp6), mRNA. /PROD=bone morphogenetic protein 6 /FL=gb:J04566.1 gb:NM_007556.1
1456346_at	control	5.5842	10.9422	PPP-AAA	340.67	89.568	31.13	34.5724	320.8	262.7	438.5	71	13	9.4	Dnm1	dynamin 1	2	2 B	-32130481	BB003660	13429	8653788, 8889548, 9143509, 9143510, 10349636, 10398046, 11042120, 11042159, 11076861, 11172053, 11217851, 11879655, 11956154, 12198492, 12456676, 12466851, 12477932, 15123724, 15872089, 15895076, 16028072, 16141072, 16141073, 16319076	GO:0006897: endocytosis, GO:0005874: microtubule, GO:0030117: membrane coat, GO:0000166: nucleotide binding, GO:0003774: motor activity, GO:0003924: GTPase activity, GO:0005515: protein binding, GO:0005525: GTP binding, GO:0016301: kinase activity, GO:0016740: transferase activity, GO:0016787: hydrolase activity, GO:0042802: identical protein binding		gb:BB003660 /DB_XREF=gi:16214808 /DB_XREF=BB003660 /CLONE=4732456F06 /FEA=EST /CNT=13 /TID=Mm.44736.1 /TIER=Stack /STK=11 /UG=Mm.44736 /UG_TITLE=ESTs, Weakly similar to RNA polymerase II 1 (Mus musculus) (M.musculus)
1441752_at	control	8.6301	10.9354	PPP-AAA	620.77	109.573	56.77	28.4018	574.4	542	745.9	69.7	76.4	24.2	Art3	ADP-ribosyltransferase 3	5	5 E2	93463342	BB214143	109979	10349636, 10714680, 11042159, 11076861, 11217851, 12070318, 12466851, 15271968, 16141072, 16141073, 16934346	GO:0006471: protein amino acid ADP-ribosylation, GO:0006471: protein amino acid ADP-ribosylation, GO:0005615: extracellular space, GO:0016020: membrane, GO:0003956: NAD(P)+-protein-arginine ADP-ribosyltransferase activity, GO:0003956: NAD(P)+-protein-arginine ADP-ribosyltransferase activity, GO:0016740: transferase activity, GO:0016757: transferase activity, transferring glycosyl groups, GO:00485…		gb:BB214143 /DB_XREF=gi:16352941 /DB_XREF=BB214143 /CLONE=A530018G09 /FEA=EST /CNT=4 /TID=Mm.133535.1 /TIER=ConsEnd /STK=4 /UG=Mm.133535 /UG_TITLE=ESTs
1456442_at	control	8.4639	10.9244	PPP-AAA	125.27	17.8262	11.47	14.9854	104.8	133.6	137.4	28.7	1.5	4.2	Rab3il1	RAB3A interacting protein (rabin3)-like 1	19	19 A	10085272	BG065737	74760	10349636, 10725249, 10922068, 11042159, 11076861, 11217851, 12466851, 12477932, 16141072, 16141073	GO:0005515: protein binding, GO:0017112: Rab guanyl-nucleotide exchange factor activity		gb:BG065737 /DB_XREF=gi:12548300 /DB_XREF=H3034F07-3 /CLONE=H3034F07 /FEA=EST /CNT=13 /TID=Mm.200929.2 /TIER=Stack /STK=10 /UG=Mm.200929 /UG_TITLE=Mus musculus, clone MGC:28059 IMAGE:3708973, mRNA, complete cds
1449528_at	control	8.1223	10.8418	PPP-AAA	561.97	104.105	51.83	31.5627	540.3	470.4	675.2	83.9	50.8	20.8	Figf	c-fos induced growth factor	X	X F5	159717652	NM_010216	14205	8876195, 9205122, 9421270, 9622638, 10208880, 10685072, 11279005, 11381084, 11574540, 11683876, 12112468, 12128233, 12148568, 12477932, 12559492, 12652657, 12746324, 12920128, 15590642, 15601856, 15743836, 15882861, 16462734, 16624815, 16778080	GO:0000074: regulation of progression through cell cycle, GO:0001525: angiogenesis, GO:0007275: multicellular organismal development, GO:0008283: cell proliferation, GO:0030154: cell differentiation, GO:0005576: extracellular region, GO:0016020: membrane, GO:0005172: vascular endothelial growth factor receptor binding, GO:0005515: protein binding, GO:0008083: growth factor activity, GO:0008083: g…	04150: mTOR signaling pathway, 04510: Focal adhesion, 05212: Pancreatic cancer	gb:NM_010216.1 /DB_XREF=gi:6753873 /GEN=Figf /FEA=FLmRNA /CNT=19 /TID=Mm.3983.1 /TIER=FL+Stack /STK=8 /UG=Mm.3983 /LL=14205 /DEF=Mus musculus c-fos induced growth factor (Figf), mRNA. /PROD=c-fos induced growth factor /FL=gb:NM_010216.1 gb:D89628.1
1416164_at	control	5.3212	10.7791	PPP-AAA	1920.83	553.403	178.2	124.483	1318.5	2406.8	2037.2	320.9	121.8	91.9	Fbln5	fibulin 5	12	12 F1	-102147614	NM_011812	23876	8889548, 10349636, 10428823, 11042159, 11076861, 11217851, 11805834, 11805835, 12021267, 12466851, 12477932, 12909585, 15528465, 15610515, 15710889, 15782199, 15790312, 16141072, 16141073, 16902421	GO:0007155: cell adhesion, GO:0005615: extracellular space, GO:0005509: calcium ion binding, GO:0005515: protein binding		gb:NM_011812.1 /DB_XREF=gi:6753823 /GEN=Fbln5 /FEA=FLmRNA /CNT=187 /TID=Mm.25347.1 /TIER=FL+Stack /STK=120 /UG=Mm.25347 /LL=23876 /DEF=Mus musculus fibulin 5 (Fbln5), mRNA. /PROD=fibulin 5 /FL=gb:NM_011812.1 gb:BC006636.1 gb:AF112151.1
1420838_at	control	16.3626	10.7655	PPP-AAA	2646.17	241.569	245.8	78.7733	2516.1	2924.9	2497.5	294.1	288.4	154.9	Ntrk2	neurotrophic tyrosine kinase, receptor, type 2	13	13 B1	58817455, 58816218	AK018789	18212	1327010, 1645620, 1751544, 2160854, 2171894, 2555172, 7582115, 7588071, 7746324, 7991545, 8114702, 8187631, 8223273, 8402890, 8530078, 8575307, 8662221, 8815902, 8889548, 8898237, 8918886, 8938453, 8955272, 8978665, 8994044, 9133385, 9141083, 9148911, 9184113, 9232598, 9263033, 9331334, 9364058, 9398452, 9421165, 9472042, 9640332, 9728914, 9728915, 9731539, 9736654, 9881298, 9973328, 10207144, 10…	GO:0001570: vasculogenesis, GO:0006468: protein amino acid phosphorylation, GO:0007169: transmembrane receptor protein tyrosine kinase signaling pathway, GO:0007275: multicellular organismal development, GO:0007399: nervous system development, GO:0007631: feeding behavior, GO:0014047: glutamate secretion, GO:0019222: regulation of metabolic process, GO:0030154: cell differentiation, GO:0042490: m…	04010: MAPK signaling pathway	gb:AK018789.1 /DB_XREF=gi:12858688 /GEN=Ntrk2 /FEA=FLmRNA /CNT=136 /TID=Mm.3993.1 /TIER=Stack /STK=107 /UG=Mm.3993 /LL=18212 /UG_TITLE=neurotrophic tyrosine kinase, receptor, type 2 /DEF=Mus musculus adult male cerebellum cDNA, RIKEN full-length enriched library, clone:1500040I13:neurotrophic tyrosine kinase, receptor, type 2, full insert sequence. /FL=gb:M33385.1 gb:NM_008745.1
1419099_x_at	control	6.0637	10.7553	PPP-AAA	272.47	70.3481	25.33	5.862	223	353	241.4	24.9	19.7	31.4	Stom	stomatin	2	2 B-C1	-35135999	AF093620	13830	7540886, 7774911, 8075499, 8088777, 8786142, 8921901, 10090952, 10349636, 10383825, 11042159, 11076861, 11217851, 11287341, 12466851, 12477932, 15471860, 15475267, 16141072, 16141073, 17082620	GO:0051260: protein homooligomerization, GO:0005856: cytoskeleton, GO:0005887: integral to plasma membrane, GO:0016020: membrane, GO:0016021: integral to membrane, GO:0045121: lipid raft		gb:AF093620.1 /DB_XREF=gi:3747063 /FEA=FLmRNA /CNT=55 /TID=Mm.4441.1 /TIER=FL /STK=1 /UG=Mm.4441 /LL=13830 /UG_GENE=Epb7.2 /DEF=Mus musculus stomatin mRNA, complete cds. /PROD=stomatin /FL=gb:U17297.1 gb:AF093620.1 gb:NM_013515.1
1457898_at	control	12.737	10.7304	PPP-AAA	464.27	51.6413	43.27	24.7128	498.8	404.9	489.1	66.9	45.3	17.6	Ga17	dendritic cell protein GA17	2	2 E2	-104800497	BM243944	98221	7671812, 8889548, 10349636, 10568747, 10725249, 10922068, 11042159, 11076861, 11217851, 11889558, 12466851, 12477932, 15782199, 16141072, 16141073			gb:BM243944 /DB_XREF=gi:17879214 /DB_XREF=K0704C08-3 /CLONE=K0704C08 /FEA=EST /CNT=4 /TID=Mm.185569.1 /TIER=ConsEnd /STK=3 /UG=Mm.185569 /UG_TITLE=ESTs
1455466_at	control	5.4434	10.6557	PPP-AAA	474.53	132.095	44.53	35.6581	530.3	323.7	569.6	62.1	68	3.5	Gpr133	G protein-coupled receptor 133	5	5 G1.3	129411457	BB548889	243277	10349636, 11042159, 11076861, 11217851, 12466851, 15203201, 16141072, 16141073	GO:0007218: neuropeptide signaling pathway, GO:0016020: membrane, GO:0004872: receptor activity, GO:0004930: G-protein coupled receptor activity		gb:BB548889 /DB_XREF=gi:16447743 /DB_XREF=BB548889 /CLONE=E230012M21 /FEA=EST /CNT=14 /TID=Mm.4393.1 /TIER=Stack /STK=13 /UG=Mm.4393 /UG_TITLE=ESTs
1435043_at	control	30.6669	10.6462	PPP-PPP	1427.3	66.2401	134.07	30.7776	1402.8	1502.3	1376.8	158.5	144.2	99.5	Plcb1	phospholipase C, beta 1	2	2 F2-F3	134477970	BB794831	18795	2033248, 7642703, 7916325, 8617512, 8672127, 8687404, 8739298, 8889548, 9305844, 9753089, 10349636, 10609087, 11042159, 11076861, 11217851, 11224545, 11464583, 11471062, 12123715, 12364493, 12466851, 12477932, 12860966, 14621295, 15174099, 15474310, 15664177, 15749982, 15849202, 16141072, 16141073, 16210321, 16330775, 16339037, 16405873	GO:0006629: lipid metabolic process, GO:0007165: signal transduction, GO:0007242: intracellular signaling cascade, GO:0016042: lipid catabolic process, GO:0005737: cytoplasm, GO:0004435: phosphoinositide phospholipase C activity, GO:0004629: phospholipase C activity, GO:0004871: signal transducer activity, GO:0005509: calcium ion binding, GO:0016787: hydrolase activity	00562: Inositol phosphate metabolism, 04020: Calcium signaling pathway, 04070: Phosphatidylinositol signaling system, 04310: Wnt signaling pathway, 04540: Gap junction, 04720: Long-term potentiation, 04730: Long-term depression, 04912: GnRH signaling pathway, 04916: Melanogenesis	gb:BB794831 /DB_XREF=gi:16964450 /DB_XREF=BB794831 /CLONE=G431002B07 /FEA=EST /CNT=26 /TID=Mm.26557.1 /TIER=Stack /STK=21 /UG=Mm.26557 /LL=98861 /UG_GENE=AI132408 /UG_TITLE=expressed sequence AI132408
1435537_at	control	7.8997	10.5897	PPP-PPP	1108.03	210.208	104.63	64.9032	898.9	1319.3	1105.9	177.8	82.1	54	Ptprd	protein tyrosine phosphatase, receptor type, D	4	4 C3	-75412469	BB075247	19266	7595475, 7733931, 7832766, 7988677, 8267598, 8355697, 8875997, 8889548, 8989520, 9566880, 9784606, 10101124, 10349636, 10856223, 11042159, 11076861, 11217851, 11978849, 12205107, 12466851, 12477932, 15172686, 15684034, 16141072, 16141073, 16373427, 16738228	GO:0006470: protein amino acid dephosphorylation, GO:0006470: protein amino acid dephosphorylation, GO:0006796: phosphate metabolic process, GO:0007155: cell adhesion, GO:0007185: transmembrane receptor protein tyrosine phosphatase signaling pathway, GO:0007185: transmembrane receptor protein tyrosine phosphatase signaling pathway, GO:0005886: plasma membrane, GO:0005887: integral to plasma membr…		gb:BB075247 /DB_XREF=gi:15406865 /DB_XREF=BB075247 /CLONE=9330106B22 /FEA=EST /CNT=36 /TID=Mm.41736.2 /TIER=Stack /STK=15 /UG=Mm.41736 /LL=70222 /UG_GENE=3000002J10Rik /UG_TITLE=RIKEN cDNA 3000002J10 gene
1440973_at	control	7.6273	10.5408	PPP-AAA	913.53	178.271	86.67	58.9645	815.7	805.6	1119.3	60.4	154.2	45.4	LOC552874	hypothetical LOC552874				BQ174511	552874	10349636, 11042159, 11076861, 11217851, 12466851, 16141072, 16141073			gb:BQ174511 /DB_XREF=gi:20350002 /DB_XREF=UI-M-DJ2-bvy-g-18-0-UI.s1 /CLONE=UI-M-DJ2-bvy-g-18-0-UI /FEA=EST /CNT=9 /TID=Mm.35227.1 /TIER=ConsEnd /STK=4 /UG=Mm.35227 /UG_TITLE=ESTs
1458345_s_at	control	16.1724	10.5358	PPP-AAA	309.4	29.0661	29.37	7.3921	342.4	287.6	298.2	31.3	21.2	35.6	Colec11	collectin sub-family member 11	12	12 B1	-29180440	BB239199	71693	10349636, 11042159, 11076861, 11217851, 12466851, 12477932, 16141072, 16141073	GO:0006817: phosphate transport, GO:0005615: extracellular space, GO:0005737: cytoplasm, GO:0005529: sugar binding		gb:BB239199 /DB_XREF=gi:8921680 /DB_XREF=BB239199 /CLONE=A630076B06 /FEA=EST /CNT=3 /TID=Mm.113259.1 /TIER=ConsEnd /STK=3 /UG=Mm.113259 /UG_TITLE=ESTs
1446069_at	control	10.6809	10.5257	PPP-AAA	334.37	43.5041	31.77	22.7007	285	351	367.1	55.6	10.4	29.3	Ablim3	actin binding LIM protein family, member 3	18	18 E1	-61924763	BB667786	319713	10349636, 11042159, 11076861, 11217851, 12466851, 12477932, 15368895, 16141072, 16141073	GO:0007010: cytoskeleton organization and biogenesis, GO:0003779: actin binding, GO:0008270: zinc ion binding, GO:0046872: metal ion binding	04360: Axon guidance	gb:BB667786 /DB_XREF=gi:16399235 /DB_XREF=BB667786 /CLONE=C730040N13 /FEA=EST /CNT=2 /TID=Mm.208537.1 /TIER=ConsEnd /STK=2 /UG=Mm.208537 /UG_TITLE=ESTs
1424886_at	control	15.7188	10.4877	PPP-AAA	766.3	65.3367	73.07	39.5739	772	698.3	828.6	115.4	37	66.8	Ptprd	protein tyrosine phosphatase, receptor type, D	4	4 C3	-75412469	BC025145	19266	7595475, 7733931, 7832766, 7988677, 8267598, 8355697, 8875997, 8889548, 8989520, 9566880, 9784606, 10101124, 10349636, 10856223, 11042159, 11076861, 11217851, 11978849, 12205107, 12466851, 12477932, 15172686, 15684034, 16141072, 16141073, 16373427, 16738228	GO:0006470: protein amino acid dephosphorylation, GO:0006470: protein amino acid dephosphorylation, GO:0006796: phosphate metabolic process, GO:0007155: cell adhesion, GO:0007185: transmembrane receptor protein tyrosine phosphatase signaling pathway, GO:0007185: transmembrane receptor protein tyrosine phosphatase signaling pathway, GO:0005886: plasma membrane, GO:0005887: integral to plasma membr…		gb:BC025145.1 /DB_XREF=gi:19263605 /FEA=FLmRNA /CNT=45 /TID=Mm.89191.1 /TIER=FL+Stack /STK=12 /UG=Mm.89191 /LL=19266 /UG_GENE=Ptprd /DEF=Mus musculus, clone MGC:36851 IMAGE:4223353, mRNA, complete cds. /PROD=Unknown (protein for MGC:36851) /FL=gb:BC025145.1 gb:AF326560.1 gb:AF326559.1
1427486_at	control	8.0678	10.4768	PPP-PPP	2607.67	505.147	248.9	35.5713	2232.3	2408.7	3182	289.1	221.5	236.1	Ptprb	protein tyrosine phosphatase, receptor type, B	10	10 D2	115705614	AF157628	19263	1454056, 1655529, 7804149, 7832766, 10349636, 11042159, 11076861, 11217851, 12234928, 12466851, 12477932, 16141072, 16141073, 16514057	GO:0006470: protein amino acid dephosphorylation, GO:0007185: transmembrane receptor protein tyrosine phosphatase signaling pathway, GO:0005886: plasma membrane, GO:0016021: integral to membrane, GO:0004721: phosphoprotein phosphatase activity, GO:0004725: protein tyrosine phosphatase activity, GO:0004872: receptor activity, GO:0016787: hydrolase activity	04520: Adherens junction	gb:AF157628.1 /DB_XREF=gi:8886020 /FEA=mRNA /CNT=12 /TID=Mm.37213.1 /TIER=ConsEnd /STK=0 /UG=Mm.37213 /LL=19263 /UG_GENE=Ptprb /DEF=Mus musculus receptor-type protein tyrosine phosphatase mRNA, partial cds. /PROD=receptor-type protein tyrosine phosphatase
1417960_at	control	4.7586	10.4749	PPP-AAA	763.97	251.171	72.93	13.3155	484.1	969.8	838	62.4	68.5	87.9	Cpeb1	cytoplasmic polyadenylation element binding protein 1	7	7 D3	-81220956	NM_007755	12877	8945520, 8962099, 10349636, 10725249, 10922068, 11040214, 11042159, 11076861, 11217851, 11223249, 11702780, 12466851, 12477932, 12815066, 15169862, 15175389, 15237213, 15782199, 16033648, 16141072, 16141073, 16314516, 16705177, 17015432	GO:0006397: mRNA processing, GO:0006417: regulation of translation, GO:0007130: synaptonemal complex formation, GO:0048168: regulation of neuronal synaptic plasticity, GO:0005624: membrane fraction, GO:0000166: nucleotide binding, GO:0003676: nucleic acid binding, GO:0003723: RNA binding, GO:0003729: mRNA binding, GO:0005515: protein binding	04320: Dorso-ventral axis formation	gb:NM_007755.1 /DB_XREF=gi:6681002 /GEN=Cpeb /FEA=FLmRNA /CNT=74 /TID=Mm.22062.1 /TIER=FL+Stack /STK=32 /UG=Mm.22062 /LL=12877 /DEF=Mus musculus cytoplasmic polyadenylation element binding protein (Cpeb), mRNA. /PROD=cytoplasmic polyadenylation element bindingprotein /FL=gb:NM_007755.1
1449106_at	control	6.1415	10.4503	PPP-AAA	5568.6	1381.92	532.87	327.516	6991.6	5482.4	4231.8	695.1	747.6	155.9	Gpx3	glutathione peroxidase 3	11	11 B3-B5	54746372	NM_008161	14778	1339300, 7667255, 7929449, 8566787, 9508085, 9843785, 10349636, 10922068, 11042159, 11044609, 11076861, 11217851, 11741941, 11978890, 12466851, 12477932, 15645444, 15947738, 16141072, 16141073, 16445905, 16508038, 16651743, 16682824, 16829211, 16890189	GO:0006979: response to oxidative stress, GO:0006982: response to lipid hydroperoxide, GO:0042744: hydrogen peroxide catabolic process, GO:0051289: protein homotetramerization, GO:0005615: extracellular space, GO:0005615: extracellular space, GO:0004601: peroxidase activity, GO:0004602: glutathione peroxidase activity, GO:0004602: glutathione peroxidase activity, GO:0008134: transcription factor …	00480: Glutathione metabolism, 00590: Arachidonic acid metabolism	gb:NM_008161.1 /DB_XREF=gi:6680076 /GEN=Gpx3 /FEA=FLmRNA /CNT=307 /TID=Mm.7156.1 /TIER=FL+Stack /STK=22 /UG=Mm.7156 /LL=14778 /DEF=Mus musculus glutathione peroxidase 3 (Gpx3), mRNA. /PROD=glutathione peroxidase 3 /FL=gb:U13705.1 gb:NM_008161.1
1451753_at	control	8.7657	10.4084	PPP-AAA	406.97	54.9582	39.1	47.5734	346.6	420.2	454.1	94	13.3	10	Plxna2	plexin A2	1		196320552	D86949	18845	8806646, 8889548, 10349636, 10520994, 10520995, 10725340, 10922068, 11042159, 11076861, 11217851, 11241833, 11306810, 11683995, 11688556, 11688557, 12413905, 12421720, 12466851, 12477932, 12693553, 15226263, 15229182, 15239958, 15618518, 15661641, 15869472, 16141072, 16141073, 16284245, 16516881, 16557299, 16624854, 16687131, 16687132, 17015483	GO:0007275: multicellular organismal development, GO:0005615: extracellular space, GO:0016020: membrane, GO:0016021: integral to membrane, GO:0004872: receptor activity	04360: Axon guidance	gb:D86949.1 /DB_XREF=gi:1655431 /FEA=FLmRNA /CNT=26 /TID=Mm.2251.1 /TIER=FL /STK=1 /UG=Mm.2251 /LL=18845 /UG_GENE=Plxna2 /DEF=Mus musculus mRNA for plexin 2, complete cds. /PROD=plexin 2 /FL=gb:D86949.1
1448919_at	control	7.0779	10.3852	PPP-PPP	3273.77	708.343	315.23	149.689	2822.8	4090.2	2908.3	407	396.2	142.5	Cd302	CD302 antigen	2	2 C1.1	-60052831	NM_025422	66205	8889548, 10349636, 11042159, 11076861, 11217851, 12466851, 12477932, 16141072, 16141073	GO:0016020: membrane, GO:0016021: integral to membrane, GO:0005529: sugar binding		gb:NM_025422.1 /DB_XREF=gi:13384811 /GEN=1110055L24Rik /FEA=FLmRNA /CNT=80 /TID=Mm.30109.1 /TIER=FL+Stack /STK=31 /UG=Mm.30109 /LL=66205 /DEF=Mus musculus RIKEN cDNA 1110055L24 gene (1110055L24Rik), mRNA. /PROD=RIKEN cDNA 1110055L24 /FL=gb:BC005501.2 gb:NM_025422.1
1455967_at	control	5.0777	10.382	PPP-PPP	1081.8	332.899	104.2	19.5195	1131.1	727	1387.3	94.1	91.8	126.7	Sorbs1	sorbin and SH3 domain containing 1	19	19 C3	-40345351	BB372866	20411	8889548, 9238627, 9447983, 9461600, 9630982, 10085297, 10087302, 10349636, 10922068, 11001060, 11042159, 11076861, 11180952, 11217851, 11919667, 12466851, 12477932, 12693553, 15258163, 15782199, 15836771, 16141072, 16141073	GO:0006810: transport, GO:0008286: insulin receptor signaling pathway, GO:0015758: glucose transport, GO:0043149: stress fiber formation, GO:0048041: focal adhesion formation, GO:0001725: stress fiber, GO:0005634: nucleus, GO:0005634: nucleus, GO:0005913: cell-cell adherens junction, GO:0005924: cell-substrate adherens junction, GO:0016020: membrane, GO:0045121: lipid raft, GO:0005158: insulin re…	03320: PPAR signaling pathway, 04520: Adherens junction, 04910: Insulin signaling pathway	gb:BB372866 /DB_XREF=gi:16407112 /DB_XREF=BB372866 /CLONE=C130067H01 /FEA=EST /CNT=25 /TID=Mm.37575.1 /TIER=Stack /STK=22 /UG=Mm.37575 /UG_TITLE=ESTs
1438667_at	control	12.073	10.3618	PPP-AAA	384.77	44.7142	37.13	22.0899	382	341.5	430.8	54.9	12.4	44.1	5730410E15Rik	RIKEN cDNA 5730410E15 gene	15	15 B3.2	-44501930	BB009277	319613	10349636, 11042159, 11076861, 11125038, 11217851, 12466851, 12477932, 16141072, 16141073, 16572588, 16750881	GO:0016020: membrane, GO:0016021: integral to membrane		gb:BB009277 /DB_XREF=gi:15403226 /DB_XREF=BB009277 /CLONE=4732488L18 /FEA=EST /CNT=77 /TID=Mm.5252.2 /TIER=Stack /STK=9 /UG=Mm.5252 /UG_TITLE=ESTs, Moderately similar to YE72_HUMAN HYPOTHETICAL PROTEIN KIAA1472 (H.sapiens)
1429028_at	control	10.6575	10.3455	PPP-PPP	3705.77	508.828	358.2	192.559	4173.4	3163.9	3780	391.4	532	151.2	Dock11	dedicator of cytokinesis 11	X	X A3.1-A3.2	32320276	AK017170	75974	10349636, 11042159, 11076861, 11125038, 11217851, 12466851, 15710388, 16141072, 16141073	GO:0006355: regulation of transcription, DNA-dependent, GO:0005634: nucleus, GO:0003700: transcription factor activity, GO:0003707: steroid hormone receptor activity, GO:0005085: guanyl-nucleotide exchange factor activity, GO:0005089: Rho guanyl-nucleotide exchange factor activity, GO:0005525: GTP binding, GO:0017048: Rho GTPase binding, GO:0051020: GTPase binding		gb:AK017170.1 /DB_XREF=gi:12856284 /FEA=mRNA /CNT=24 /TID=Mm.32873.1 /TIER=Stack /STK=14 /UG=Mm.32873 /LL=75974 /UG_GENE=5033414A21Rik /UG_TITLE=RIKEN cDNA 5033414A21 gene /DEF=Mus musculus 11 days pregnant adult female ovary and uterus cDNA, RIKEN full-length enriched library, clone:5033414A21:homolog to CDNA FLJ10391 FIS, CLONE NT2RM4000139, MODERATELY SIMILAR TO R.NORVEGICUS TRG MRNA, full ins…
1455090_at	control	5.5548	10.2815	PPP-AAA	3635.87	1002.05	353.63	208.12	2481	4275	4151.6	567.6	341.4	151.9						BF681826					gb:BF681826 /DB_XREF=gi:11955721 /DB_XREF=602117651F1 /CLONE=IMAGE:3468684 /FEA=EST /CNT=43 /TID=Mm.19081.1 /TIER=Stack /STK=25 /UG=Mm.19081 /LL=99355 /UG_GENE=AW260363 /UG_TITLE=expressed sequence AW260363
1436702_at	control	4.8851	10.2745	PPP-AAA	828.47	264.796	80.63	13.6764	1085.1	556.2	844.1	93.4	66.2	82.3	Nat8l	N-acetyltransferase 8-like	5	5 B2	34312840	BE989731	269642	8889548, 10349636, 11042159, 11076861, 11217851, 12466851, 12477932, 15226823, 16141072, 16141073	GO:0008080: N-acetyltransferase activity, GO:0016740: transferase activity		gb:BE989731 /DB_XREF=gi:10667412 /DB_XREF=UI-M-BZ1-bft-c-05-0-UI.s1 /CLONE=UI-M-BZ1-bft-c-05-0-UI /FEA=EST /CNT=191 /TID=Mm.39719.1 /TIER=Stack /STK=181 /UG=Mm.39719 /UG_TITLE=ESTs
1439820_at	control	28.2982	10.2521	PPP-PPP	1116.8	47.4269	108.93	39.4482	1171.3	1094.2	1084.9	126.9	136.2	63.7	Ebf1	early B-cell factor 1	11	11 B1.1	44461556	BB364548	13591	7542362, 8012110, 8227050, 8491377, 8756438, 8876243, 9070927, 9105679, 9151732, 9389446, 9630743, 9858563, 10349636, 10435576, 10556054, 10704382, 10762365, 10842061, 10942392, 11042159, 11044609, 11060228, 11076752, 11076861, 11163266, 11217851, 11493561, 11498051, 11725301, 11869689, 11934853, 12062038, 12077253, 12118260, 12139918, 12391167, 12406913, 12411960, 12421703, 12466851, 12917357, 1…	GO:0006350: transcription, GO:0006355: regulation of transcription, DNA-dependent, GO:0007275: multicellular organismal development, GO:0045449: regulation of transcription, GO:0045941: positive regulation of transcription, GO:0005634: nucleus, GO:0003677: DNA binding, GO:0003700: transcription factor activity, GO:0005515: protein binding, GO:0005515: protein binding, GO:0008270: zinc ion binding…		gb:BB364548 /DB_XREF=gi:16406255 /DB_XREF=BB364548 /CLONE=C130022C07 /FEA=EST /CNT=9 /TID=Mm.167368.1 /TIER=ConsEnd /STK=6 /UG=Mm.167368 /UG_TITLE=ESTs
1442393_at	control	11.9773	10.2045	PPP-AAA	389.13	49.0266	38.13	13.1462	333.9	406	427.5	36.3	52.1	26	Zeb2	zinc finger E-box binding homeobox 2	2	2 C1	-44805740, -44805642	BB488200	24136	8889548, 10349636, 10400677, 11042159, 11076861, 11217851, 11448942, 11451567, 11477103, 11592033, 11857784, 12466851, 12477932, 12522767, 12609600, 12693553, 13679026, 15006694, 15489854, 16127714, 16141072, 16141073, 16157277, 16162653, 16458080, 16516881, 16598713, 16919269, 16957952	GO:0001755: neural crest cell migration, GO:0001756: somitogenesis, GO:0001843: neural tube closure, GO:0006350: transcription, GO:0006355: regulation of transcription, DNA-dependent, GO:0007417: central nervous system development, GO:0016481: negative regulation of transcription, GO:0045449: regulation of transcription, GO:0048598: embryonic morphogenesis, GO:0005622: intracellular, GO:0005634: …		gb:BB488200 /DB_XREF=gi:16441615 /DB_XREF=BB488200 /CLONE=D430048E20 /FEA=EST /CNT=5 /TID=Mm.122524.1 /TIER=ConsEnd /STK=3 /UG=Mm.122524 /UG_TITLE=ESTs
1426464_at	control	15.4675	10.2044	PPP-AAA	857.17	80.2233	84	32.5609	774.5	934.7	862.3	114.9	50	87.1	Nr1d1	nuclear receptor subfamily 1, group D, member 1	11	11 D	-98584024	W13191	217166	7838158, 10349636, 10704394, 10707952, 11042159, 11076861, 11217851, 12150932, 12466851, 12477932, 15374821, 15618518, 15782199, 16141072, 16141073, 16687287, 16968709	GO:0006350: transcription, GO:0006355: regulation of transcription, DNA-dependent, GO:0007623: circadian rhythm, GO:0005634: nucleus, GO:0003677: DNA binding, GO:0003700: transcription factor activity, GO:0003707: steroid hormone receptor activity, GO:0004872: receptor activity, GO:0008270: zinc ion binding, GO:0043565: sequence-specific DNA binding, GO:0046872: metal ion binding	04710: Circadian rhythm	gb:W13191 /DB_XREF=gi:1287464 /DB_XREF=mb31g11.r1 /CLONE=IMAGE:331076 /FEA=FLmRNA /CNT=109 /TID=Mm.193097.1 /TIER=Stack /STK=13 /UG=Mm.193097 /UG_TITLE=Mus musculus, Similar to nuclear receptor subfamily 1, group D, member 1, clone MGC:6402 IMAGE:3585478, mRNA, complete cds /FL=gb:BC008989.1
1453131_at	control	4.9679	10.1353	PPP-AAA	452.03	142	44.6	3.8432	370.5	369.6	616	41.5	43.4	48.9	Cd300lg	CD300 antigen like family member G	11	11 D	101857637	AK009375	52685	10349636, 10725249, 10922068, 11042159, 11076861, 11217851, 12466851, 12477932, 14662855, 16141072, 16141073, 16754720, 16876123	GO:0016021: integral to membrane		gb:AK009375.1 /DB_XREF=gi:12844135 /FEA=mRNA /CNT=51 /TID=Mm.67737.1 /TIER=Stack /STK=26 /UG=Mm.67737 /LL=71892 /UG_GENE=2310016B05Rik /UG_TITLE=RIKEN cDNA 2310016B05 gene /DEF=Mus musculus adult male tongue cDNA, RIKEN full-length enriched library, clone:2310016B05:homolog to CMRF35 ANTIGEN PRECURSOR, full insert sequence.
1450206_at	control	10.6901	10.1201	PPP-AAA	199.37	28.4282	19.7	6.2642	201.8	169.8	226.5	26.9	16.7	15.5	Dlc1	deleted in liver cancer 1	8	8 A4-B2	-38036262	NM_015802	50768	8889548, 10349636, 10702663, 11042159, 11076861, 11217851, 12034501, 12466851, 12477932, 15710412, 16141072, 16141073	GO:0007010: cytoskeleton organization and biogenesis, GO:0007165: signal transduction, GO:0007266: Rho protein signal transduction, GO:0030155: regulation of cell adhesion, GO:0030308: negative regulation of cell growth, GO:0005622: intracellular, GO:0005634: nucleus, GO:0005737: cytoplasm, GO:0003677: DNA binding, GO:0005096: GTPase activator activity, GO:0005100: Rho GTPase activator activity, …		gb:NM_015802.1 /DB_XREF=gi:7656901 /GEN=Arhgap7 /FEA=FLmRNA /CNT=13 /TID=Mm.103700.1 /TIER=FL /STK=2 /UG=Mm.103700 /LL=50768 /DEF=Mus musculus Rho GTPase activating protein 7 (Arhgap7), mRNA. /PROD=Rho GTPase activating protein 7 /FL=gb:NM_015802.1 gb:AF178078.1
1460537_at	control	6.3785	10.0987	PPP-AAA	265.93	59.3378	26.33	26.6843	270.6	204.4	322.8	6.2	16.2	56.6	9430085L16Rik	RIKEN cDNA 9430085L16 gene	14			AK020505	77375	10349636, 11042159, 11076861, 11217851, 12466851, 16141072, 16141073			gb:AK020505.1 /DB_XREF=gi:12861109 /FEA=mRNA /CNT=1 /TID=Mm.159908.1 /TIER=ConsEnd /STK=0 /UG=Mm.159908 /LL=77375 /UG_GENE=9430085L16Rik /UG_TITLE=RIKEN cDNA 9430085L16 gene /DEF=Mus musculus 12 days embryo embryonic body between diaphragm region and neck cDNA, RIKEN full-length enriched library, clone:9430085L16:unclassifiable, full insert sequence.
1425829_a_at	control	4.9924	10.0957	PPP-AAA	1318.5	397.619	130.6	108.393	985.4	1758.7	1211.4	243.3	121.4	27.1	Steap4	STEAP family member 4	5	5 A1	7966477	AY029778	117167	10349636, 11042159, 11076861, 11217851, 11443137, 12429817, 12466851, 12477932, 14988015, 16141072, 16141073	GO:0006118: electron transport, GO:0045444: fat cell differentiation, GO:0005886: plasma membrane, GO:0005887: integral to plasma membrane, GO:0016021: integral to membrane, GO:0005506: iron ion binding, GO:0016491: oxidoreductase activity, GO:0050660: FAD binding		gb:AY029778.1 /DB_XREF=gi:15418781 /FEA=FLmRNA /CNT=4 /TID=Mm.31403.3 /TIER=FL /STK=1 /UG=Mm.31403 /LL=117167 /UG_GENE=Tiarp-pending /DEF=Mus musculus dudulin 4 mRNA, complete cds. /PROD=dudulin 4 /FL=gb:AY029778.1
1449956_at	control	4.826	10.0787	PPP-AAA	371.57	115.087	36.87	34.4198	460.2	413	241.5	31.9	5.2	73.5	Prkce	protein kinase C, epsilon	17	17 E4	86076915	NM_011104	18754	2266135, 2590242, 2917656, 7513693, 7606770, 7648400, 7985811, 8106444, 8647465, 8670164, 8889548, 8922669, 8943252, 8948582, 9467942, 9826732, 9854032, 10349636, 10391924, 10526339, 10676642, 10677042, 10879655, 11042159, 11069609, 11076861, 11217851, 11221859, 11395543, 11606660, 11668067, 11696589, 11746497, 11803573, 11854322, 11934885, 11940581, 11945027, 11964154, 11968018, 12003800, 120063…	GO:0006468: protein amino acid phosphorylation, GO:0007242: intracellular signaling cascade, GO:0007635: chemosensory behavior, GO:0050730: regulation of peptidyl-tyrosine phosphorylation, GO:0005634: nucleus, GO:0005737: cytoplasm, GO:0000166: nucleotide binding, GO:0004672: protein kinase activity, GO:0004674: protein serine/threonine kinase activity, GO:0004699: calcium-independent protein kin…	04530: Tight junction, 04664: Fc epsilon RI signaling pathway, 04930: Type II diabetes mellitus	gb:NM_011104.1 /DB_XREF=gi:6755083 /GEN=Prkce /FEA=FLmRNA /CNT=10 /TID=Mm.12808.1 /TIER=FL /STK=3 /UG=Mm.12808 /LL=18754 /DEF=Mus musculus protein kinase C, epsilon (Prkce), mRNA. /PROD=protein kinase C, epsilon /FL=gb:NM_011104.1 gb:AF028009.1 gb:AF325507.1
1418400_at	control	11.8884	10.0378	PPP-AAA	168.3	22.0154	16.77	1.6503	181.9	142.9	180.1	18.6	15.4	16.3	Larp6	La ribonucleoprotein domain family, member 6	9	9 B	60511126	NM_026235	67557	8889548, 10349636, 11042159, 11076861, 11217851, 12466851, 12477932, 16033648, 16141072, 16141073	GO:0006396: RNA processing, GO:0005634: nucleus, GO:0030529: ribonucleoprotein complex, GO:0003723: RNA binding		gb:NM_026235.1 /DB_XREF=gi:13385739 /GEN=5430431G03Rik /FEA=FLmRNA /CNT=40 /TID=Mm.35755.1 /TIER=FL+Stack /STK=24 /UG=Mm.35755 /LL=67557 /DEF=Mus musculus RIKEN cDNA 5430431G03 gene (5430431G03Rik), mRNA. /PROD=RIKEN cDNA 5430431G03 /FL=gb:NM_026235.1
1437871_at	control	11.1187	10.0303	PPP-AAA	253.77	24.2127	25.3	26.0847	260.5	273.9	226.9	9.3	55.4	11.2	Pgm5	phosphoglucomutase 5	19	19 B	-24745357	BG967597	226041	8889548, 10349636, 11042159, 11076861, 11217851, 12466851, 12477932, 16141072, 16141073	GO:0000902: cell morphogenesis, GO:0005975: carbohydrate metabolic process, GO:0005975: carbohydrate metabolic process, GO:0006508: proteolysis, GO:0007155: cell adhesion, GO:0005913: cell-cell adherens junction, GO:0004295: trypsin activity, GO:0005198: structural molecule activity, GO:0016868: intramolecular transferase activity, phosphotransferases, GO:0016868: intramolecular transferase activ…		gb:BG967597 /DB_XREF=gi:14355234 /DB_XREF=602833381F1 /CLONE=IMAGE:4987701 /FEA=EST /CNT=36 /TID=Mm.86380.1 /TIER=Stack /STK=13 /UG=Mm.86380 /UG_TITLE=ESTs, Highly similar to S62628 phosphoglucomutase-related protein - mouse (M.musculus)
1416527_at	control	15.2735	10	PPP-AAA	936.67	90.0996	93.67	31.9539	920.1	1033.9	856	110.8	113.4	56.8	Rab32	RAB32, member RAS oncogene family	10	10 A1	-10235228	NM_026405	67844	10349636, 10725249, 11042159, 11076861, 11217851, 12466851, 12477932, 14499590, 15782199, 16141072, 16141073	GO:0006468: protein amino acid phosphorylation, GO:0006886: intracellular protein transport, GO:0007264: small GTPase mediated signal transduction, GO:0015031: protein transport, GO:0005739: mitochondrion, GO:0000166: nucleotide binding, GO:0004672: protein kinase activity, GO:0005524: ATP binding, GO:0005525: GTP binding		gb:NM_026405.1 /DB_XREF=gi:13385895 /GEN=2810011A17Rik /FEA=FLmRNA /CNT=134 /TID=Mm.31486.1 /TIER=FL+Stack /STK=83 /UG=Mm.31486 /LL=67844 /DEF=Mus musculus RIKEN cDNA 2810011A17 gene (2810011A17Rik), mRNA. /PROD=RIKEN cDNA 2810011A17 /FL=gb:NM_026405.1 gb:BC016409.1
1456060_at	control	9.1515	9.9402	PPP-PPP	4600.63	739.152	462.83	258.769	5251.4	4753.5	3797	631.5	592.1	164.9	Maf	avian musculoaponeurotic fibrosarcoma (v-maf) AS42 oncogene homolog	8	8 E1	-118589229	AV284857	17132	7789972, 7799931, 8164679, 8211130, 8265578, 8617496, 8812413, 8844497, 8889548, 9047395, 9224592, 10097114, 10349636, 10383433, 10403649, 10603348, 10699374, 10885750, 11042159, 11076861, 11217851, 11840349, 11850820, 12150890, 12271139, 12381733, 12421951, 12466851, 12477932, 12551916, 12620964, 12917329, 14512017, 14707122, 14742445, 15187104, 15249232, 15452066, 15728480, 15749884, 15781580, …	GO:0000074: regulation of progression through cell cycle, GO:0001816: cytokine production, GO:0006350: transcription, GO:0006355: regulation of transcription, DNA-dependent, GO:0009987: cellular process, GO:0045449: regulation of transcription, GO:0045944: positive regulation of transcription from RNA polymerase II promoter, GO:0005634: nucleus, GO:0005634: nucleus, GO:0005737: cytoplasm, GO:0003…		gb:AV284857 /DB_XREF=gi:16391874 /DB_XREF=AV284857 /CLONE=5031405G16 /FEA=EST /CNT=68 /TID=Mm.18453.1 /TIER=Stack /STK=17 /UG=Mm.18453 /UG_TITLE=ESTs, Highly similar to MAF2 MOUSE TRANSCRIPTION FACTOR MAF2 (M.musculus)
1458220_at	control	7.9829	9.9355	PPP-AAA	744.83	144.635	74.97	14.3061	655.4	667.4	911.7	59.6	77.4	87.9	Dlc1	deleted in liver cancer 1	8	8 A4-B2	-38036262	BM195556	50768	8889548, 10349636, 10702663, 11042159, 11076861, 11217851, 12034501, 12466851, 12477932, 15710412, 16141072, 16141073	GO:0007010: cytoskeleton organization and biogenesis, GO:0007165: signal transduction, GO:0007266: Rho protein signal transduction, GO:0030155: regulation of cell adhesion, GO:0030308: negative regulation of cell growth, GO:0005622: intracellular, GO:0005634: nucleus, GO:0005737: cytoplasm, GO:0003677: DNA binding, GO:0005096: GTPase activator activity, GO:0005100: Rho GTPase activator activity, …		gb:BM195556 /DB_XREF=gi:17747054 /DB_XREF=C0312E10-3 /CLONE=C0312E10 /FEA=EST /CNT=3 /TID=Mm.218362.1 /TIER=ConsEnd /STK=3 /UG=Mm.218362 /UG_TITLE=ESTs, Moderately similar to rho GTPase activating protein 7 (Mus musculus) (M.musculus)
1456228_x_at	control	5.3572	9.8997	PPP-AAA	1210.4	349.742	122.27	38.0744	878.9	1575.9	1176.4	166	104.3	96.5	Mbp	myelin basic protein	18	18 E2-E4	82688890, 82609550, 82688935	AV328388	17196	88695, 460693, 599283, 671037, 1279125, 1280107, 1281368, 1285071, 1302014, 1311971, 1318958, 1319776, 1353738, 1354640, 1354644, 1358813, 1370079, 1371758, 1377283, 1396170, 1572638, 1628813, 1673105, 1676978, 1679325, 1686018, 1688761, 1692584, 1693848, 1694232, 1703220, 1711436, 1712720, 1720763, 1721567, 1721568, 1723925, 1726136, 1730679, 1733847, 1794058, 1890702, 1920537, 1981056, 1996138,…	GO:0042552: myelination, GO:0043209: myelin sheath, GO:0005198: structural molecule activity, GO:0019911: structural constituent of myelin sheath		gb:AV328388 /DB_XREF=gi:6368440 /DB_XREF=AV328388 /CLONE=6330441I11 /FEA=EST /CNT=14 /TID=Mm.2992.12 /TIER=Stack /STK=13 /UG=Mm.2992 /LL=17196 /UG_GENE=Mbp /UG_TITLE=myelin basic protein
1438705_at	control	12.4231	9.8923	PPP-AAA	685.53	59.9136	69.3	61.579	703.1	734.7	618.8	135	60	12.9	Cbfa2t3h	core-binding factor, runt domain, alpha subunit 2, translocated to, 3 homolog (human)	8		-125516080	BB471309	12398	9790752, 10022820, 10349636, 11042159, 11076861, 11217851, 12466851, 12477932, 15231665, 16141072, 16141073, 16287841, 16407974	GO:0006355: regulation of transcription, DNA-dependent, GO:0030851: granulocyte differentiation, GO:0005622: intracellular, GO:0005634: nucleus, GO:0003700: transcription factor activity, GO:0008270: zinc ion binding		gb:BB471309 /DB_XREF=gi:16427900 /DB_XREF=BB471309 /CLONE=D230038M02 /FEA=EST /CNT=33 /TID=Mm.12429.2 /TIER=Stack /STK=9 /UG=Mm.12429 /LL=12398 /UG_GENE=Cbfa2t3h /UG_TITLE=core-binding factor, runt domain, alpha subunit 2; translocated to, 3 homolog (human)
1436367_at	control	6.8104	9.8767	PPP-PPP	3360.07	767.423	340.2	30.3289	2668.7	3225.7	4185.8	354.2	361	305.4	Ptprb	protein tyrosine phosphatase, receptor type, B	10	10 D2	115705614	BB119527	19263	1454056, 1655529, 7804149, 7832766, 10349636, 11042159, 11076861, 11217851, 12234928, 12466851, 12477932, 16141072, 16141073, 16514057	GO:0006470: protein amino acid dephosphorylation, GO:0007185: transmembrane receptor protein tyrosine phosphatase signaling pathway, GO:0005886: plasma membrane, GO:0016021: integral to membrane, GO:0004721: phosphoprotein phosphatase activity, GO:0004725: protein tyrosine phosphatase activity, GO:0004872: receptor activity, GO:0016787: hydrolase activity	04520: Adherens junction	gb:BB119527 /DB_XREF=gi:16261957 /DB_XREF=BB119527 /CLONE=9530071L19 /FEA=EST /CNT=23 /TID=Mm.38030.1 /TIER=Stack /STK=9 /UG=Mm.38030 /UG_TITLE=ESTs
1438084_at	control	4.562	9.875	PPP-AAA	189.6	64.2547	19.2	7.5346	263.7	155.8	149.3	14.8	14.9	27.9	Adam23	a disintegrin and metallopeptidase domain 23	1	1 C2	63380179	BB432628	23792	8889548, 10349636, 10433968, 11042159, 11076861, 11217851, 11431694, 12466851, 14697522, 16141072, 16141073, 16919269	GO:0006508: proteolysis, GO:0006508: proteolysis, GO:0007155: cell adhesion, GO:0007229: integrin-mediated signaling pathway, GO:0016020: membrane, GO:0016021: integral to membrane, GO:0004222: metalloendopeptidase activity, GO:0004222: metalloendopeptidase activity, GO:0005515: protein binding, GO:0008233: peptidase activity, GO:0008237: metallopeptidase activity		gb:BB432628 /DB_XREF=gi:16424235 /DB_XREF=BB432628 /CLONE=C630046P03 /FEA=EST /CNT=14 /TID=Mm.124424.1 /TIER=Stack /STK=12 /UG=Mm.124424 /UG_TITLE=ESTs
1457276_at	control	9.9625	9.8686	PPP-PPP	1552.67	241.55	157.33	22.4242	1380	1828.7	1449.3	141	148.1	182.9	Snf1lk2	SNF1-like kinase 2	9	9 A5.3	-50645032	AI315692	235344	10349636, 11042159, 11076861, 11217851, 12466851, 12624099, 16141072, 16141073	GO:0006468: protein amino acid phosphorylation, GO:0007243: protein kinase cascade, GO:0008286: insulin receptor signaling pathway, GO:0046626: regulation of insulin receptor signaling pathway, GO:0005634: nucleus, GO:0005737: cytoplasm, GO:0000166: nucleotide binding, GO:0000287: magnesium ion binding, GO:0004672: protein kinase activity, GO:0004674: protein serine/threonine kinase activity, GO:…		gb:AI315692 /DB_XREF=gi:4030959 /DB_XREF=uj37h06.x1 /CLONE=IMAGE:1922171 /FEA=EST /CNT=18 /TID=Mm.38316.1 /TIER=ConsEnd /STK=4 /UG=Mm.38316 /UG_TITLE=ESTs, Moderately similar to KIAA0781 protein (H.sapiens)
1423608_at	control	4.7849	9.8053	PPP-AAA	2484.33	771.204	253.37	239.638	1666.5	3198.4	2588.1	510.4	213.6	36.1	Itm2a	integral membrane protein 2A	X	X A2-A3	-103599914	BI966443	16431	8702637, 9892734, 9933561, 10349636, 10922068, 11042159, 11076861, 11217851, 11461004, 11863357, 12124942, 12466851, 12477932, 15325075, 16141072, 16141073, 16284245	GO:0016020: membrane, GO:0016021: integral to membrane		gb:AA275072 /DB_XREF=gi:1915332 /DB_XREF=va93a04.r1 /CLONE=IMAGE:746958 /FEA=FLmRNA /CNT=262 /TID=Mm.193.1 /TIER=ConsEnd /STK=0 /UG=Mm.193 /LL=16431 /UG_GENE=Itm2a /UG_TITLE=integral membrane protein 2A /FL=gb:NM_008409.1 gb:L38971.1
1434856_at	control	11.8553	9.79	PPP-PPP	2176	273.435	222.27	81.9109	2491.3	2004	2032.7	310.3	208.2	148.3	Ankrd44	ankyrin repeat domain 44	1	1 C1.1	-54589884	AV256780	329154	10349636, 11042159, 11076861, 11217851, 12466851, 12477932, 16141072, 16141073	GO:0003677: DNA binding		gb:AV256780 /DB_XREF=gi:15405340 /DB_XREF=AV256780 /CLONE=4921531B21 /FEA=EST /CNT=46 /TID=Mm.218595.3 /TIER=Stack /STK=24 /UG=Mm.218595 /UG_TITLE=Mus musculus, clone MGC:19199 IMAGE:4236882, mRNA, complete cds
1418417_at	control	11.0798	9.7552	PPP-AAA	220.47	25.2504	22.6	17.8653	220.3	195.3	245.8	19.8	6.3	41.7	Msc	musculin	1	1 A3	-14738559	NM_010827	17681	9767165, 9892671, 10198176, 10349636, 10922068, 11042159, 11076861, 11217851, 12466851, 12477932, 12493912, 15253936, 15385444, 15554945, 15967813, 16141072, 16141073, 16500621, 16638982	GO:0006350: transcription, GO:0006355: regulation of transcription, DNA-dependent, GO:0045449: regulation of transcription, GO:0005634: nucleus, GO:0003677: DNA binding, GO:0030528: transcription regulator activity		gb:NM_010827.1 /DB_XREF=gi:6754739 /GEN=Msc /FEA=FLmRNA /CNT=30 /TID=Mm.5820.1 /TIER=FL+Stack /STK=24 /UG=Mm.5820 /LL=17681 /DEF=Mus musculus musculin (Msc), mRNA. /PROD=musculin /FL=gb:NM_010827.1 gb:AF087035.1 gb:AF108216.1
1450004_at	control	5.8386	9.7164	PPP-AAA	156.43	36.7674	16.1	19.5256	190.1	117.2	162	38.6	6.1	3.6	Tslp	thymic stromal lymphopoietin	18	18 B1	32958392	NM_021367	53603	8566050, 10349636, 10974033, 11042159, 11076861, 11217851, 11480573, 11733384, 12466851, 12477932, 14512322, 15263024, 15263090, 16141072, 16141073, 16172260, 16579866, 16785889, 16880407	GO:0005615: extracellular space, GO:0005125: cytokine activity	04060: Cytokine-cytokine receptor interaction, 04630: Jak-STAT signaling pathway	gb:NM_021367.1 /DB_XREF=gi:10946697 /GEN=Tslp /FEA=FLmRNA /CNT=3 /TID=Mm.143716.1 /TIER=FL /STK=3 /UG=Mm.143716 /LL=53603 /DEF=Mus musculus thymic stromal lymphopoietin (Tslp), mRNA. /PROD=thymic stromal lymphopoietin /FL=gb:NM_021367.1 gb:AF232937.1
1435436_at	control	25.1856	9.6448	PPP-PPP	13750.6	613.392	1425.7	584.962	13092.2	13853.8	14305.9	2091.6	994.7	1190.8	Epas1	endothelial PAS domain protein 1	17	17 E4	86662227	BI647951	13819	9000051, 9113979, 9178256, 9545558, 9576906, 9704006, 9808618, 10349636, 10395786, 10580084, 10813585, 10880563, 11042159, 11076861, 11172053, 11217851, 11304494, 11447259, 11782478, 11823643, 11839666, 12053176, 12464608, 12466851, 12477932, 12606578, 12750163, 12750401, 12832481, 14608355, 14691554, 15117738, 15190133, 15258146, 15369676, 15618518, 15626745, 15653678, 15689487, 15728559, 158515…	GO:0000160: two-component signal transduction system (phosphorelay), GO:0001525: angiogenesis, GO:0001666: response to hypoxia, GO:0001666: response to hypoxia, GO:0006350: transcription, GO:0006355: regulation of transcription, DNA-dependent, GO:0007165: signal transduction, GO:0007275: multicellular organismal development, GO:0030154: cell differentiation, GO:0045449: regulation of transcriptio…		gb:BI647951 /DB_XREF=gi:15562187 /DB_XREF=603276037F1 /CLONE=IMAGE:5316560 /FEA=EST /CNT=46 /TID=Mm.87705.1 /TIER=Stack /STK=16 /UG=Mm.87705 /UG_TITLE=ESTs
1432562_at	control	6.4351	9.6386	PPP-AAA	209.8	47.6315	21.77	17.1083	161.2	256.4	211.8	41.5	11.1	12.7	1110006G14Rik	RIKEN cDNA 1110006G14 gene	7	7 F1		AK003497	68469	10349636, 11042159, 11076861, 11217851, 12466851, 16141072, 16141073			gb:AK003497.1 /DB_XREF=gi:12834200 /FEA=mRNA /CNT=1 /TID=Mm.158213.1 /TIER=ConsEnd /STK=0 /UG=Mm.158213 /LL=68469 /UG_GENE=1110006G14Rik /UG_TITLE=RIKEN cDNA 1110006G14 gene /DEF=Mus musculus 18 days embryo whole body cDNA, RIKEN full-length enriched library, clone:1110006G14:hypothetical protein, full insert sequence.
1416051_at	control	11.3627	9.6265	PPP-AAA	692.47	93.8676	71.93	11.6663	791.5	604.8	681.1	75.5	81.4	58.9	C2	complement component 2 (within H-2S)	17	17 B1	-34470663	NM_013484	12263	1394787, 1970336, 2229060, 2883115, 3034587, 3902621, 6088393, 6190740, 6735447, 6770000, 7641699, 8133044, 8138038, 8409391, 8624034, 8700167, 8824158, 9430715, 10229798, 10349636, 10686478, 11042159, 11076861, 11217851, 11261934, 11359841, 11739537, 12466851, 12477932, 14656967, 15782199, 16002707, 16141072, 16141073	GO:0006508: proteolysis, GO:0006955: immune response, GO:0006956: complement activation, GO:0006958: complement activation, classical pathway, GO:0045087: innate immune response, GO:0005576: extracellular region, GO:0005615: extracellular space, GO:0003813: classical-complement-pathway C3/C5 convertase activity, GO:0004252: serine-type endopeptidase activity, GO:0008233: peptidase activity, GO:00…	04610: Complement and coagulation cascades	gb:NM_013484.1 /DB_XREF=gi:7304936 /GEN=C2 /FEA=FLmRNA /CNT=183 /TID=Mm.2081.1 /TIER=FL+Stack /STK=138 /UG=Mm.2081 /LL=12263 /DEF=Mus musculus complement component 2 (within H-2S) (C2), mRNA. /PROD=complement component 2 (within H-2S) /FL=gb:BC011086.1 gb:NM_013484.1 gb:M57891.1
1446669_at	control	8.4987	9.6238	PPP-AAA	418.63	74.9448	43.5	15.1089	452	332.8	471.1	58.9	28.7	42.9	Ebf1	early B-cell factor 1	11	11 B1.1	44461556	BB038386	13591	7542362, 8012110, 8227050, 8491377, 8756438, 8876243, 9070927, 9105679, 9151732, 9389446, 9630743, 9858563, 10349636, 10435576, 10556054, 10704382, 10762365, 10842061, 10942392, 11042159, 11044609, 11060228, 11076752, 11076861, 11163266, 11217851, 11493561, 11498051, 11725301, 11869689, 11934853, 12062038, 12077253, 12118260, 12139918, 12391167, 12406913, 12411960, 12421703, 12466851, 12917357, 1…	GO:0006350: transcription, GO:0006355: regulation of transcription, DNA-dependent, GO:0007275: multicellular organismal development, GO:0045449: regulation of transcription, GO:0045941: positive regulation of transcription, GO:0005634: nucleus, GO:0003677: DNA binding, GO:0003700: transcription factor activity, GO:0005515: protein binding, GO:0005515: protein binding, GO:0008270: zinc ion binding…		gb:BB038386 /DB_XREF=gi:16258485 /DB_XREF=BB038386 /CLONE=5930437D19 /FEA=EST /CNT=2 /TID=Mm.209696.1 /TIER=ConsEnd /STK=2 /UG=Mm.209696 /UG_TITLE=ESTs
1447623_s_at	control	5.9696	9.6218	PPP-PPP	1768.8	418.192	183.83	191.297	1291.8	1942.2	2072.4	402.1	104.1	45.3	Prkcm	protein kinase C, mu	12	12 C1	-51217853	AV297026	18760	2266135, 7836415, 8078925, 9854032, 10882525, 12466851, 14573624, 14613966, 15190080, 15192707, 15623513, 16098040, 16111639, 16377259, 16503160, 16537572, 16713972	GO:0006468: protein amino acid phosphorylation, GO:0007242: intracellular signaling cascade, GO:0005615: extracellular space, GO:0000166: nucleotide binding, GO:0004672: protein kinase activity, GO:0004674: protein serine/threonine kinase activity, GO:0004713: protein-tyrosine kinase activity, GO:0005524: ATP binding, GO:0008270: zinc ion binding, GO:0016301: kinase activity, GO:0016740: transfer…		gb:AV297026 /DB_XREF=gi:6329045 /DB_XREF=AV297026 /CLONE=5730446C07 /FEA=EST /CNT=2 /TID=Mm.141983.1 /TIER=ConsEnd /STK=2 /UG=Mm.141983 /UG_TITLE=ESTs
1444615_x_at	control	4.7501	9.6197	PPP-AAA	266.47	86.7452	27.7	7.4357	339.3	170.5	289.6	24.5	22.4	36.2	Runx1t1	runt-related transcription factor 1; translocated to, 1 (cyclin D-related)	4	1899-12-31 04:00:00	13711928	AV327778	12395	8137293, 8575770, 10022820, 10349636, 10922068, 11042159, 11044609, 11076861, 11217851, 11265752, 11463846, 12086889, 12417632, 12466851, 15509789, 15569932, 16141072, 16141073, 16227606, 16325481, 16516881, 16964442	GO:0006350: transcription, GO:0006355: regulation of transcription, DNA-dependent, GO:0045444: fat cell differentiation, GO:0051101: regulation of DNA binding, GO:0005634: nucleus, GO:0003677: DNA binding, GO:0003700: transcription factor activity, GO:0005515: protein binding, GO:0008270: zinc ion binding, GO:0016564: transcriptional repressor activity, GO:0042803: protein homodimerization activi…		gb:AV327778 /DB_XREF=gi:6367830 /DB_XREF=AV327778 /CLONE=6330436I19 /FEA=EST /CNT=4 /TID=Mm.181211.1 /TIER=ConsEnd /STK=2 /UG=Mm.181211 /UG_TITLE=ESTs
1419407_at	control	6.1214	9.6191	PPP-AAA	308.13	73.0272	32.03	27.7511	273.8	258.6	392	10	22.9	63.2	Hc	hemolytic complement	2	2 cen-C1	-34805339	NM_010406	15139	492335, 1311971, 1315305, 1347918, 1362103, 1433507, 1673105, 1679748, 1682866, 1683831, 1686571, 1711041, 1887331, 1901427, 1916246, 1970329, 1970331, 1985210, 2002550, 2165966, 2300558, 2303408, 2436653, 2878046, 2880797, 2926135, 3143893, 3156187, 3186715, 3356901, 3572304, 4042679, 4959665, 5003195, 6350178, 6699408, 6766905, 6952244, 6961423, 7216421, 7743560, 7774911, 7964486, 8015436, 8056…	GO:0006954: inflammatory response, GO:0006955: immune response, GO:0006956: complement activation, GO:0006957: complement activation, alternative pathway, GO:0006958: complement activation, classical pathway, GO:0019835: cytolysis, GO:0045087: innate immune response, GO:0005576: extracellular region, GO:0005579: membrane attack complex, GO:0005615: extracellular space, GO:0004866: endopeptidase i…	04610: Complement and coagulation cascades	gb:NM_010406.1 /DB_XREF=gi:6754163 /GEN=Hc /FEA=FLmRNA /CNT=26 /TID=Mm.2168.1 /TIER=FL+Stack /STK=10 /UG=Mm.2168 /LL=15139 /DEF=Mus musculus hemolytic complement (Hc), mRNA. /PROD=hemolytic complement /FL=gb:M35525.1 gb:M35526.1 gb:NM_010406.1
1456130_at	control	7.1467	9.537	PPP-AAA	343.97	72.1388	36.07	19.0904	270.5	346.7	414.7	37.5	54.4	16.3	LOC553091	hypothetical LOC553091				BG068705	553091	10349636, 11042159, 11076861, 11217851, 12466851, 12477932, 16141072, 16141073			gb:BG068705 /DB_XREF=gi:12551274 /DB_XREF=H3068D12-3 /CLONE=H3068D12 /FEA=EST /CNT=17 /TID=Mm.11989.1 /TIER=Stack /STK=15 /UG=Mm.11989 /UG_TITLE=ESTs
1457011_at	control	6.834	9.4516	PPP-AAA	156.27	30.8627	16.53	17.3702	121.2	179.3	168.3	1.4	35.5	12.7						BB797251					gb:BB797251 /DB_XREF=gi:16966870 /DB_XREF=BB797251 /CLONE=G630004K24 /FEA=EST /CNT=6 /TID=Mm.118149.1 /TIER=ConsEnd /STK=6 /UG=Mm.118149 /UG_TITLE=ESTs
1423954_at	control	4.6075	9.4324	PPP-PPP	9204.1	3061.45	975.8	441.995	12607.2	6673.9	8331.2	925	561.4	1441	C3	complement component 3	17	17 E1-E3	-56889308	K02782	12266	101594, 273258, 448134, 458159, 681746, 1332870, 1347473, 1360278, 1378280, 1559701, 1590761, 1672293, 1774067, 1869307, 1970332, 2002550, 2574145, 2759663, 2885372, 3003932, 3356450, 3416641, 6208565, 6356427, 6609661, 6816725, 6961437, 6985486, 7558020, 7601475, 7926807, 7964485, 8015436, 8138038, 8227050, 8288233, 8406442, 8443150, 8499655, 8524789, 8661125, 8672143, 8752901, 8798769, 8827514,…	GO:0001798: positive regulation of type IIa hypersensitivity, GO:0006954: inflammatory response, GO:0006955: immune response, GO:0006956: complement activation, GO:0006957: complement activation, alternative pathway, GO:0006958: complement activation, classical pathway, GO:0045087: innate immune response, GO:0050766: positive regulation of phagocytosis, GO:0005576: extracellular region, GO:000561…	04610: Complement and coagulation cascades	gb:K02782.1 /DB_XREF=gi:192278 /FEA=FLmRNA /CNT=378 /TID=Mm.19131.1 /TIER=FL+Stack /STK=72 /UG=Mm.19131 /LL=12266 /UG_GENE=C3 /UG_TITLE=complement component 3 /DEF=Mouse complement component C3 mRNA, alpha and beta subunits, complete cds. /FL=gb:K02782.1
1434960_at	control	8.2182	9.4166	PPP-AAA	462.67	77.6691	49.13	39.5427	397	548.4	442.6	73.3	70.6	3.5	Taf9b	TAF9B RNA polymerase II, TATA box binding protein (TBP)-associated factor	X	X D	-102409593	AW555571	407786	8889548, 10349636, 10922068, 11042159, 11076861, 11217851, 12466851, 12477932, 16141072, 16141073	GO:0006350: transcription, GO:0006352: transcription initiation, GO:0006355: regulation of transcription, DNA-dependent, GO:0005634: nucleus, GO:0005669: transcription factor TFIID complex	03022: Basal transcription factors	gb:AW555571 /DB_XREF=gi:7200994 /DB_XREF=L0256D07-3 /CLONE=L0256D07 /FEA=EST /CNT=29 /TID=Mm.19440.1 /TIER=Stack /STK=22 /UG=Mm.19440 /UG_TITLE=ESTs, Highly similar to T2D7 RAT TRANSCRIPTION INITIATION FACTOR TFIID 31 KD SUBUNIT (R.norvegicus)
1436520_at	control	30.1365	9.3959	PPP-AAA	700.93	22.9097	74.6	27.7663	692.8	683.2	726.8	101.8	75.7	46.3	AI450948	expressed sequence AI450948	12	12 F1	-113220001	BB378317	382643	10349636, 10922068, 11042159, 11076861, 11217851, 12466851, 16141072, 16141073	GO:0005515: protein binding		gb:BB378317 /DB_XREF=gi:16407712 /DB_XREF=BB378317 /CLONE=C130093J22 /FEA=EST /CNT=26 /TID=Mm.30517.1 /TIER=Stack /STK=8 /UG=Mm.30517 /LL=104825 /UG_GENE=AI450948 /UG_TITLE=expressed sequence AI450948
1416978_at	control	28.5742	9.3735	PPP-PPP	3727.23	170.935	397.63	107.309	3616.5	3641.1	3924.1	508.6	389.9	294.4	Fcgrt	Fc receptor, IgG, alpha chain transporter	7	7 B3	-44961105	NM_010189	14132	7504013, 7538537, 7964511, 8605939, 9488722, 10081226, 10349636, 10657638, 10836253, 10922068, 10998088, 11042159, 11076861, 11090878, 11217851, 11717196, 12466851, 12477932, 12646614, 15124024, 15539420, 15627500, 15644205, 15782199, 16139891, 16141072, 16141073, 16183124, 16210471, 16284651, 16354907, 16415101, 16444258, 16841095	GO:0019882: antigen processing and presentation, GO:0005615: extracellular space, GO:0016020: membrane, GO:0016021: integral to membrane, GO:0042612: MHC class I protein complex, GO:0004872: receptor activity, GO:0019864: IgG binding		gb:NM_010189.1 /DB_XREF=gi:6753835 /GEN=Fcgrt /FEA=FLmRNA /CNT=178 /TID=Mm.3303.1 /TIER=FL+Stack /STK=61 /UG=Mm.3303 /LL=14132 /DEF=Mus musculus Fc receptor, IgG, alpha chain transporter (Fcgrt), mRNA. /PROD=Fc receptor, IgG, alpha chain transporter /FL=gb:L17022.1 gb:BC003786.1 gb:D37874.1 gb:NM_010189.1
1417687_at	control	6.8526	9.3603	PPP-AAA	793.13	177.838	84.73	20.8433	590.2	867.4	921.8	98.9	60.8	94.5	Lgals12	lectin, galactose binding, soluble 12	19	19 A	-7663705	AF244979	56072	10349636, 11042159, 11076861, 11217851, 11283015, 11435439, 12466851, 12477932, 15131127, 16141072, 16141073	GO:0006915: apoptosis, GO:0008629: induction of apoptosis by intracellular signals, GO:0005634: nucleus, GO:0005739: mitochondrion, GO:0005529: sugar binding, GO:0030395: lactose binding		gb:AF244979.1 /DB_XREF=gi:15010847 /FEA=FLmRNA /CNT=71 /TID=Mm.87546.1 /TIER=FL /STK=2 /UG=Mm.87546 /LL=56072 /UG_GENE=Lgals12 /DEF=Mus musculus galectin-12 mRNA, variant b, complete cds, alternatively spliced. /PROD=galectin-12 /FL=gb:AF223223.1 gb:AF244979.1 gb:AF244978.1 gb:NM_019516.1
1448696_at	control	6.4577	9.3516	PPP-PPP	2267.13	527.744	242.43	128.03	1717	2769.2	2315.2	354.7	269.6	103	Heph	hephaestin	X	X C3	92659091, 92658179	NM_010417	15203	180329, 708646, 782924, 2289471, 4404581, 5111764, 8297521, 9503013, 9988272, 10349636, 10791995, 10932191, 11042159, 11076861, 11217851, 11557513, 12466851, 12477932, 12730111, 14621295, 14751926, 15354085, 15365174, 15825077, 16141072, 16141073, 16614410	GO:0006810: transport, GO:0006811: ion transport, GO:0006825: copper ion transport, GO:0006826: iron ion transport, GO:0030218: erythrocyte differentiation, GO:0016020: membrane, GO:0016021: integral to membrane, GO:0005375: copper ion transporter activity, GO:0005506: iron ion binding, GO:0005507: copper ion binding, GO:0016491: oxidoreductase activity, GO:0046872: metal ion binding		gb:NM_010417.1 /DB_XREF=gi:6754179 /GEN=Heph /FEA=FLmRNA /CNT=58 /TID=Mm.27494.1 /TIER=FL+Stack /STK=46 /UG=Mm.27494 /LL=15203 /DEF=Mus musculus hephaestin (Heph), mRNA. /PROD=hephaestin /FL=gb:AF082567.1 gb:NM_010417.1
1442005_at	control	7.8773	9.3499	PPP-AAA	570.03	102.299	60.97	45.4298	648	607.9	454.2	94.2	9.2	79.5	AW987390	expressed sequence AW987390	4			BB018051	100467				gb:BB018051 /DB_XREF=gi:16257557 /DB_XREF=BB018051 /CLONE=4930572E01 /FEA=EST /CNT=12 /TID=Mm.116907.1 /TIER=ConsEnd /STK=3 /UG=Mm.116907 /LL=100467 /UG_GENE=AW987390 /UG_TITLE=expressed sequence AW987390
1457664_x_at	control	17.8252	9.3201	PPP-AAA	643.4	36.1867	69.03	42.4891	660.8	667.6	601.8	83.5	102.4	21.2	C2	complement component 2 (within H-2S)	17	17 B1	-34470663	AV227574	12263	1394787, 1970336, 2229060, 2883115, 3034587, 3902621, 6088393, 6190740, 6735447, 6770000, 7641699, 8133044, 8138038, 8409391, 8624034, 8700167, 8824158, 9430715, 10229798, 10349636, 10686478, 11042159, 11076861, 11217851, 11261934, 11359841, 11739537, 12466851, 12477932, 14656967, 15782199, 16002707, 16141072, 16141073	GO:0006508: proteolysis, GO:0006955: immune response, GO:0006956: complement activation, GO:0006958: complement activation, classical pathway, GO:0045087: innate immune response, GO:0005576: extracellular region, GO:0005615: extracellular space, GO:0003813: classical-complement-pathway C3/C5 convertase activity, GO:0004252: serine-type endopeptidase activity, GO:0008233: peptidase activity, GO:00…	04610: Complement and coagulation cascades	gb:AV227574 /DB_XREF=gi:6179241 /DB_XREF=AV227574 /CLONE=4432406G08 /FEA=EST /CNT=4 /TID=Mm.56884.1 /TIER=ConsEnd /STK=4 /UG=Mm.56884 /UG_TITLE=ESTs
1444399_at	control	4.6754	9.3193	PPP-AAA	170.23	53.161	18.27	18.5282	218.9	178.3	113.5	39.6	6.2	9	Obfc2a	oligonucleotide/oligosaccharide-binding fold containing 2A	1	1 C1	-51413234	AI506429	109019	8889548, 10349636, 10725249, 10922068, 11042159, 11076861, 11125038, 11217851, 12466851, 12477932, 16141072, 16141073, 16533169	GO:0006260: DNA replication, GO:0003676: nucleic acid binding, GO:0003887: DNA-directed DNA polymerase activity, GO:0016740: transferase activity, GO:0016779: nucleotidyltransferase activity		gb:AI506429 /DB_XREF=gi:4404280 /DB_XREF=vm55c12.x1 /CLONE=IMAGE:1002166 /FEA=EST /CNT=4 /TID=Mm.33559.1 /TIER=ConsEnd /STK=2 /UG=Mm.33559 /UG_TITLE=ESTs
1452303_at	control	10.5292	9.2857	PPP-AAA	299	28.8532	32.2	33.0713	278	287.1	331.9	70.1	9.2	17.3	Arhgef10	Rho guanine nucleotide exchange factor (GEF) 10	8	8 A1.1	14911693	AV345051	234094	8889548, 10349636, 10922068, 11042159, 11076861, 11217851, 12466851, 12477932, 12799088, 14508709, 15782199, 16141072, 16141073	GO:0006508: proteolysis, GO:0007242: intracellular signaling cascade, GO:0035023: regulation of Rho protein signal transduction, GO:0005622: intracellular, GO:0004197: cysteine-type endopeptidase activity, GO:0005085: guanyl-nucleotide exchange factor activity, GO:0005089: Rho guanyl-nucleotide exchange factor activity		gb:AV345051 /DB_XREF=gi:16397037 /DB_XREF=AV345051 /CLONE=6430549H08 /FEA=mRNA /CNT=56 /TID=Mm.74203.1 /TIER=Stack /STK=15 /UG=Mm.74203 /UG_TITLE=Mus musculus, clone IMAGE:3598550, mRNA, partial cds
1453286_at	control	6.3665	9.248	PPP-AAA	1540.1	371.554	166.53	39.9	1148.3	1887.4	1584.6	186.4	192.6	120.6	Plxna2	plexin A2	1		196320552	BB085537	18845	8806646, 8889548, 10349636, 10520994, 10520995, 10725340, 10922068, 11042159, 11076861, 11217851, 11241833, 11306810, 11683995, 11688556, 11688557, 12413905, 12421720, 12466851, 12477932, 12693553, 15226263, 15229182, 15239958, 15618518, 15661641, 15869472, 16141072, 16141073, 16284245, 16516881, 16557299, 16624854, 16687131, 16687132, 17015483	GO:0007275: multicellular organismal development, GO:0005615: extracellular space, GO:0016020: membrane, GO:0016021: integral to membrane, GO:0004872: receptor activity	04360: Axon guidance	gb:BB085537 /DB_XREF=gi:8651322 /DB_XREF=BB085537 /CLONE=9330200E06 /FEA=mRNA /CNT=32 /TID=Mm.33582.1 /TIER=Stack /STK=8 /UG=Mm.33582 /LL=72741 /UG_GENE=2810428A13Rik /UG_TITLE=RIKEN cDNA 2810428A13 gene
1452068_at	control	8.6872	9.1613	PPP-AAA	929.57	164.112	101.47	18.0971	1058.4	744.8	985.5	115.7	81.1	107.6	Asahl	N-acylsphingosine amidohydrolase (acid ceramidase)-like	5	5 E3	-93333460	BI106821	67111	8889548, 10349636, 10922068, 11042159, 11076861, 11217851, 12466851, 12477932, 15655246, 16141072, 16141073, 16154384	GO:0008150: biological_process, GO:0005737: cytoplasm, GO:0005737: cytoplasm, GO:0005764: lysosome, GO:0003674: molecular_function, GO:0016787: hydrolase activity	00760: Nicotinate and nicotinamide metabolism, 00930: Caprolactam degradation	gb:BI106821 /DB_XREF=gi:14557714 /DB_XREF=602890571F1 /CLONE=IMAGE:5035960 /FEA=FLmRNA /CNT=80 /TID=Mm.28890.1 /TIER=ConsEnd /STK=0 /UG=Mm.28890 /LL=67111 /UG_GENE=2210023K21Rik /UG_TITLE=RIKEN cDNA 2210023K21 gene /FL=gb:BC004572.1
1418059_at	control	13.336	9.119	PPP-PPP	1468.77	151.584	161.07	76.6043	1354.8	1410.7	1640.8	237.2	162	84	Eltd1	EGF, latrophilin seven transmembrane domain containing 1	3	3 H3-H4	151375272	BC017134	170757	11050079, 11217851, 11438738, 12466851, 12477932, 14647991, 15203201	GO:0007165: signal transduction, GO:0007186: G-protein coupled receptor protein signaling pathway, GO:0007218: neuropeptide signaling pathway, GO:0005615: extracellular space, GO:0016020: membrane, GO:0016021: integral to membrane, GO:0004871: signal transducer activity, GO:0004872: receptor activity, GO:0004930: G-protein coupled receptor activity, GO:0005509: calcium ion binding		gb:BC017134.1 /DB_XREF=gi:16877797 /FEA=FLmRNA /CNT=65 /TID=Mm.27242.1 /TIER=FL /STK=4 /UG=Mm.27242 /LL=170757 /UG_GENE=ETL1 /DEF=Mus musculus, clone MGC:27649 IMAGE:4511572, mRNA, complete cds. /PROD=Unknown (protein for MGC:27649) /FL=gb:BC017134.1 gb:AF385682.1 gb:NM_133222.1
1457058_at	control	4.8829	9.1052	PPP-AAA	1113.57	349.95	122.3	34.2386	773	1472.2	1095.5	159.7	92.5	114.7	Adamts2	a disintegrin-like and metallopeptidase (reprolysin type) with thrombospondin type 1 motif, 2	11	11 B1.3	50445507	BM125019	216725	10349636, 10464288, 10922068, 11042159, 11076861, 11217851, 11284712, 11831030, 12466851, 12477932, 16141072, 16141073, 16452166, 16556917	GO:0006508: proteolysis, GO:0007229: integrin-mediated signaling pathway, GO:0007283: spermatogenesis, GO:0030199: collagen fibril organization, GO:0030324: lung development, GO:0030574: collagen catabolic process, GO:0043588: skin development, GO:0051605: protein maturation via proteolysis, GO:0005578: extracellular matrix (sensu Metazoa), GO:0031012: extracellular matrix, GO:0004222: metalloend…		gb:BM125019 /DB_XREF=gi:17108787 /DB_XREF=L0548H08-3 /CLONE=L0548H08 /FEA=EST /CNT=14 /TID=Mm.89563.1 /TIER=ConsEnd /STK=5 /UG=Mm.89563 /LL=26550 /UG_GENE=Adamts2 /UG_TITLE=a disintegrin-like and metalloprotease (reprolysin type) with thrombospondin type 1 motif, 2
1418979_at	control	5.2971	9.1043	PPP-AAA	948.67	254.683	104.2	106.684	1219.5	912.5	714	74.1	222.7	15.8	Akr1c14	aldo-keto reductase family 1, member C14	13	13 A1	4058836	NM_134072	105387	10349636, 10922068, 11042159, 11076861, 11217851, 12466851, 12477932, 12562828, 16141072, 16141073, 16191478	GO:0016491: oxidoreductase activity, GO:0047042: 3-alpha-hydroxysteroid dehydrogenase (B-specific) activity		gb:NM_134072.1 /DB_XREF=gi:19527293 /GEN=AW557061 /FEA=FLmRNA /CNT=83 /TID=Mm.26838.1 /TIER=FL+Stack /STK=15 /UG=Mm.26838 /LL=105387 /DEF=Mus musculus expressed sequence AW557061 (AW557061), mRNA. /PROD=expressed sequence AW557061 /FL=gb:BC026628.1 gb:BC013482.1 gb:NM_134072.1
1453474_at	control	32.5763	9.1038	PPP-AAA	1225.07	51.8021	134.57	26.0446	1173	1225.6	1276.6	120.9	118.2	164.6	1300007F04Rik	RIKEN cDNA 1300007F04 gene	11	11 B5	77331311	AI467583	67477	10349636, 11042159, 11076861, 11217851, 12466851, 16141072, 16141073	GO:0005615: extracellular space, GO:0016787: hydrolase activity		gb:AI467583 /DB_XREF=gi:4320920 /DB_XREF=ve38h09.x1 /CLONE=IMAGE:820481 /FEA=mRNA /CNT=24 /TID=Mm.45752.1 /TIER=ConsEnd /STK=2 /UG=Mm.45752 /LL=67477 /UG_GENE=1300007F04Rik /UG_TITLE=RIKEN cDNA 1300007F04 gene
1431806_at	control	8.004	9.061	PPP-AAA	965.9	184.911	106.6	19.6344	764.6	1128.2	1004.9	86	125.1	108.7	4931408D14Rik	RIKEN cDNA 4931408D14 gene	19	19 C2		AK016444	77059	10349636, 11042159, 11076861, 11217851, 12466851, 16141072, 16141073			gb:AK016444.1 /DB_XREF=gi:12855176 /FEA=mRNA /CNT=1 /TID=Mm.134495.1 /TIER=ConsEnd /STK=0 /UG=Mm.134495 /LL=77059 /UG_GENE=4931408D14Rik /UG_TITLE=RIKEN cDNA 4931408D14 gene /DEF=Mus musculus adult male testis cDNA, RIKEN full-length enriched library, clone:4931408D14:hypothetical protein, full insert sequence.
1449298_a_at	control	12.0687	9.0514	PPP-AAA	458	52.2392	50.6	26.2604	515.9	443.7	414.4	44.1	79.5	28.2	Pde1a	phosphodiesterase 1A, calmodulin-dependent	2	2 D	-79659864, -79635294	NM_016744	18573	8889548, 9003415, 9032278, 10349636, 10922068, 11042159, 11076861, 11217851, 12466851, 12477932, 15901640, 16141072, 16141073, 16514069	GO:0007165: signal transduction, GO:0003824: catalytic activity, GO:0004114: 3',5'-cyclic-nucleotide phosphodiesterase activity, GO:0005516: calmodulin binding, GO:0016787: hydrolase activity	00230: Purine metabolism, 04020: Calcium signaling pathway, 04742: Taste transduction	gb:NM_016744.1 /DB_XREF=gi:7949106 /GEN=Pde1a /FEA=FLmRNA /CNT=35 /TID=Mm.40678.1 /TIER=FL+Stack /STK=15 /UG=Mm.40678 /LL=18573 /DEF=Mus musculus phosphodiesterase 1A, calmodulin-dependent (Pde1a), mRNA. /PROD=phosphodiesterase 1A, calmodulin-dependent /FL=gb:U56649.1 gb:NM_016744.1
1417133_at	control	4.663	9.0156	PPP-PPP	4227.43	1376.48	468.9	233.075	2842.2	5595	4245.1	676	514.2	216.5	Pmp22	peripheral myelin protein	11	11 B3	62947704	NM_008885	18858	173808, 187739, 189201, 855650, 971429, 1007905, 1303228, 1303231, 1303281, 1303282, 1306159, 1341967, 1347472, 1352160, 1374899, 1377062, 1384766, 1552943, 1556154, 1629735, 1692961, 1725581, 1781329, 1981050, 2482246, 2547434, 2579197, 2851124, 2896141, 2993648, 3388045, 3402356, 3408474, 3409319, 3429842, 3955368, 3978415, 5980117, 6194264, 6282388, 6313422, 6313869, 6681440, 7074355, 7127148,…	GO:0007049: cell cycle, GO:0007050: cell cycle arrest, GO:0005615: extracellular space, GO:0016020: membrane, GO:0016021: integral to membrane		gb:NM_008885.1 /DB_XREF=gi:6679394 /GEN=Pmp22 /FEA=FLmRNA /CNT=95 /TID=Mm.1237.1 /TIER=FL+Stack /STK=55 /UG=Mm.1237 /LL=18858 /DEF=Mus musculus peripheral myelin protein, 22 kDa (Pmp22), mRNA. /PROD=peripheral myelin protein, 22 kDa /FL=gb:BC010765.1 gb:M32240.1 gb:NM_008885.1
1448502_at	control	4.576	8.9761	PPP-AAA	401.23	132.959	44.7	23.1026	248.8	461.6	493.3	44.3	68	21.8	Slc16a7	solute carrier family 16 (monocarboxylic acid transporters), member 7	10	10 D3	-124630545	NM_011391	20503	9520480, 9725820, 10349636, 11042159, 11076861, 11125038, 11217851, 11973431, 12056458, 12466851, 12477932, 12836157, 12950455, 16141072, 16141073	GO:0006810: transport, GO:0015711: organic anion transport, GO:0005887: integral to plasma membrane, GO:0016020: membrane, GO:0016021: integral to membrane, GO:0005215: transporter activity, GO:0005386: carrier activity, GO:0015293: symporter activity, GO:0015355: monocarboxylate porter activity		gb:NM_011391.1 /DB_XREF=gi:6755535 /GEN=Slc16a7 /FEA=FLmRNA /CNT=78 /TID=Mm.29161.1 /TIER=FL+Stack /STK=66 /UG=Mm.29161 /LL=20503 /DEF=Mus musculus solute carrier family 16 (monocarboxylic acid transporters), member 7 (Slc16a7), mRNA. /PROD=solute carrier family 16 (monocarboxylic acidtransporters), member 7 /FL=gb:NM_011391.1 gb:AF058054.1
1422673_at	control	9.0989	8.9645	PPP-AAA	1060.2	132.163	118.27	121.174	917.9	1179.1	1083.6	258.1	44.1	52.6	Prkcm	protein kinase C, mu	12	12 C1	-51217853	NM_008858	18760	2266135, 7836415, 8078925, 9854032, 10882525, 12466851, 14573624, 14613966, 15190080, 15192707, 15623513, 16098040, 16111639, 16377259, 16503160, 16537572, 16713972	GO:0006468: protein amino acid phosphorylation, GO:0007242: intracellular signaling cascade, GO:0005615: extracellular space, GO:0000166: nucleotide binding, GO:0004672: protein kinase activity, GO:0004674: protein serine/threonine kinase activity, GO:0004713: protein-tyrosine kinase activity, GO:0005524: ATP binding, GO:0008270: zinc ion binding, GO:0016301: kinase activity, GO:0016740: transfer…		gb:NM_008858.1 /DB_XREF=gi:6679350 /GEN=Prkcm /FEA=FLmRNA /CNT=36 /TID=Mm.990.1 /TIER=FL+Stack /STK=20 /UG=Mm.990 /LL=18760 /DEF=Mus musculus protein kinase C, mu (Prkcm), mRNA. /PROD=protein kinase C, mu /FL=gb:NM_008858.1
1435603_at	control	8.9711	8.9421	PPP-AAA	668.87	111.457	74.8	27.0668	739.8	726.4	540.4	100.3	77.7	46.4	Sned1	sushi, nidogen and EGF-like domains 1	1	1 D	95066246	BB487754	208777	10349636, 11042159, 11076861, 11217851, 12466851, 12477932, 15162516, 16141072, 16141073	GO:0007160: cell-matrix adhesion, GO:0005509: calcium ion binding		gb:BB487754 /DB_XREF=gi:16441555 /DB_XREF=BB487754 /CLONE=D430044C15 /FEA=EST /CNT=30 /TID=Mm.52809.1 /TIER=Stack /STK=15 /UG=Mm.52809 /LL=98279 /UG_GENE=AI197264 /UG_TITLE=expressed sequence AI197264
1448469_at	control	9.0328	8.9141	PPP-AAA	1868.1	288.707	209.57	133.373	1612.6	2181.3	1810.4	356.3	176.7	95.7	Nid1	nidogen 1	13	13 A1	13229816	X14480	18073	1672300, 1725162, 2496973, 3264556, 7516699, 7601446, 7782091, 7789273, 8224873, 8286607, 8359228, 8530056, 8562707, 8613743, 8650191, 8673129, 8717042, 8854868, 8952226, 8995276, 9027500, 9043083, 9070932, 9070936, 9096311, 9151677, 9524110, 9570961, 9827803, 9833687, 9885251, 10349636, 10544250, 10607900, 10625553, 10639489, 10716744, 10922068, 10958695, 11042159, 11076861, 11217851, 11472062, …	GO:0007155: cell adhesion, GO:0007160: cell-matrix adhesion, GO:0008218: bioluminescence, GO:0018298: protein-chromophore linkage, GO:0005578: extracellular matrix (sensu Metazoa), GO:0005604: basement membrane, GO:0005604: basement membrane, GO:0005604: basement membrane, GO:0005615: extracellular space, GO:0016020: membrane, GO:0005509: calcium ion binding, GO:0005515: protein binding		gb:X14480.1 /DB_XREF=gi:53383 /FEA=FLmRNA /CNT=287 /TID=Mm.4691.1 /TIER=Stack /STK=132 /UG=Mm.4691 /LL=18073 /UG_GENE=Nid1 /UG_TITLE=nidogen 1 /DEF=Mouse mRNA for nidogen. /FL=gb:NM_010917.1
1437889_x_at	control	10.0554	8.8802	PPP-PPP	3275	480.428	368.8	140.661	3269	3758.4	2797.6	444.5	455.4	206.5	Bgn	biglycan	X	X B	69736363	AI931862	12111	2212616, 7821804, 7961765, 8043960, 8088815, 8093671, 8595907, 8828036, 9421237, 9730605, 9731537, 10087208, 10349636, 10684260, 10896944, 10922068, 11040287, 11042159, 11076861, 11152695, 11217851, 11311118, 11535822, 11811564, 11978731, 12102052, 12122449, 12213783, 12466851, 12477932, 12519075, 12666199, 12684764, 12724831, 12796502, 12799472, 12975603, 14672350, 14966118, 15063173, 15173106, …	GO:0005578: extracellular matrix (sensu Metazoa), GO:0005615: extracellular space, GO:0030133: transport vesicle, GO:0005515: protein binding		gb:AI931862 /DB_XREF=gi:5668347 /DB_XREF=ul67a07.x1 /CLONE=IMAGE:2135604 /FEA=EST /CNT=18 /TID=Mm.2608.2 /TIER=Stack /STK=13 /UG=Mm.2608 /LL=12111 /UG_GENE=Bgn /UG_TITLE=biglycan
1435701_at	control	9.4621	8.8423	PPP-PPP	2907.63	440.601	328.83	169.425	2399.5	3139.8	3183.6	501.1	323	162.4	Dnajb6	DnaJ (Hsp40) homolog, subfamily B, member 6	5	5 B1	30066781, 30066805, 30066726	BM118858	23950	8889548, 9187083, 10021343, 10349636, 10725249, 10922068, 11042159, 11076861, 11147971, 11217851, 12466851, 12477932, 12565881, 15782199, 16141072, 16141073, 16260608	GO:0006457: protein folding, GO:0045892: negative regulation of transcription, DNA-dependent, GO:0005634: nucleus, GO:0005737: cytoplasm, GO:0003677: DNA binding, GO:0005515: protein binding, GO:0016564: transcriptional repressor activity, GO:0031072: heat shock protein binding		gb:BM118858 /DB_XREF=gi:17086884 /DB_XREF=L0917B06-3 /CLONE=L0917B06 /FEA=EST /CNT=20 /TID=Mm.170971.1 /TIER=Stack /STK=14 /UG=Mm.170971 /UG_TITLE=ESTs
1417978_at	control	6.5707	8.8123	PPP-PPP	2503.57	583.206	284.1	46.4933	1908.2	2528.7	3073.8	250.7	337.2	264.4	Eif4e3	eukaryotic translation initiation factor 4E member 3	6	6 D3	-99590599	BC027014	66892	8889548, 10349636, 10922068, 11042159, 11076861, 11217851, 12466851, 12477932, 15153109, 16141072, 16141073, 16919269	GO:0006413: translational initiation, GO:0005737: cytoplasm, GO:0003723: RNA binding, GO:0003743: translation initiation factor activity		gb:BC027014.1 /DB_XREF=gi:20071631 /FEA=FLmRNA /CNT=70 /TID=Mm.32889.1 /TIER=FL /STK=2 /UG=Mm.32889 /LL=66892 /UG_GENE=1300018P11Rik /DEF=Mus musculus, RIKEN cDNA 1300018P11 gene, clone MGC:35709 IMAGE:5369891, mRNA, complete cds. /PROD=RIKEN cDNA 1300018P11 gene /FL=gb:BC027014.1 gb:NM_025829.1
1454651_x_at	control	6.7057	8.7998	PPP-AAA	276.9	63.2769	31.47	3.8631	206.3	295.9	328.5	27.8	31.1	35.5	Mbp	myelin basic protein	18	18 E2-E4	82688890, 82609550, 82688935	BE994609	17196	88695, 460693, 599283, 671037, 1279125, 1280107, 1281368, 1285071, 1302014, 1311971, 1318958, 1319776, 1353738, 1354640, 1354644, 1358813, 1370079, 1371758, 1377283, 1396170, 1572638, 1628813, 1673105, 1676978, 1679325, 1686018, 1688761, 1692584, 1693848, 1694232, 1703220, 1711436, 1712720, 1720763, 1721567, 1721568, 1723925, 1726136, 1730679, 1733847, 1794058, 1890702, 1920537, 1981056, 1996138,…	GO:0042552: myelination, GO:0043209: myelin sheath, GO:0005198: structural molecule activity, GO:0019911: structural constituent of myelin sheath		gb:BE994609 /DB_XREF=gi:10678019 /DB_XREF=UI-M-BZ1-bjw-d-09-0-UI.s1 /CLONE=UI-M-BZ1-bjw-d-09-0-UI /FEA=EST /CNT=101 /TID=Mm.2992.9 /TIER=Stack /STK=95 /UG=Mm.2992 /LL=17196 /UG_GENE=Mbp /UG_TITLE=myelin basic protein
1429235_at	control	5.6171	8.7976	PPP-AAA	968.03	253.25	110.03	76.5449	735.4	930.9	1237.8	162.5	145.4	22.2	Galntl2	UDP-N-acetyl-alpha-D-galactosamine:polypeptide N-acetylgalactosaminyltransferase-like 2	14	14 B	30857997	AV290688	78754	8889548, 10349636, 11042159, 11076861, 11217851, 12466851, 16141072, 16141073	GO:0016020: membrane, GO:0016021: integral to membrane, GO:0004653: polypeptide N-acetylgalactosaminyltransferase activity, GO:0005509: calcium ion binding, GO:0005529: sugar binding, GO:0016740: transferase activity, GO:0016757: transferase activity, transferring glycosyl groups, GO:0030145: manganese ion binding	00512: O-Glycan biosynthesis, 01030: Glycan structures - biosynthesis 1	gb:AK019470.1 /DB_XREF=gi:12859695 /FEA=mRNA /CNT=81 /TID=Mm.40681.1 /TIER=Stack /STK=8 /UG=Mm.40681 /LL=78754 /UG_GENE=4631401E18Rik /UG_TITLE=RIKEN cDNA 4631401E18 gene /DEF=Mus musculus 0 day neonate skin cDNA, RIKEN full-length enriched library, clone:4631401E18:homolog to UDP-GALNAC:POLYPEPTIDE N-ACETYLGALACTOSAMINYLTRANSFERASE, full insert sequence.
1424677_at	control	9.4988	8.7469	PPP-AAA	232.67	33.0372	26.6	17.9008	241.2	196.2	260.6	44.6	26.4	8.8	Cyp2j9	cytochrome P450, family 2, subfamily j, polypeptide 9	4	4 C5	-96060448	AF336850	74519	8889548, 10349636, 11042159, 11076861, 11217851, 11328810, 12466851, 12477932, 16141072, 16141073	GO:0006118: electron transport, GO:0005783: endoplasmic reticulum, GO:0005792: microsome, GO:0016020: membrane, GO:0004497: monooxygenase activity, GO:0005506: iron ion binding, GO:0016491: oxidoreductase activity, GO:0016712: oxidoreductase activity, acting on paired donors, with incorporation or reduction of molecular oxygen, reduced flavin or flavoprotein as one donor, and incorporation of one…	00590: Arachidonic acid metabolism, 00591: Linoleic acid metabolism	gb:AF336850.1 /DB_XREF=gi:14317946 /FEA=FLmRNA /CNT=32 /TID=Mm.87271.1 /TIER=FL+Stack /STK=20 /UG=Mm.87271 /LL=74519 /UG_GENE=Cyp2j9 /DEF=Mus musculus cytochrome P450 CYP2J9 mRNA, complete cds. /PROD=cytochrome P450 CYP2J9 /FL=gb:AF336850.1
1417009_at	control	18.3129	8.7153	PPP-AAA	1430.47	91.4812	164.13	77.3059	1403.5	1355.5	1532.4	204.5	212.9	75	C1r	complement component 1, r subcomponent	6	6 F2	124478023	NM_023143	50909	10349636, 10700458, 10922068, 11042159, 11076861, 11217851, 11231310, 12466851, 12477932, 12513694, 16141072, 16141073	GO:0006508: proteolysis, GO:0006508: proteolysis, GO:0006955: immune response, GO:0006956: complement activation, GO:0006958: complement activation, classical pathway, GO:0045087: innate immune response, GO:0005576: extracellular region, GO:0005615: extracellular space, GO:0003815: complement component C1r activity, GO:0003816: complement component C1s activity, GO:0004252: serine-type endopeptid…	04610: Complement and coagulation cascades	gb:NM_023143.1 /DB_XREF=gi:12963528 /GEN=C1r /FEA=FLmRNA /CNT=148 /TID=Mm.24276.1 /TIER=FL+Stack /STK=60 /UG=Mm.24276 /LL=50909 /DEF=Mus musculus complement component 1, r subcomponent (C1r), mRNA. /PROD=complement component 1, r subcomponent /FL=gb:AF148216.1 gb:NM_023143.1 gb:BC004637.1
1429177_x_at	control	5.0499	8.7104	PPP-PPP	2211	644.293	253.83	188.425	1895.9	1784.9	2952.2	471.4	143.5	146.6	Sox17	SRY-box containing gene 17	1	1 A1	-4481008	AK004781	20671	8636240, 8921394, 10349636, 11042159, 11076861, 11217851, 11291865, 11410529, 11973269, 12117810, 12466851, 12477932, 12659838, 12815626, 14660441, 15057272, 15082719, 15220343, 15355796, 16141072, 16141073, 16210401, 16574095, 16895970, 16988043, 17151016	GO:0001525: angiogenesis, GO:0001570: vasculogenesis, GO:0006350: transcription, GO:0006355: regulation of transcription, DNA-dependent, GO:0005634: nucleus, GO:0005667: transcription factor complex, GO:0003677: DNA binding, GO:0003700: transcription factor activity	04310: Wnt signaling pathway	gb:AK004781.1 /DB_XREF=gi:12836219 /GEN=Sox17 /FEA=mRNA /CNT=16 /TID=Mm.5080.3 /TIER=Stack /STK=10 /UG=Mm.5080 /LL=20671 /UG_TITLE=SRY-box containing gene 17 /DEF=Mus musculus adult male lung cDNA, RIKEN full-length enriched library, clone:1200015E04:SRY-box containing gene 17, full insert sequence.
1449078_at	control	6.3663	8.6785	PPP-PPP	1070.63	248.398	123.37	68.6777	789	1164.4	1258.5	184.4	136.7	49	St3gal6	ST3 beta-galactoside alpha-2,3-sialyltransferase 6	16	16 C1.2	-58413086	NM_018784	54613	8889548, 10349636, 10619706, 10894948, 10922068, 11042159, 11076861, 11217851, 12466851, 12477932, 15782199, 16141072, 16141073	GO:0006486: protein amino acid glycosylation, GO:0016020: membrane, GO:0016021: integral to membrane, GO:0030173: integral to Golgi membrane, GO:0008373: sialyltransferase activity, GO:0008373: sialyltransferase activity, GO:0016740: transferase activity, GO:0016757: transferase activity, transferring glycosyl groups	00602: Glycosphingolipid biosynthesis - neo-lactoseries, 01031: Glycan structures - biosynthesis 2	gb:NM_018784.1 /DB_XREF=gi:9055351 /GEN=Siat10 /FEA=FLmRNA /CNT=102 /TID=Mm.100109.1 /TIER=FL+Stack /STK=23 /UG=Mm.100109 /LL=54613 /DEF=Mus musculus sialyltransferase 10 (alpha-2,3-sialyltransferase VI) (Siat10), mRNA. /PROD=sialyltransferase 10(alpha-2,3-sialyltransferase VI) /FL=gb:AF119390.1 gb:AB063326.1 gb:NM_018784.1
1452751_at	control	4.9499	8.6365	PPP-AAA	732.67	221.301	84.83	49.1325	511.7	954.3	732	140.8	64.9	48.8	Ebf3	early B-cell factor 3	7	7 F3-F4	-137032063	AK014058	13593	9151732, 9389446, 10349636, 10704382, 11042159, 11076752, 11076861, 11163266, 11217851, 11493561, 12023301, 12139918, 12466851, 12477932, 12917357, 14993187, 15033168, 15229182, 15261831, 15618518, 16141072, 16141073, 16632597, 16774995, 16919269	GO:0006350: transcription, GO:0006355: regulation of transcription, DNA-dependent, GO:0007275: multicellular organismal development, GO:0045449: regulation of transcription, GO:0045941: positive regulation of transcription, GO:0005634: nucleus, GO:0003677: DNA binding, GO:0005515: protein binding, GO:0008270: zinc ion binding, GO:0030528: transcription regulator activity, GO:0046872: metal ion bi…		gb:AK014058.1 /DB_XREF=gi:12851697 /FEA=mRNA /CNT=83 /TID=Mm.178549.1 /TIER=Stack /STK=50 /UG=Mm.178549 /LL=73115 /UG_GENE=3110018A08Rik /UG_TITLE=RIKEN cDNA 3110018A08 gene /DEF=Mus musculus 13 days embryo head cDNA, RIKEN full-length enriched library, clone:3110018A08:hypothetical protein, full insert sequence.
1438641_x_at	control	4.67	8.6243	PPP-AAA	594.5	194.123	68.93	17.6684	521.2	814.6	447.7	73.6	83.8	49.4	1500016O10Rik	RIKEN cDNA 1500016O10 gene	7	7 F4		BB391156	68952	8889548, 10349636, 11042159, 11076861, 11125038, 11217851, 12466851, 12477932, 15226823, 16141072, 16141073	GO:0005783: endoplasmic reticulum, GO:0016020: membrane, GO:0016021: integral to membrane		gb:BB391156 /DB_XREF=gi:9114104 /DB_XREF=BB391156 /CLONE=C230073G08 /FEA=EST /CNT=10 /TID=Mm.62181.1 /TIER=Stack /STK=10 /UG=Mm.62181 /UG_TITLE=ESTs
1435828_at	control	4.6303	8.6013	PPP-AAA	604.1	196.787	70.23	34	459.5	828.2	524.6	100.6	76.6	33.5	Maf	avian musculoaponeurotic fibrosarcoma (v-maf) AS42 oncogene homolog	8	8 E1	-118589229	BM240693	17132	7789972, 7799931, 8164679, 8211130, 8265578, 8617496, 8812413, 8844497, 8889548, 9047395, 9224592, 10097114, 10349636, 10383433, 10403649, 10603348, 10699374, 10885750, 11042159, 11076861, 11217851, 11840349, 11850820, 12150890, 12271139, 12381733, 12421951, 12466851, 12477932, 12551916, 12620964, 12917329, 14512017, 14707122, 14742445, 15187104, 15249232, 15452066, 15728480, 15749884, 15781580, …	GO:0000074: regulation of progression through cell cycle, GO:0001816: cytokine production, GO:0006350: transcription, GO:0006355: regulation of transcription, DNA-dependent, GO:0009987: cellular process, GO:0045449: regulation of transcription, GO:0045944: positive regulation of transcription from RNA polymerase II promoter, GO:0005634: nucleus, GO:0005634: nucleus, GO:0005737: cytoplasm, GO:0003…		gb:BM240693 /DB_XREF=gi:17875963 /DB_XREF=K0605H08-3 /CLONE=K0605H08 /FEA=EST /CNT=16 /TID=Mm.31159.1 /TIER=Stack /STK=13 /UG=Mm.31159 /LL=102277 /UG_GENE=AW047063 /UG_TITLE=expressed sequence AW047063
1450971_at	control	5.3149	8.572	PPP-AAA	420.6	117.548	49.07	29.0269	534.6	427.4	299.8	63	15.7	68.5	Gadd45b	growth arrest and DNA-damage-inducible 45 beta	10	10 C1	80333219	AK010420	17873	1899477, 9371744, 10349636, 11042159, 11076861, 11125038, 11217851, 12124778, 12162804, 12213961, 12372778, 12466851, 12477932, 12917673, 12933797, 14691480, 14743220, 15044949, 15262964, 15782199, 15797874, 15799026, 16141072, 16141073, 16144844, 16170381, 16231353, 16287712, 16597604, 16636063, 16732331	GO:0000074: regulation of progression through cell cycle, GO:0000186: activation of MAPKK activity, GO:0006469: negative regulation of protein kinase activity, GO:0006915: apoptosis, GO:0007275: multicellular organismal development, GO:0030154: cell differentiation, GO:0005634: nucleus, GO:0005515: protein binding	04010: MAPK signaling pathway, 04110: Cell cycle	gb:AK010420.1 /DB_XREF=gi:12845848 /GEN=Gadd45b /FEA=FLmRNA /CNT=66 /TID=Mm.1360.1 /TIER=Stack /STK=8 /UG=Mm.1360 /LL=17873 /UG_TITLE=growth arrest and DNA-damage-inducible 45 beta /DEF=Mus musculus ES cells cDNA, RIKEN full-length enriched library, clone:2410005M16:growth arrest and DNA-damage-inducible 45 beta, full insert sequence. /FL=gb:NM_008655.1
1428433_at	control	6.9117	8.5467	PPP-PPP	7598	1669.72	889	196.593	6304	9482.8	7007.2	926.1	676.5	1064.4	Hipk2	homeodomain interacting protein kinase 2	6	6 B	-38627512	AK003718	15258	8889548, 9748262, 10349636, 10919273, 11042159, 11076861, 11078605, 11120354, 11217851, 11267674, 11780126, 11798164, 12466851, 12477932, 12529400, 12851404, 14567915, 14990717, 15082531, 15492043, 15526030, 16141072, 16141073, 16407227, 16537918, 16729035, 16738336, 16917507, 16919269, 17064687, 17159989	GO:0000122: negative regulation of transcription from RNA polymerase II promoter, GO:0006350: transcription, GO:0006355: regulation of transcription, DNA-dependent, GO:0006468: protein amino acid phosphorylation, GO:0006915: apoptosis, GO:0007049: cell cycle, GO:0007224: smoothened signaling pathway, GO:0008284: positive regulation of cell proliferation, GO:0008629: induction of apoptosis by intr…		gb:AK003718.1 /DB_XREF=gi:12834555 /FEA=mRNA /CNT=62 /TID=Mm.32985.1 /TIER=Stack /STK=43 /UG=Mm.32985 /LL=68602 /UG_GENE=1110014O20Rik /UG_TITLE=RIKEN cDNA 1110014O20 gene /DEF=Mus musculus 18 days embryo whole body cDNA, RIKEN full-length enriched library, clone:1110014O20:unclassifiable transcript, full insert sequence.
1416416_x_at	control	5.4557	8.543	PPP-PPP	4105.47	1149.25	480.57	60.2334	2896.4	5183.7	4236.3	522.2	411.5	508	Gstm1	glutathione S-transferase, mu 1	3	3 F2.3	-108140313	NM_010358	14862	2689439, 3417659, 8442656, 8512323, 8584275, 9268051, 9480867, 10922068, 12020353, 12477932, 12618141, 14576818, 14672804, 15629866, 16015370, 16783646	GO:0008152: metabolic process, GO:0004364: glutathione transferase activity, GO:0016740: transferase activity	00480: Glutathione metabolism, 00980: Metabolism of xenobiotics by cytochrome P450	gb:NM_010358.1 /DB_XREF=gi:6754083 /GEN=Gstm1 /FEA=FLmRNA /CNT=297 /TID=Mm.2011.1 /TIER=FL+Stack /STK=90 /UG=Mm.2011 /LL=14862 /DEF=Mus musculus glutathione S-transferase, mu 1 (Gstm1), mRNA. /PROD=glutathione-S-transferase, mu 1 /FL=gb:NM_010358.1 gb:J04632.1 gb:BC003822.1
1424729_at	control	4.8644	8.543	PPP-PPP	2911.17	907.483	340.77	118.81	2240.2	3943.7	2549.6	254.1	292	476.2	BC054059	cDNA sequence BC054059	2	2 H1	158194052	AY092026	246747	10349636, 11042159, 11076861, 11217851, 12466851, 12477932, 14581517, 15567149, 16132694, 16141072, 16141073			gb:AY092026.1 /DB_XREF=gi:20257221 /FEA=FLmRNA /CNT=29 /TID=Mm.28800.1 /TIER=FL+Stack /STK=18 /UG=Mm.28800 /DEF=Mus musculus SMAF1 mRNA, complete cds. /PROD=SMAF1 /FL=gb:AY092026.1
1440840_at	control	8.0946	8.5365	PPP-PPP	949.83	178.896	111.27	13.8814	786.3	922.3	1140.9	113	124.2	96.6	D630004K10Rik	RIKEN cDNA D630004K10 gene	10			BB335455	103210	10349636, 11042159, 11076861, 11217851, 12466851, 16141072, 16141073			gb:BB335455 /DB_XREF=gi:16404108 /DB_XREF=BB335455 /CLONE=B830038I09 /FEA=EST /CNT=18 /TID=Mm.101911.1 /TIER=ConsEnd /STK=4 /UG=Mm.101911 /LL=103210 /UG_GENE=AI428890 /UG_TITLE=expressed sequence AI428890
1458045_at	control	6.8257	8.5311	PPP-AAA	283.8	56.1257	33.27	29.8594	219	315.3	317.1	1.1	60.1	38.6	Odz4	odd Oz/ten-m homolog 4 (Drosophila)	7	7 E1	96085828	BB046190	23966	2300582, 8307327, 8889548, 8912867, 9649432, 10224267, 10225957, 10331952, 10349636, 10625539, 10922068, 11042159, 11076861, 11217851, 12466851, 12693553, 12915301, 15172686, 15489520, 15944189, 16141072, 16141073, 16919471	GO:0010003: gastrulation (sensu Mammalia), GO:0016020: membrane, GO:0016021: integral to membrane		gb:BB046190 /DB_XREF=gi:15403971 /DB_XREF=BB046190 /CLONE=6030498H07 /FEA=EST /CNT=3 /TID=Mm.207312.1 /TIER=ConsEnd /STK=3 /UG=Mm.207312 /UG_TITLE=ESTs
1447345_at	control	10.5726	8.5265	PPP-AAA	476.63	62.8737	55.9	28.2438	510.2	404.1	515.6	37.3	88.4	42	A430107O13Rik	RIKEN cDNA A430107O13 gene	6	6 A3.1	21935910	AI482400	214642	10349636, 11042159, 11076861, 11217851, 12466851, 16141072, 16141073			gb:AI482400 /DB_XREF=gi:4375626 /DB_XREF=vg67e06.x1 /CLONE=IMAGE:871042 /FEA=EST /CNT=2 /TID=Mm.134918.1 /TIER=ConsEnd /STK=2 /UG=Mm.134918 /UG_TITLE=ESTs
1433716_x_at	control	4.9062	8.5206	PPP-AAA	282.6	86.576	33.17	16.0849	314.5	184.6	348.7	51.2	28	20.3	Gfra2	glial cell line derived neurotrophic factor family receptor alpha 2	14	14 D3-E1	69625209	BB284482	14586	9182803, 9259272, 9334423, 9407096, 9415430, 9448325, 9452475, 9576965, 9749804, 9786421, 10067959, 10069322, 10069331, 10069332, 10331972, 10349636, 10415156, 10482239, 10702420, 10712625, 10860579, 10864957, 10864958, 10974669, 11003834, 11042159, 11044402, 11050250, 11069590, 11076861, 11217851, 12433948, 12466851, 12668632, 12810600, 12829325, 12952919, 15019945, 15033173, 15204970, 15234349,…	GO:0007399: nervous system development, GO:0005615: extracellular space, GO:0016020: membrane, GO:0004872: receptor activity, GO:0048503: GPI anchor binding		gb:BB284482 /DB_XREF=gi:8984931 /DB_XREF=BB284482 /CLONE=A930106A06 /FEA=EST /CNT=69 /TID=Mm.32619.1 /TIER=Stack /STK=68 /UG=Mm.32619 /UG_TITLE=ESTs, Moderately similar to NRTR MOUSE NEURTURIN RECEPTOR ALPHA PRECURSOR (M.musculus)
1443518_at	control	7.3174	8.4753	PPP-AAA	354.27	48.177	41.8	56.1185	313.9	341.3	407.6	106.6	9.3	9.5	Sgce	sarcoglycan, epsilon	6	6 A1	-4624351	BM122385	20392	9405466, 9475163, 10349636, 10488149, 10757814, 10922068, 11042159, 11076861, 11217851, 12466851, 12477932, 12840045, 14625080, 15193417, 15612018, 15689353, 15782199, 16099459, 16141072, 16141073, 16341224, 16815860, 16987518	GO:0005615: extracellular space, GO:0005856: cytoskeleton, GO:0005887: integral to plasma membrane, GO:0016012: sarcoglycan complex, GO:0016020: membrane, GO:0016021: integral to membrane, GO:0005509: calcium ion binding, GO:0005515: protein binding		gb:BM122385 /DB_XREF=gi:17106153 /DB_XREF=L0509C04-3 /CLONE=L0509C04 /FEA=EST /CNT=3 /TID=Mm.213228.1 /TIER=ConsEnd /STK=3 /UG=Mm.213228 /UG_TITLE=ESTs
1449038_at	control	5.7466	8.4667	PPP-AAA	2461	649.267	290.67	79.7848	1797.3	2490.9	3094.8	284.4	373.4	214.2	Hsd11b1	hydroxysteroid 11-beta dehydrogenase 1	1	1 H6	-194922365	NM_008288	15483	7851387, 7873449, 8889548, 8940387, 8973338, 9370340, 9405715, 10349636, 10411326, 11042159, 11076861, 11145573, 11165006, 11217851, 11274359, 11546766, 11733403, 11739957, 11841241, 12145154, 12436336, 12439781, 12444044, 12466851, 12765951, 14652720, 14715714, 15044372, 15047607, 15072571, 15095019, 15145446, 15277385, 15586384, 15616008, 15634910, 15760467, 15782199, 16093320, 16105819, 161410…	GO:0006629: lipid metabolic process, GO:0008152: metabolic process, GO:0008202: steroid metabolic process, GO:0030324: lung development, GO:0005783: endoplasmic reticulum, GO:0005789: endoplasmic reticulum membrane, GO:0005792: microsome, GO:0016020: membrane, GO:0016021: integral to membrane, GO:0003845: 11-beta-hydroxysteroid dehydrogenase activity, GO:0003845: 11-beta-hydroxysteroid dehydrogen…	00140: C21-Steroid hormone metabolism, 00150: Androgen and estrogen metabolism	gb:NM_008288.1 /DB_XREF=gi:6680278 /GEN=Hsd11b1 /FEA=FLmRNA /CNT=93 /TID=Mm.28328.1 /TIER=FL+Stack /STK=25 /UG=Mm.28328 /LL=15483 /DEF=Mus musculus hydroxysteroid 11-beta dehydrogenase 1 (Hsd11b1), mRNA. /PROD=hydroxysteroid 11-beta dehydrogenase 1 /FL=gb:NM_008288.1
1436233_at	control	5.5013	8.4427	PPP-PPP	3355.7	913.159	397.47	183.38	2795	2862.7	4409.4	601.5	344.5	246.4	AI117581	expressed sequence AI117581	11			BM123923	103629				gb:BM123923 /DB_XREF=gi:17107691 /DB_XREF=L0532G03-3 /CLONE=L0532G03 /FEA=EST /CNT=13 /TID=Mm.27376.1 /TIER=Stack /STK=10 /UG=Mm.27376 /LL=103629 /UG_GENE=AI117581 /UG_TITLE=expressed sequence AI117581
1459205_at	control	6.9783	8.4372	PPP-AAA	306.83	60.6566	36.37	28.765	236.8	342.7	341	9.2	66.5	33.4	Cpeb1	cytoplasmic polyadenylation element binding protein 1	7	7 D3	-81220956	BI076746	12877	8945520, 8962099, 10349636, 10725249, 10922068, 11040214, 11042159, 11076861, 11217851, 11223249, 11702780, 12466851, 12477932, 12815066, 15169862, 15175389, 15237213, 15782199, 16033648, 16141072, 16141073, 16314516, 16705177, 17015432	GO:0006397: mRNA processing, GO:0006417: regulation of translation, GO:0007130: synaptonemal complex formation, GO:0048168: regulation of neuronal synaptic plasticity, GO:0005624: membrane fraction, GO:0000166: nucleotide binding, GO:0003676: nucleic acid binding, GO:0003723: RNA binding, GO:0003729: mRNA binding, GO:0005515: protein binding	04320: Dorso-ventral axis formation	gb:BI076746 /DB_XREF=gi:14515403 /DB_XREF=L0242C08-3 /CLONE=L0242C08 /FEA=EST /CNT=2 /TID=Mm.197279.1 /TIER=ConsEnd /STK=2 /UG=Mm.197279 /UG_TITLE=ESTs
1427157_at	control	5.9354	8.4174	PPP-AAA	235.97	58.155	28.03	17.3163	199	205.9	303	44.9	28.9	10.3	Ccdc85a	coiled-coil domain containing 85A	11	11 A3.3	-28288814	AW060797	216613	8889548, 10349636, 11042159, 11076861, 11125038, 11217851, 12466851, 12477932, 15368895, 16141072, 16141073			gb:BB787946 /DB_XREF=gi:16956442 /DB_XREF=BB787946 /CLONE=G430120E06 /FEA=mRNA /CNT=81 /TID=Mm.93759.1 /TIER=Stack /STK=52 /UG=Mm.93759 /UG_TITLE=Mus musculus, clone IMAGE:3489582, mRNA, partial cds
1435663_at	control	5.9074	8.3781	PPP-PPP	715.77	183.458	85.43	22.3496	549.7	684.9	912.7	108.9	83	64.4	Esr1	estrogen receptor 1 (alpha)	10	10 A1	-5342779	AI646838	13982	1472372, 1673105, 1874174, 1975791, 2484714, 3753802, 7476981, 7664341, 8013372, 8248223, 8415723, 8584021, 8637881, 8643509, 8654869, 8701078, 8723431, 8742702, 8809190, 8873065, 8875885, 8892316, 8895349, 8901615, 8901633, 8977441, 8978696, 9037078, 9070871, 9094097, 9142124, 9153286, 9171231, 9213137, 9236206, 9256346, 9278514, 9323845, 9348186, 9380750, 9391155, 9393999, 9407129, 9448000, 960…	GO:0006350: transcription, GO:0006355: regulation of transcription, DNA-dependent, GO:0016049: cell growth, GO:0030520: estrogen receptor signaling pathway, GO:0045839: negative regulation of mitosis, GO:0005634: nucleus, GO:0005737: cytoplasm, GO:0016020: membrane, GO:0016585: chromatin remodeling complex, GO:0003677: DNA binding, GO:0003700: transcription factor activity, GO:0003707: steroid ho…		gb:BB551764 /DB_XREF=gi:16448081 /DB_XREF=BB551764 /CLONE=E230030D02 /FEA=EST /CNT=54 /TID=Mm.18981.1 /TIER=Stack /STK=14 /UG=Mm.18981 /LL=103092 /UG_GENE=AA420328 /UG_TITLE=expressed sequence AA420328
1456475_s_at	control	10.1639	8.3686	PPP-PPP	11595	1677.32	1385.53	462.104	10444.9	13519.6	10820.4	880.5	1787.2	1488.9	Prkar2b	protein kinase, cAMP dependent regulatory, type II beta	12	12 B1	-32543725	BB216074	19088	1332964, 2069562, 7740174, 7775586, 8757131, 8794865, 8889548, 9020105, 9342379, 9570795, 10349636, 10593917, 10783399, 10922068, 11042159, 11076861, 11217851, 11278869, 11679434, 12466851, 12477932, 12842296, 12902333, 15183205, 15192081, 15483123, 15618289, 15782199, 16141072, 16141073, 16529875, 16624954, 16634851, 16707791	GO:0006468: protein amino acid phosphorylation, GO:0006631: fatty acid metabolic process, GO:0007165: signal transduction, GO:0007612: learning, GO:0008283: cell proliferation, GO:0009887: organ morphogenesis, GO:0005952: cAMP-dependent protein kinase complex, GO:0000166: nucleotide binding, GO:0004672: protein kinase activity, GO:0008603: cAMP-dependent protein kinase regulator activity, GO:0016…	04210: Apoptosis, 04910: Insulin signaling pathway	gb:BB216074 /DB_XREF=gi:16353083 /DB_XREF=BB216074 /CLONE=A530030L19 /FEA=EST /CNT=136 /TID=Mm.25594.2 /TIER=Stack /STK=9 /UG=Mm.25594 /LL=19088 /UG_GENE=Prkar2b /UG_TITLE=protein kinase, cAMP dependent regulatory, type II beta
1437230_at	control	5.222	8.3682	PPP-AAA	335.57	96.2163	40.1	18.6164	224.9	382.4	399.4	22.8	59.8	37.7	Kcna1	potassium voltage-gated channel, shaker-related subfamily, member 1	6	6 F1-F3	-126602083	AV361923	16485	1285906, 1377421, 1383027, 1425474, 1723658, 2305265, 2333511, 2451788, 7768898, 7799925, 7843783, 7905852, 8020965, 8034307, 8043949, 8046438, 8120633, 8126562, 8226976, 8254371, 8358568, 8530061, 8889548, 8995755, 9027502, 9119363, 9286706, 9321475, 9488722, 9501192, 9507200, 9581771, 9606360, 9671659, 9718989, 9736643, 9852577, 10051663, 10191303, 10349636, 10407018, 10441735, 10521601, 105752…	GO:0006810: transport, GO:0006811: ion transport, GO:0006813: potassium ion transport, GO:0005887: integral to plasma membrane, GO:0008076: voltage-gated potassium channel complex, GO:0016020: membrane, GO:0016021: integral to membrane, GO:0005216: ion channel activity, GO:0005244: voltage-gated ion channel activity, GO:0005249: voltage-gated potassium channel activity, GO:0005267: potassium chan…		gb:AV361923 /DB_XREF=gi:16397524 /DB_XREF=AV361923 /CLONE=7630403E16 /FEA=EST /CNT=22 /TID=Mm.40424.1 /TIER=Stack /STK=22 /UG=Mm.40424 /UG_TITLE=ESTs
1456424_s_at	control	8.2357	8.3445	PPP-PPP	7198.53	1311.94	862.67	233.152	6552.6	8708.2	6334.8	1126.7	776.2	685.1	Pltp	phospholipid transfer protein	2	2 H3	-164530722	AI591480	18830	7615508, 7654777, 8645232, 8661063, 9099868, 9339368, 9602027, 9616220, 9828140, 9892736, 10079112, 10229662, 10349636, 10356658, 10430081, 10482304, 10681411, 10760573, 10893412, 11042159, 11076861, 11083872, 11108726, 11208732, 11217851, 11433351, 11573953, 11716766, 12105225, 12117557, 12177004, 12401886, 12466851, 12477932, 12612088, 12837957, 12855484, 14559902, 14592843, 14592847, 15181537,…	GO:0006810: transport, GO:0006869: lipid transport, GO:0005615: extracellular space, GO:0008289: lipid binding	03320: PPAR signaling pathway	gb:AI591480 /DB_XREF=gi:4600528 /DB_XREF=vt15g11.x1 /CLONE=IMAGE:1163204 /FEA=EST /CNT=13 /TID=Mm.7046.3 /TIER=Stack /STK=10 /UG=Mm.7046 /LL=19025 /UG_GENE=Ppgb /UG_TITLE=protective protein for beta-galactosidase
1417977_at	control	8.8045	8.3434	PPP-AAA	2414.87	397.966	289.43	128.254	1986.9	2773.8	2483.9	290.6	417.1	160.6	Eif4e3	eukaryotic translation initiation factor 4E member 3	6	6 D3	-99590599	BC027014	66892	8889548, 10349636, 10922068, 11042159, 11076861, 11217851, 12466851, 12477932, 15153109, 16141072, 16141073, 16919269	GO:0006413: translational initiation, GO:0005737: cytoplasm, GO:0003723: RNA binding, GO:0003743: translation initiation factor activity		gb:NM_025829.1 /DB_XREF=gi:13385301 /GEN=1300018P11Rik /FEA=FLmRNA /CNT=70 /TID=Mm.32889.1 /TIER=FL+Stack /STK=32 /UG=Mm.32889 /LL=66892 /DEF=Mus musculus RIKEN cDNA 1300018P11 gene (1300018P11Rik), mRNA. /PROD=RIKEN cDNA 1300018P11 /FL=gb:BC027014.1 gb:NM_025829.1
1436907_at	control	7.3546	8.3304	PPP-PPP	1701.9	351.82	204.3	24.7913	1482.5	1515.5	2107.7	223.8	176.4	212.7	Nav1	neuron navigator 1	1	1 E4	-137255283	BE980206	215690	8889548, 10349636, 11042159, 11076861, 11217851, 12062803, 12079279, 12466851, 12477932, 12693553, 15158073, 15797708, 16141072, 16141073	GO:0001578: microtubule bundle formation, GO:0001764: neuron migration, GO:0008152: metabolic process, GO:0015630: microtubule cytoskeleton, GO:0016020: membrane, GO:0000166: nucleotide binding, GO:0005524: ATP binding, GO:0016462: pyrophosphatase activity, GO:0017111: nucleoside-triphosphatase activity		gb:BQ176362 /DB_XREF=gi:20351854 /DB_XREF=UI-M-DJ2-bwg-h-22-0-UI.s1 /CLONE=UI-M-DJ2-bwg-h-22-0-UI /FEA=EST /CNT=97 /TID=Mm.34977.1 /TIER=Stack /STK=36 /UG=Mm.34977 /UG_TITLE=ESTs, Highly similar to hypothetical protein MGC14961 (Homo sapiens) (H.sapiens)
1434957_at	control	5.6908	8.3162	PPP-PPP	1457.83	387.738	175.3	45.0641	1352	1887.5	1134	227.2	152.6	146.1	Cdon	cell adhesion molecule-related/down-regulated by oncogenes	9	9 A4	35201746	AW557006	57810	9214393, 10349636, 10974670, 11042159, 11076861, 11217851, 11782431, 12466851, 12477932, 12620190, 15520228, 15572127, 16141072, 16141073, 16169709, 16284245, 16647303, 16647304, 16648472, 17074887, 17086203	GO:0001708: cell fate specification, GO:0007224: smoothened signaling pathway, GO:0007224: smoothened signaling pathway, GO:0007520: myoblast fusion, GO:0010172: embryonic body morphogenesis, GO:0010172: embryonic body morphogenesis, GO:0016202: regulation of striated muscle development, GO:0016337: cell-cell adhesion, GO:0045663: positive regulation of myoblast differentiation, GO:0005615: extra…		gb:AW557006 /DB_XREF=gi:7202435 /DB_XREF=L0276B05-3 /CLONE=L0276B05 /FEA=EST /CNT=30 /TID=Mm.80509.1 /TIER=Stack /STK=22 /UG=Mm.80509 /UG_TITLE=ESTs
1429052_at	control	7.7642	8.3096	PPP-AAA	990.5	187.287	119.2	51.9936	800	997.1	1174.4	178	100.3	79.3	Ptprd	protein tyrosine phosphatase, receptor type, D	4	4 C3	-75412469	AK003303	19266	7595475, 7733931, 7832766, 7988677, 8267598, 8355697, 8875997, 8889548, 8989520, 9566880, 9784606, 10101124, 10349636, 10856223, 11042159, 11076861, 11217851, 11978849, 12205107, 12466851, 12477932, 15172686, 15684034, 16141072, 16141073, 16373427, 16738228	GO:0006470: protein amino acid dephosphorylation, GO:0006470: protein amino acid dephosphorylation, GO:0006796: phosphate metabolic process, GO:0007155: cell adhesion, GO:0007185: transmembrane receptor protein tyrosine phosphatase signaling pathway, GO:0007185: transmembrane receptor protein tyrosine phosphatase signaling pathway, GO:0005886: plasma membrane, GO:0005887: integral to plasma membr…		gb:AK003303.1 /DB_XREF=gi:12833888 /FEA=mRNA /CNT=42 /TID=Mm.41736.1 /TIER=Stack /STK=13 /UG=Mm.41736 /LL=70222 /UG_GENE=3000002J10Rik /UG_TITLE=RIKEN cDNA 3000002J10 gene /DEF=Mus musculus 18 days embryo whole body cDNA, RIKEN full-length enriched library, clone:1110002J03:unclassifiable transcript, full insert sequence.
1424393_s_at	control	8.4204	8.2885	PPP-PPP	4671.97	818.295	563.67	211	4710.9	5470.1	3834.9	336.2	601.8	753	Adhfe1	alcohol dehydrogenase, iron containing, 1	1	1 A2	9533293	BC026584	76187	8889548, 10349636, 11042159, 11076861, 11217851, 12466851, 12477932, 16141072, 16141073	GO:0008152: metabolic process, GO:0005506: iron ion binding, GO:0016491: oxidoreductase activity, GO:0046872: metal ion binding, GO:0050093: methanol dehydrogenase activity		gb:BC026584.1 /DB_XREF=gi:20072015 /FEA=FLmRNA /CNT=93 /TID=Mm.28514.1 /TIER=FL+Stack /STK=34 /UG=Mm.28514 /LL=76187 /UG_GENE=6330565B14Rik /DEF=Mus musculus, clone MGC:37234 IMAGE:4972323, mRNA, complete cds. /PROD=Unknown (protein for MGC:37234) /FL=gb:BC026584.1
1460295_s_at	control	7.8089	8.2746	PPP-PPP	1417.17	259.332	171.27	95.4655	1133.9	1642.9	1474.7	277	145.4	91.4	Il6st	interleukin 6 signal transducer	13	13 D2.2	113584986	AA717838	16195	1542794, 1602143, 1915266, 7621883, 8552649, 8607969, 8666978, 8843390, 8889548, 9122220, 9324354, 9348227, 9500603, 9558387, 9743535, 9815272, 9874564, 9933112, 9988212, 10205167, 10219240, 10349636, 10486560, 10564261, 10661409, 10725249, 10922068, 10989258, 11042159, 11076861, 11160399, 11217851, 11275690, 11457894, 11493552, 11567054, 11877449, 12047380, 12070777, 12097503, 12147685, 12219085…	GO:0007165: signal transduction, GO:0008284: positive regulation of cell proliferation, GO:0008593: regulation of Notch signaling pathway, GO:0005615: extracellular space, GO:0016020: membrane, GO:0016021: integral to membrane, GO:0004872: receptor activity, GO:0004896: hematopoietin/interferon-class (D200-domain) cytokine receptor activity, GO:0005515: protein binding	04060: Cytokine-cytokine receptor interaction, 04630: Jak-STAT signaling pathway	gb:AA717838 /DB_XREF=gi:2730112 /DB_XREF=vt98h10.r1 /CLONE=IMAGE:1179235 /FEA=FLmRNA /CNT=18 /TID=Mm.4364.1 /TIER=ConsEnd /STK=0 /UG=Mm.4364 /LL=16195 /UG_GENE=Il6st /UG_TITLE=interleukin 6 signal transducer /FL=gb:NM_010560.1 gb:M83336.1
1449368_at	control	8.0681	8.2503	PPP-PPP	20894	3567.33	2532.5	1676.93	24976.8	19325.8	18379.4	2354.8	4291.2	951.5	Dcn	decorin	10	10 C3	96912054	NM_007833	13179	7493021, 7789774, 7961765, 8661704, 8889548, 9024701, 9439574, 9815141, 9922406, 10077642, 10349636, 10444536, 10656267, 10922068, 11040287, 11042159, 11076861, 11140699, 11152695, 11217851, 11285303, 11311118, 11357198, 11820791, 11891192, 11891213, 12102052, 12122449, 12466851, 12477932, 12582160, 12666199, 12683929, 12684764, 12714971, 12796502, 12871697, 12899462, 15277214, 15331421, 15447936…	GO:0005578: extracellular matrix (sensu Metazoa), GO:0005615: extracellular space, GO:0005515: protein binding	04350: TGF-beta signaling pathway	gb:NM_007833.1 /DB_XREF=gi:6681142 /GEN=Dcn /FEA=FLmRNA /CNT=355 /TID=Mm.1987.1 /TIER=FL+Stack /STK=12 /UG=Mm.1987 /LL=13179 /DEF=Mus musculus decorin (Dcn), mRNA. /PROD=decorin /FL=gb:NM_007833.1
1451611_at	control	4.6589	8.2463	PPP-PPP	14613.9	4737.82	1772.17	588.366	11769.6	20083.2	11988.9	1105.7	2219.6	1991.2	Hrasls3	HRAS like suppressor 3	19	19 A	7624502	BC024581	225845	10349636, 10725249, 11042159, 11076861, 11217851, 12054540, 12466851, 12477932, 16141072, 16141073	GO:0007049: cell cycle, GO:0045786: negative regulation of progression through cell cycle, GO:0016020: membrane, GO:0016021: integral to membrane		gb:BC024581.1 /DB_XREF=gi:19354515 /FEA=FLmRNA /CNT=9 /TID=Mm.34938.1 /TIER=FL /STK=5 /UG=Mm.34938 /DEF=Mus musculus, Similar to HRAS-like suppressor 3, clone MGC:37701 IMAGE:5065247, mRNA, complete cds. /PROD=Similar to HRAS-like suppressor 3 /FL=gb:BC024581.1
1452878_at	control	6.4313	8.2437	PPP-AAA	1460.23	344.404	177.13	28.242	1377.4	1838.5	1164.8	180.4	203.6	147.4	Prkce	protein kinase C, epsilon	17	17 E4	86076915	AK017901	18754	2266135, 2590242, 2917656, 7513693, 7606770, 7648400, 7985811, 8106444, 8647465, 8670164, 8889548, 8922669, 8943252, 8948582, 9467942, 9826732, 9854032, 10349636, 10391924, 10526339, 10676642, 10677042, 10879655, 11042159, 11069609, 11076861, 11217851, 11221859, 11395543, 11606660, 11668067, 11696589, 11746497, 11803573, 11854322, 11934885, 11940581, 11945027, 11964154, 11968018, 12003800, 120063…	GO:0006468: protein amino acid phosphorylation, GO:0007242: intracellular signaling cascade, GO:0007635: chemosensory behavior, GO:0050730: regulation of peptidyl-tyrosine phosphorylation, GO:0005634: nucleus, GO:0005737: cytoplasm, GO:0000166: nucleotide binding, GO:0004672: protein kinase activity, GO:0004674: protein serine/threonine kinase activity, GO:0004699: calcium-independent protein kin…	04530: Tight junction, 04664: Fc epsilon RI signaling pathway, 04930: Type II diabetes mellitus	gb:AK017901.1 /DB_XREF=gi:12857388 /FEA=mRNA /CNT=33 /TID=Mm.2013.1 /TIER=Stack /STK=25 /UG=Mm.2013 /LL=67597 /UG_GENE=5830406C15Rik /UG_TITLE=RIKEN cDNA 5830406C15 gene /DEF=Mus musculus adult male thymus cDNA, RIKEN full-length enriched library, clone:5830406C15:hypothetical protein, full insert sequence.
1430388_a_at	control	7.1899	8.2295	PPP-PPP	3607	716.583	438.3	263.058	4273.2	3698.9	2848.9	709.4	421.4	184.1	Sulf2	sulfatase 2	2	2 H3	-165764293	AK008108	72043	8889548, 10349636, 10725249, 10922068, 11042159, 11076861, 11217851, 12368295, 12466851, 12477932, 14621295, 15782199, 16141072, 16141073, 16844427, 17116694	GO:0006790: sulfur metabolic process, GO:0008152: metabolic process, GO:0030201: heparan sulfate proteoglycan metabolic process, GO:0005615: extracellular space, GO:0005783: endoplasmic reticulum, GO:0009986: cell surface, GO:0004065: arylsulfatase activity, GO:0005509: calcium ion binding, GO:0008449: N-acetylglucosamine-6-sulfatase activity, GO:0008484: sulfuric ester hydrolase activity, GO:001…		gb:AK008108.1 /DB_XREF=gi:12842085 /FEA=mRNA /CNT=6 /TID=Mm.35807.2 /TIER=ConsEnd /STK=2 /UG=Mm.35807 /LL=72043 /UG_GENE=2010004N24Rik /UG_TITLE=RIKEN cDNA 2010004N24 gene /DEF=Mus musculus adult male small intestine cDNA, RIKEN full-length enriched library, clone:2010004N24:homolog to KIAA1247 PROTEIN (FRAGMENT), full insert sequence.
1448786_at	control	5.4927	8.1913	PPP-PPP	2122.1	582.897	259.07	73.2907	2517.6	2396	1452.7	291.9	310.2	175.1	1100001H23Rik	RIKEN cDNA 1100001H23 gene	6	6 G1	-136576266	NM_025806	66857	10349636, 11042159, 11076861, 11217851, 12466851, 12477932, 16141072, 16141073	GO:0005615: extracellular space		gb:NM_025806.1 /DB_XREF=gi:13385273 /GEN=1100001H23Rik /FEA=FLmRNA /CNT=70 /TID=Mm.3311.1 /TIER=FL+Stack /STK=40 /UG=Mm.3311 /LL=66857 /DEF=Mus musculus RIKEN cDNA 1100001H23 gene (1100001H23Rik), mRNA. /PROD=RIKEN cDNA 1100001H23 /FL=gb:BC019793.1 gb:NM_025806.1
1456793_at	control	8.465	8.1755	PPP-AAA	344.73	48.8868	42.17	37.9843	385.9	290.7	357.6	83.8	33.3	9.4	Cytl1	cytokine like 1	5	5 B3	38023767	AV264055	231162	10349636, 11042159, 11076861, 11217851, 12466851, 12477932, 15031101, 16141072, 16141073			gb:AV264055 /DB_XREF=gi:16389173 /DB_XREF=AV264055 /CLONE=4930443F05 /FEA=EST /CNT=11 /TID=Mm.76407.1 /TIER=ConsEnd /STK=7 /UG=Mm.76407 /UG_TITLE=ESTs
1436338_at	control	14.8179	8.1713	PPP-PPP	9873.63	998.469	1208.33	170.262	8747.9	10652.1	10220.9	1311.1	1011.8	1302.1	Ppp2r1b	protein phosphatase 2 (formerly 2A), regulatory subunit A (PR 65), beta isoform	9	9 A5.3	50609164	BF730541	73699	8889548, 10349636, 10922068, 11042159, 11076861, 11217851, 12466851, 12477932, 16141072, 16141073	GO:0005488: binding	04310: Wnt signaling pathway, 04530: Tight junction, 04730: Long-term depression	gb:BF730541 /DB_XREF=gi:12048405 /DB_XREF=mab64g07.x1 /CLONE=IMAGE:3975348 /FEA=EST /CNT=23 /TID=Mm.35625.1 /TIER=Stack /STK=9 /UG=Mm.35625 /UG_TITLE=ESTs
1440358_at	control	6.0385	8.1587	PPP-AAA	251.83	57.3195	30.87	27.0489	316.2	206.3	233	60.3	7.1	25.2	Arhgef15	Rho guanine nucleotide exchange factor (GEF) 15	11	11 B3	-68759349	BQ174741	442801	10349636, 11042159, 11076861, 11217851, 12466851, 12477932, 15368895, 16141072, 16141073	GO:0006334: nucleosome assembly, GO:0007001: chromosome organization and biogenesis (sensu Eukaryota), GO:0008150: biological_process, GO:0035023: regulation of Rho protein signal transduction, GO:0000786: nucleosome, GO:0005575: cellular_component, GO:0005622: intracellular, GO:0005634: nucleus, GO:0003674: molecular_function, GO:0003677: DNA binding, GO:0005089: Rho guanyl-nucleotide exchange f…		gb:BQ174741 /DB_XREF=gi:20350233 /DB_XREF=UI-M-DJ2-bwb-i-14-0-UI.s1 /CLONE=UI-M-DJ2-bwb-i-14-0-UI /FEA=EST /CNT=8 /TID=Mm.138417.1 /TIER=ConsEnd /STK=5 /UG=Mm.138417 /UG_TITLE=ESTs, Weakly similar to guanine nucleotide regulatory protein (H.sapiens)
1438038_at	control	5.6458	8.1069	PPP-PPP	2001.6	536.036	246.9	49.5403	1748.7	2617.3	1638.8	274.9	189.7	276.1	Psmd11	proteasome (prosome, macropain) 26S subunit, non-ATPase, 11	11	11 B5	80244822	C78926	69077	8889548, 10349636, 10725249, 10922068, 11042159, 11076861, 11217851, 12466851, 12477932, 15226823, 15782199, 16141072, 16141073	GO:0005634: nucleus, GO:0005829: cytosol, GO:0008180: signalosome complex, GO:0043234: protein complex, GO:0005488: binding	03050: Proteasome	gb:C78926 /DB_XREF=gi:2519256 /DB_XREF=C78926 /CLONE=J0057E02 /FEA=EST /CNT=34 /TID=Mm.35506.1 /TIER=Stack /STK=12 /UG=Mm.35506 /LL=96975 /UG_GENE=C78926 /UG_TITLE=expressed sequence C78926
1452330_a_at	control	6.9461	8.0676	PPP-AAA	2611.77	540.75	323.73	181.944	2192.8	3222.2	2420.3	486.3	357.7	127.2	Mxra8	matrix-remodelling associated 8	4	4 E2	154683557	BB765827	74761	8889548, 10349636, 11042159, 11076861, 11217851, 11555487, 12466851, 12477932, 14603461, 15782199, 16141072, 16141073	GO:0006605: protein targeting, GO:0005615: extracellular space, GO:0016021: integral to membrane, GO:0003676: nucleic acid binding		gb:BB765827 /DB_XREF=gi:16196779 /DB_XREF=BB765827 /CLONE=G370056N06 /FEA=mRNA /CNT=20 /TID=Mm.28978.2 /TIER=Stack /STK=13 /UG=Mm.28978 /LL=74761 /UG_GENE=1200013A08Rik /UG_TITLE=RIKEN cDNA 1200013A08 gene
1445597_s_at	control	5.9189	8.0637	PPP-PPP	12367.8	3119.38	1533.77	566.451	10535.8	15969.6	10598.1	890.6	1752.3	1958.4	Hrasls3	HRAS like suppressor 3	19	19 A	7624502	BB404920	225845	10349636, 10725249, 11042159, 11076861, 11217851, 12054540, 12466851, 12477932, 16141072, 16141073	GO:0007049: cell cycle, GO:0045786: negative regulation of progression through cell cycle, GO:0016020: membrane, GO:0016021: integral to membrane		gb:BB404920 /DB_XREF=gi:9224316 /DB_XREF=BB404920 /CLONE=C330038H20 /FEA=EST /CNT=3 /TID=Mm.219841.1 /TIER=ConsEnd /STK=2 /UG=Mm.219841 /LL=98147 /UG_GENE=C78643 /UG_TITLE=expressed sequence C78643
1438251_x_at	control	6.0324	8.0542	PPP-PPP	3383.57	845.84	420.1	92.471	2844	4358.4	2948.3	522.9	393.7	343.7	Htra1	HtrA serine peptidase 1	7	7 F3	130727382	BB559067	56213	8889548, 10349636, 10971580, 11042159, 11076861, 11217851, 12466851, 12477932, 14973287, 15206957, 15557215, 15861393, 15993670, 16141072, 16141073	GO:0001558: regulation of cell growth, GO:0006508: proteolysis, GO:0030512: negative regulation of transforming growth factor beta receptor signaling pathway, GO:0030514: negative regulation of BMP signaling pathway, GO:0005576: extracellular region, GO:0005615: extracellular space, GO:0004252: serine-type endopeptidase activity, GO:0004263: chymotrypsin activity, GO:0005515: protein binding, GO:…		gb:BB559067 /DB_XREF=gi:9645433 /DB_XREF=BB559067 /CLONE=E330037D02 /FEA=EST /CNT=15 /TID=Mm.30156.2 /TIER=Stack /STK=11 /UG=Mm.30156 /LL=56213 /UG_GENE=Prss11 /UG_TITLE=protease, serine, 11 (Igf binding)
1425145_at	control	8.582	8.0539	PPP-AAA	498.53	79.9599	61.9	37.0405	457.2	590.7	447.7	75.9	89.9	19.9	Il1rl1	interleukin 1 receptor-like 1	1	1 B	40384307, 40385253	D13695	17082	1508193, 1587353, 1832015, 1833184, 2527364, 2532153, 7499265, 7883081, 7916701, 8131748, 8171009, 8347678, 8655130, 9507200, 9618516, 10349636, 10562328, 10727469, 10854325, 10940882, 11042159, 11076861, 11217851, 12112320, 12368275, 12435383, 12466851, 12477932, 12654814, 15004556, 15004557, 15611251, 16141072, 16141073, 16286016, 17097607	GO:0006306: DNA methylation, GO:0006952: defense response, GO:0005615: extracellular space, GO:0005886: plasma membrane, GO:0016020: membrane, GO:0016021: integral to membrane, GO:0003677: DNA binding, GO:0004872: receptor activity, GO:0004888: transmembrane receptor activity, GO:0004908: interleukin-1 receptor activity, GO:0005515: protein binding, GO:0008170: N-methyltransferase activity		gb:D13695.1 /DB_XREF=gi:286100 /GEN=ST2L /FEA=FLmRNA /CNT=38 /TID=Mm.35692.2 /TIER=FL /STK=5 /UG=Mm.35692 /LL=17082 /DEF=Mus musculus mRNA for ST2L protein, complete cds. /PROD=ST2L protein precursor /FL=gb:D13695.1
1424713_at	control	5.943	8.0501	PPP-AAA	235.6	54.9774	29.27	24.3648	172.2	264.5	270.1	26	55.1	6.7	Calml4	calmodulin-like 4	9	9 B	62656109	AY061807	75600	8889548, 10349636, 10922068, 11042159, 11076861, 11217851, 11709547, 12466851, 12477932, 16141072, 16141073	GO:0005509: calcium ion binding		gb:AY061807.1 /DB_XREF=gi:17426417 /FEA=FLmRNA /CNT=50 /TID=Mm.28623.1 /TIER=FL+Stack /STK=18 /UG=Mm.28623 /LL=75600 /UG_GENE=Calml4 /DEF=Mus musculus calmodulin-related protein mRNA, complete cds. /PROD=calmodulin-related protein /FL=gb:AY061807.1 gb:BC023475.1
1417023_a_at	control	5.1913	8.0455	PPP-PPP	48911.1	13626.3	6079.33	4306.03	64573.8	39781.5	42377.9	8863.6	8254.8	1119.6	Fabp4	fatty acid binding protein 4, adipocyte	3	3 A1	-10186878	NM_024406	11770	1617216, 1618860, 1794058, 2452440, 2506639, 3015943, 3036869, 3520554, 3968175, 6206497, 7906967, 8910278, 9371744, 9405372, 10224167, 10349636, 10512363, 10866041, 10965911, 10982846, 11042159, 11076861, 11217851, 11385507, 11481226, 11606480, 11827549, 11940593, 12377750, 12466851, 12477932, 12588883, 13129924, 15130516, 15155732, 15158467, 15175761, 15353487, 15367400, 15454399, 15684432, 157…	GO:0001816: cytokine production, GO:0006469: negative regulation of protein kinase activity, GO:0006810: transport, GO:0016481: negative regulation of transcription, GO:0042632: cholesterol homeostasis, GO:0050729: positive regulation of inflammatory response, GO:0005488: binding, GO:0008289: lipid binding, GO:0016564: transcriptional repressor activity	03320: PPAR signaling pathway	gb:NM_024406.1 /DB_XREF=gi:14149634 /GEN=Fabp4 /FEA=FLmRNA /CNT=222 /TID=Mm.582.1 /TIER=FL+Stack /STK=59 /UG=Mm.582 /LL=11770 /DEF=Mus musculus fatty acid binding protein 4, adipocyte (Fabp4), mRNA. /PROD=fatty acid binding protein 4, adipocyte /FL=gb:K02109.1 gb:NM_024406.1
1435343_at	control	6.2127	8.0336	PPP-PPP	1811.57	430.947	225.5	99.0307	2253.4	1392.4	1788.9	285.6	279.7	111.2	Dock10	dedicator of cytokinesis 10	1	1 C4		BF715043	210293	10349636, 11042159, 11076861, 11217851, 11700028, 12466851, 12693553, 15710388, 16141072, 16141073	GO:0005085: guanyl-nucleotide exchange factor activity, GO:0005089: Rho guanyl-nucleotide exchange factor activity, GO:0005488: binding, GO:0005525: GTP binding, GO:0017048: Rho GTPase binding, GO:0051020: GTPase binding		gb:BF715043 /DB_XREF=gi:12014315 /DB_XREF=mab05b07.x1 /CLONE=IMAGE:3825349 /FEA=EST /CNT=43 /TID=Mm.27147.1 /TIER=Stack /STK=17 /UG=Mm.27147 /LL=97996 /UG_GENE=R75174 /UG_TITLE=expressed sequence R75174
1424233_at	control	10.5217	8.0294	PPP-PPP	874.67	112.597	108.93	56.6687	752.3	973.9	897.8	167.6	104.7	54.5	Meox2	mesenchyme homeobox 2	12	12 A3	37618811	BC002076	17286	1363541, 7554933, 7607679, 7623821, 7909944, 7964557, 8098844, 8565825, 8945939, 9032023, 9118475, 10349636, 10403250, 10597226, 10686601, 11042159, 11063256, 11076861, 11217851, 11404088, 11423130, 11830577, 11927540, 12051829, 12230980, 12466851, 12477932, 12490554, 12607001, 12732721, 12925591, 14516668, 14769860, 15024065, 15037549, 15037550, 15136140, 15198985, 15229648, 15249135, 15302604, …	GO:0001757: somite specification, GO:0006355: regulation of transcription, DNA-dependent, GO:0007275: multicellular organismal development, GO:0045449: regulation of transcription, GO:0005634: nucleus, GO:0005667: transcription factor complex, GO:0003677: DNA binding, GO:0003700: transcription factor activity, GO:0043565: sequence-specific DNA binding		gb:BC002076.1 /DB_XREF=gi:12805230 /FEA=FLmRNA /CNT=66 /TID=Mm.153716.1 /TIER=FL+Stack /STK=44 /UG=Mm.153716 /LL=17286 /UG_GENE=Meox2 /DEF=Mus musculus, Similar to mesenchyme homeobox 2, clone MGC:6225 IMAGE:3591924, mRNA, complete cds. /PROD=Similar to mesenchyme homeobox 2 /FL=gb:BC002076.1
1439549_at	control	4.9937	7.9895	PPP-AAA	733.7	215.196	91.83	57.0502	554.8	972.5	673.8	148.8	34.7	92	Prrg3	proline rich Gla (G-carboxyglutamic acid) 3 (transmembrane)	X	X A7.2	68215740	BB164509	208748	10349636, 11042159, 11076861, 11217851, 12466851, 12477932, 16141072, 16141073	GO:0005576: extracellular region, GO:0016020: membrane, GO:0016021: integral to membrane, GO:0005509: calcium ion binding		gb:BB164509 /DB_XREF=gi:16268833 /DB_XREF=BB164509 /CLONE=A130078E22 /FEA=EST /CNT=9 /TID=Mm.25626.1 /TIER=ConsEnd /STK=7 /UG=Mm.25626 /UG_TITLE=ESTs
1415894_at	control	12.1088	7.9807	PPP-AAA	993.07	104.342	124.43	67.4596	919.6	947.1	1112.5	185.8	135.3	52.2	Enpp2	ectonucleotide pyrophosphatase/phosphodiesterase 2	15	15 D2	-54668983	BC003264	18606	8889548, 9853961, 10349636, 10473125, 10702660, 10702665, 11042159, 11076861, 11217851, 12466851, 12477932, 12642576, 12834871, 15226265, 15371327, 15378605, 15700135, 15733672, 15782199, 15930494, 16141072, 16141073, 16219296, 16436050, 16782887, 16829511	GO:0008152: metabolic process, GO:0009117: nucleotide metabolic process, GO:0005615: extracellular space, GO:0005887: integral to plasma membrane, GO:0016020: membrane, GO:0016021: integral to membrane, GO:0003676: nucleic acid binding, GO:0003824: catalytic activity, GO:0004519: endonuclease activity, GO:0004528: phosphodiesterase I activity, GO:0004528: phosphodiesterase I activity, GO:0004551:…	00230: Purine metabolism, 00500: Starch and sucrose metabolism, 00740: Riboflavin metabolism, 00760: Nicotinate and nicotinamide metabolism, 00770: Pantothenate and CoA biosynthesis	gb:AW125230 /DB_XREF=gi:6100760 /DB_XREF=UI-M-BH2.1-aps-d-09-0-UI.s1 /CLONE=UI-M-BH2.1-aps-d-09-0-UI /FEA=FLmRNA /CNT=373 /TID=Mm.28107.1 /TIER=ConsEnd /STK=1 /UG=Mm.28107 /LL=18606 /UG_GENE=Enpp2 /UG_TITLE=ectonucleotide pyrophosphatasephosphodiesterase 2 /FL=gb:BC003264.1 gb:AF123542.1 gb:NM_015744.1
1419646_a_at	control	5.3303	7.9792	PPP-AAA	845.8	237.226	106	38.8869	626.5	1097.6	813.3	139.8	114.7	63.5	Mbp	myelin basic protein	18	18 E2-E4	82688890, 82609550, 82688935	NM_010777	17196	88695, 460693, 599283, 671037, 1279125, 1280107, 1281368, 1285071, 1302014, 1311971, 1318958, 1319776, 1353738, 1354640, 1354644, 1358813, 1370079, 1371758, 1377283, 1396170, 1572638, 1628813, 1673105, 1676978, 1679325, 1686018, 1688761, 1692584, 1693848, 1694232, 1703220, 1711436, 1712720, 1720763, 1721567, 1721568, 1723925, 1726136, 1730679, 1733847, 1794058, 1890702, 1920537, 1981056, 1996138,…	GO:0042552: myelination, GO:0043209: myelin sheath, GO:0005198: structural molecule activity, GO:0019911: structural constituent of myelin sheath		gb:NM_010777.1 /DB_XREF=gi:6754657 /GEN=Mbp /FEA=FLmRNA /CNT=92 /TID=Mm.2992.1 /TIER=FL /STK=7 /UG=Mm.2992 /LL=17196 /DEF=Mus musculus myelin basic protein (Mbp), mRNA. /PROD=myelin basic protein /FL=gb:L07507.1 gb:NM_010777.1
1449130_at	control	4.7966	7.9643	PPP-PPP	8569.9	2502.82	1076.03	1028.81	6088.4	11093.5	8527.8	178.7	850.5	2198.9	Cd1d1	CD1d1 antigen	3	3 F1	-87081764	NM_007639	12479	376318, 1347284, 1374101, 1382091, 1431091, 1531670, 1617222, 1702817, 1705364, 2460336, 2478463, 7538697, 7542403, 7608209, 7915557, 8398132, 9020080, 9133425, 9133426, 9219685, 9457670, 9551949, 9927517, 10047540, 10190903, 10201995, 10349636, 10377193, 10499927, 10544194, 10575233, 10623818, 10706669, 10836253, 10889161, 10919985, 10973283, 11042159, 11076861, 11217851, 11342617, 11358978, 113…	GO:0001916: positive regulation of T cell mediated cytotoxicity, GO:0016045: detection of bacterium, GO:0019882: antigen processing and presentation, GO:0045058: T cell selection, GO:0045059: positive thymic T cell selection, GO:0045078: positive regulation of interferon-gamma biosynthetic process, GO:0045086: positive regulation of interleukin-2 biosynthetic process, GO:0045089: positive regulat…	04640: Hematopoietic cell lineage	gb:NM_007639.1 /DB_XREF=gi:6671705 /GEN=Cd1d1 /FEA=FLmRNA /CNT=52 /TID=Mm.1894.1 /TIER=FL+Stack /STK=22 /UG=Mm.1894 /LL=12479 /DEF=Mus musculus CD1d1 antigen (Cd1d1), mRNA. /PROD=CD1d1 antigen /FL=gb:NM_007639.1 gb:M63695.1
1441241_at	control	11.9032	7.9602	PPP-AAA	346.8	42.2739	43.57	12.6433	333.2	394.2	313	29.1	49.1	52.5	9630013D21Rik	RIKEN cDNA 9630013D21 gene	4	4 C7	-109150365	BB126309	319743	10349636, 11042159, 11076861, 11217851, 12466851, 16141072, 16141073			gb:BB126309 /DB_XREF=gi:16262269 /DB_XREF=BB126309 /CLONE=9630013D21 /FEA=EST /CNT=5 /TID=Mm.119546.1 /TIER=ConsEnd /STK=4 /UG=Mm.119546 /UG_TITLE=ESTs
1419714_at	control	6.5294	7.9339	PPP-AAA	508.3	116.534	64.07	17.4998	532.4	610.9	381.6	50.8	57.5	83.9	Cd274	CD274 antigen	19	19 C2	29433451	NM_021893	60533	10349636, 11015443, 11042159, 11076861, 11217851, 11238124, 11500834, 11857337, 11932780, 12161284, 12218188, 12421930, 12444166, 12466851, 12477932, 12719480, 14515261, 14724428, 14991067, 15030776, 15191948, 15240716, 15249675, 15565659, 15568026, 15758163, 15827960, 15905503, 16027236, 16034097, 16141072, 16141073, 16236366, 16251499, 16253242, 16358363, 16382236, 16517716, 16606670, 16917960,…	GO:0009897: external side of plasma membrane, GO:0016020: membrane, GO:0016021: integral to membrane, GO:0004872: receptor activity, GO:0005515: protein binding	04514: Cell adhesion molecules (CAMs)	gb:NM_021893.1 /DB_XREF=gi:11230797 /GEN=Pdcd1l1-pending /FEA=FLmRNA /CNT=18 /TID=Mm.168681.1 /TIER=FL /STK=7 /UG=Mm.168681 /LL=60533 /DEF=Mus musculus programmed cell death 1 ligand 1 (Pdcd1l1-pending), mRNA. /PROD=programmed cell death 1 ligand 1 /FL=gb:AF317088.1 gb:AF233517.1 gb:NM_021893.1
1423967_at	control	7.2108	7.9298	PPP-AAA	399.4	70.5224	50.37	45.337	320.5	421.4	456.3	16.2	33.1	101.8	Palm	paralemmin	10	10 C1	79196844	BC015297	18483	9615234, 9813098, 10349636, 11042159, 11076861, 11217851, 11707320, 12466851, 12477932, 14621295, 15782199, 15969763, 16141072, 16141073, 16386234	GO:0007010: cytoskeleton organization and biogenesis, GO:0008360: regulation of cell shape, GO:0005737: cytoplasm, GO:0005886: plasma membrane, GO:0016020: membrane		gb:BC015297.1 /DB_XREF=gi:15929749 /FEA=FLmRNA /CNT=117 /TID=Mm.34650.2 /TIER=FL+Stack /STK=71 /UG=Mm.34650 /LL=18483 /UG_GENE=Palm /DEF=Mus musculus, paralemmin, clone MGC:19169 IMAGE:4223845, mRNA, complete cds. /PROD=paralemmin /FL=gb:BC015297.1
1415871_at	control	9.9201	7.9088	PPP-PPP	1092.2	161.348	138.1	41.4457	905.9	1186.9	1183.8	145.1	175.6	93.6	Tgfbi	transforming growth factor, beta induced	13	13 38.0 cM	56619230	NM_009369	21810	8024701, 10349636, 10913330, 10922068, 11042159, 11076861, 11217851, 11353389, 11598925, 12466851, 12704192, 12838408, 12963107, 14531791, 14967934, 15328023, 15604097, 15780949, 15907457, 16141072, 16141073, 16537572	GO:0007155: cell adhesion, GO:0005578: extracellular matrix (sensu Metazoa), GO:0005615: extracellular space, GO:0005615: extracellular space, GO:0005515: protein binding		gb:NM_009369.1 /DB_XREF=gi:6678320 /GEN=Tgfbi /FEA=FLmRNA /CNT=272 /TID=Mm.14455.1 /TIER=FL+Stack /STK=191 /UG=Mm.14455 /LL=21810 /DEF=Mus musculus transforming growth factor, beta induced, 68 kDa (Tgfbi), mRNA. /PROD=transforming growth factor, beta induced, 68kDa /FL=gb:L19932.1 gb:NM_009369.1
1456778_at	control	6.3508	7.9029	PPP-AAA	816.63	180.331	103.33	72.9788	1005.6	646.4	797.9	185.2	79.7	45.1	Nrp2	neuropilin 2	1	1 C2	62637592	BB409477	18187	8889548, 9331348, 9753685, 9811588, 10096556, 10349636, 10631168, 10707970, 10707971, 11042159, 11044609, 11074448, 11076861, 11165481, 11217851, 11231073, 11442635, 11461151, 11471062, 11688557, 11891274, 11906695, 11934855, 11939589, 12019322, 12210140, 12361971, 12466851, 12477932, 12724834, 12732138, 12852851, 12890759, 14516677, 15051154, 15073150, 15121176, 15147765, 15210771, 15239958, 154…	GO:0001755: neural crest cell migration, GO:0007155: cell adhesion, GO:0007275: multicellular organismal development, GO:0007399: nervous system development, GO:0007507: heart development, GO:0030154: cell differentiation, GO:0050919: negative chemotaxis, GO:0005615: extracellular space, GO:0005886: plasma membrane, GO:0016020: membrane, GO:0016021: integral to membrane, GO:0004872: receptor acti…		gb:BB409477 /DB_XREF=gi:16423183 /DB_XREF=BB409477 /CLONE=C430014D18 /FEA=EST /CNT=10 /TID=Mm.186992.1 /TIER=ConsEnd /STK=7 /UG=Mm.186992 /UG_TITLE=ESTs
1438467_at	control	6.6937	7.8775	PPP-AAA	325.87	72.6466	41.37	11.914	319.7	401.4	256.5	55.1	33.8	35.2	Mgl2	macrophage galactose N-acetyl-galactosamine specific lectin 2	11	11 B3	69946551	AW494220	216864	10349636, 11042159, 11076861, 11217851, 12016228, 12466851, 12477932, 15591125, 16141072, 16141073	GO:0016020: membrane, GO:0005529: sugar binding, GO:0030246: carbohydrate binding		gb:AW494220 /DB_XREF=gi:7064501 /DB_XREF=UI-M-BH3-auk-a-04-0-UI.s1 /CLONE=UI-M-BH3-auk-a-04-0-UI /FEA=EST /CNT=17 /TID=Mm.7574.2 /TIER=Stack /STK=10 /UG=Mm.7574 /LL=17312 /UG_GENE=Mgl /UG_TITLE=macrophage galactose N-acetyl-galactosamine specific lectin
1460163_at	control	8.18	7.8513	PPP-AAA	165.4	21.2351	21.07	21.9787	155.3	151.1	189.8	10.8	46.3	6.1	C1qtnf7	C1q and tumor necrosis factor related protein 7	5	5 B3	43803835	BB039211	109323	10349636, 11042159, 11076861, 11217851, 12466851, 12477932, 15231994, 16141072, 16141073	GO:0006817: phosphate transport, GO:0051260: protein homooligomerization, GO:0005615: extracellular space, GO:0005737: cytoplasm, GO:0003674: molecular_function		gb:BB039211 /DB_XREF=gi:15403780 /DB_XREF=BB039211 /CLONE=6030441E06 /FEA=EST /CNT=3 /TID=Mm.161013.1 /TIER=ConsEnd /STK=2 /UG=Mm.161013 /UG_TITLE=ESTs
1434553_at	control	6.4463	7.8477	PPP-PPP	3212.57	751.256	409.37	53.8749	3209	2463.1	3965.6	471.4	382.4	374.3	Tmem56	transmembrane protein 56	3	3 G3	-121194034	BB667728	99887	10349636, 10725249, 10922068, 11042159, 11076861, 11217851, 12466851, 12477932, 16141072, 16141073	GO:0016021: integral to membrane		gb:BB667728 /DB_XREF=gi:16399177 /DB_XREF=BB667728 /CLONE=C730036B01 /FEA=EST /CNT=51 /TID=Mm.2073.1 /TIER=Stack /STK=29 /UG=Mm.2073 /LL=99887 /UG_GENE=AW109744 /UG_TITLE=expressed sequence AW109744
1450643_s_at	control	7.9847	7.8251	PPP-PPP	16719.6	3100.61	2136.67	626.783	17482.2	19367.7	13308.8	1945.4	1627.8	2836.8	Acsl1	acyl-CoA synthetase long-chain family member 1	8	8 B2	47969858	BI413218	14081	1684180, 7954810, 10349636, 10922068, 11042159, 11076861, 11217851, 12466851, 12477932, 14651853, 15347805, 15782199, 16141072, 16141073, 16357361	GO:0006629: lipid metabolic process, GO:0006631: fatty acid metabolic process, GO:0008152: metabolic process, GO:0005739: mitochondrion, GO:0005777: peroxisome, GO:0016020: membrane, GO:0016021: integral to membrane, GO:0000287: magnesium ion binding, GO:0003824: catalytic activity, GO:0004467: long-chain-fatty-acid-CoA ligase activity, GO:0016874: ligase activity	00071: Fatty acid metabolism, 03320: PPAR signaling pathway, 04920: Adipocytokine signaling pathway	gb:BI413218 /DB_XREF=gi:15174141 /DB_XREF=602986338F1 /CLONE=IMAGE:5142656 /FEA=FLmRNA /CNT=147 /TID=Mm.28962.1 /TIER=ConsEnd /STK=0 /UG=Mm.28962 /LL=14081 /UG_GENE=Facl2 /UG_TITLE=fatty acid Coenzyme A ligase, long chain 2 /FL=gb:NM_007981.1 gb:U15977.1
1416136_at	control	10.2434	7.8223	PPP-PPP	2213.97	294.455	283.03	141.066	1897	2265.9	2479	439.1	245.4	164.6	Mmp2	matrix metallopeptidase 2	8	8 C5	95716455	NM_008610	17390	1373140, 1471951, 7626795, 7669731, 7894006, 8015608, 8144618, 8674412, 8743942, 8872958, 9069116, 9087449, 9108368, 9134100, 9278386, 9291579, 9417058, 9500469, 9508784, 9648071, 9658163, 9882504, 10090151, 10201949, 10215319, 10232461, 10349636, 10419448, 10433819, 10731089, 10801980, 10821760, 10880400, 10922068, 10949577, 10985432, 11006154, 11025665, 11042159, 11076861, 11217851, 11675412, 1…	GO:0000270: peptidoglycan metabolic process, GO:0001955: blood vessel maturation, GO:0006508: proteolysis, GO:0030574: collagen catabolic process, GO:0005578: extracellular matrix (sensu Metazoa), GO:0005615: extracellular space, GO:0004222: metalloendopeptidase activity, GO:0004228: gelatinase A activity, GO:0005509: calcium ion binding, GO:0008233: peptidase activity, GO:0008237: metallopeptida…	04670: Leukocyte transendothelial migration, 04912: GnRH signaling pathway	gb:NM_008610.1 /DB_XREF=gi:6678901 /GEN=Mmp2 /FEA=FLmRNA /CNT=233 /TID=Mm.29564.1 /TIER=FL+Stack /STK=122 /UG=Mm.29564 /LL=17390 /DEF=Mus musculus matrix metalloproteinase 2 (Mmp2), mRNA. /PROD=matrix metalloproteinase 2 /FL=gb:M84324.1 gb:NM_008610.1
1457877_at	control	4.6404	7.8137	PPP-AAA	324.27	104.977	41.5	10.9284	255.5	272.2	445.1	28.9	47.2	48.4	Esr1	estrogen receptor 1 (alpha)	10	10 A1	-5342779	AW557111	13982	1472372, 1673105, 1874174, 1975791, 2484714, 3753802, 7476981, 7664341, 8013372, 8248223, 8415723, 8584021, 8637881, 8643509, 8654869, 8701078, 8723431, 8742702, 8809190, 8873065, 8875885, 8892316, 8895349, 8901615, 8901633, 8977441, 8978696, 9037078, 9070871, 9094097, 9142124, 9153286, 9171231, 9213137, 9236206, 9256346, 9278514, 9323845, 9348186, 9380750, 9391155, 9393999, 9407129, 9448000, 960…	GO:0006350: transcription, GO:0006355: regulation of transcription, DNA-dependent, GO:0016049: cell growth, GO:0030520: estrogen receptor signaling pathway, GO:0045839: negative regulation of mitosis, GO:0005634: nucleus, GO:0005737: cytoplasm, GO:0016020: membrane, GO:0016585: chromatin remodeling complex, GO:0003677: DNA binding, GO:0003700: transcription factor activity, GO:0003707: steroid ho…		gb:AW557111 /DB_XREF=gi:7202540 /DB_XREF=L0277E10-3 /CLONE=L0277E10 /FEA=EST /CNT=4 /TID=Mm.102971.1 /TIER=ConsEnd /STK=3 /UG=Mm.102971 /UG_TITLE=ESTs
1448925_at	control	13.9732	7.8108	PPP-AAA	492.6	45.2795	63.07	28.0102	525.2	511.7	440.9	46.2	95.4	47.6	Twist2	twist homolog 2 (Drosophila)	1	1 D	93631882	NM_007855	13345	7589808, 8918877, 9050988, 10349636, 10769239, 11042159, 11044626, 11076861, 11217851, 12466851, 12553906, 12756187, 14654692, 15030764, 15371327, 15576404, 15618518, 16141072, 16141073, 16452166, 16783635, 17199045	GO:0006350: transcription, GO:0006355: regulation of transcription, DNA-dependent, GO:0006357: regulation of transcription from RNA polymerase II promoter, GO:0007275: multicellular organismal development, GO:0030154: cell differentiation, GO:0045449: regulation of transcription, GO:0045668: negative regulation of osteoblast differentiation, GO:0045892: negative regulation of transcription, DNA-d…		gb:NM_007855.1 /DB_XREF=gi:6681176 /GEN=Dermo1 /FEA=FLmRNA /CNT=62 /TID=Mm.9474.1 /TIER=FL+Stack /STK=31 /UG=Mm.9474 /LL=13345 /DEF=Mus musculus dermis expressed 1 (Dermo1), mRNA. /PROD=dermis expressed 1 /FL=gb:U36384.1 gb:NM_007855.1
1425528_at	control	10.7717	7.8013	PPP-PPP	2296.43	288.876	294.37	142.08	2615	2222.8	2051.5	420.6	322	140.5	Prrx1	paired related homeobox 1	1	1 H2.1	-165081794, -165091951	L06502	18933	1360403, 1383943, 7554933, 7577675, 7592824, 7758948, 7910581, 7964557, 8075499, 8889548, 9053326, 9205120, 9636074, 9671575, 9729491, 9786416, 9817598, 9876178, 9882503, 10349636, 10354604, 10499585, 10625532, 10664157, 10748458, 10804186, 10976045, 11042159, 11044607, 11063257, 11076861, 11217851, 11520673, 11532916, 11685458, 11747080, 11748565, 12114523, 12163022, 12193642, 12351180, 12414734…	GO:0006355: regulation of transcription, DNA-dependent, GO:0007275: multicellular organismal development, GO:0045449: regulation of transcription, GO:0005634: nucleus, GO:0005667: transcription factor complex, GO:0003677: DNA binding, GO:0003700: transcription factor activity, GO:0043565: sequence-specific DNA binding		gb:BQ175427 /DB_XREF=gi:20350919 /DB_XREF=UI-M-DJ2-bwc-f-24-0-UI.s1 /CLONE=UI-M-DJ2-bwc-f-24-0-UI /FEA=FLmRNA /CNT=86 /TID=Mm.3869.2 /TIER=Stack /STK=24 /UG=Mm.3869 /LL=18933 /UG_GENE=Prrx1 /UG_TITLE=paired related homeobox 1 /FL=gb:L06502.1 gb:U03873.1
1423630_at	control	6.6089	7.7667	PPP-AAA	1643.7	367.169	211.63	77.7667	1401.9	2066.2	1463	300.7	177	157.2	Cygb	cytoglobin	11	11 E2	-116461686	BM899392	114886	8889548, 10349636, 11042159, 11076861, 11217851, 11320098, 11893755, 11919282, 12466851, 12477932, 12796507, 14660570, 15178412, 15226823, 15663964, 16141072, 16141073, 16899760	GO:0006810: transport, GO:0006979: response to oxidative stress, GO:0015671: oxygen transport, GO:0005737: cytoplasm, GO:0043005: neuron projection, GO:0043025: cell soma, GO:0004601: peroxidase activity, GO:0005344: oxygen transporter activity, GO:0005488: binding, GO:0005506: iron ion binding, GO:0019825: oxygen binding, GO:0020037: heme binding, GO:0046872: metal ion binding		gb:BM899392 /DB_XREF=gi:19382180 /DB_XREF=UI-M-DJ1-btq-e-07-0-UI.s1 /CLONE=UI-M-DJ1-btq-e-07-0-UI /FEA=FLmRNA /CNT=65 /TID=Mm.34598.1 /TIER=Stack /STK=8 /UG=Mm.34598 /LL=114886 /UG_GENE=Cygb /UG_TITLE=cytoglobin /FL=gb:NM_030206.1
1427860_at	control	5.8862	7.7567	PPP-AAA	68	15.025	8.77	8.8342	79.5	73.5	51	6.2	18.6	1.5	Igk-V19-14	immunoglobulin kappa chain variable 19 (V19)-14	6	6 C1		U55641	667881	8814271, 9603450	GO:0006959: humoral immune response, GO:0003823: antigen binding		gb:U55641.1 /DB_XREF=gi:1870397 /FEA=mRNA /CNT=1 /TID=Mm.104747.26 /TIER=ConsEnd /STK=0 /UG=Mm.104747 /LL=16114 /UG_GENE=Igk-V28 /DEF=Mus musculus anti-DNA immunoglobulin light chain IgG, antibody 423p.176, partial cds. /PROD=anti-DNA immunoglobulin light chain IgG
1458205_at	control	4.766	7.7505	PPP-PPP	1124.33	349.93	145.07	64.8014	1412.1	734.8	1226.1	219.7	103.1	112.4	Man1a	mannosidase 1, alpha	10	10 B3	-53594447	AV352768	17155	8144579, 8144580, 8829553, 9305783, 9355733, 9507200, 10349636, 10922068, 11042159, 11042173, 11076861, 11217851, 12466851, 12477932, 15102839, 15782199, 16141072, 16141073, 16964442	GO:0008152: metabolic process, GO:0000139: Golgi membrane, GO:0016020: membrane, GO:0016021: integral to membrane, GO:0004571: mannosyl-oligosaccharide 1,2-alpha-mannosidase activity, GO:0005509: calcium ion binding, GO:0016787: hydrolase activity, GO:0016798: hydrolase activity, acting on glycosyl bonds	00510: N-Glycan biosynthesis, 01030: Glycan structures - biosynthesis 1	gb:AV352768 /DB_XREF=gi:16397267 /DB_XREF=AV352768 /CLONE=7030414N10 /FEA=EST /CNT=3 /TID=Mm.218537.1 /TIER=ConsEnd /STK=3 /UG=Mm.218537 /UG_TITLE=ESTs
1458746_at	control	13.0123	7.7499	PPP-AAA	533.97	58.3831	68.9	20.5808	469.3	582.8	549.8	45.6	84.6	76.5	A430107O13Rik	RIKEN cDNA A430107O13 gene	6	6 A3.1	21935910	BB223800	214642	10349636, 11042159, 11076861, 11217851, 12466851, 16141072, 16141073			gb:BB223800 /DB_XREF=gi:16353823 /DB_XREF=BB223800 /CLONE=A530083M10 /FEA=EST /CNT=3 /TID=Mm.208071.1 /TIER=ConsEnd /STK=2 /UG=Mm.208071 /UG_TITLE=ESTs
1456741_s_at	control	6.0031	7.7393	PPP-AAA	156.33	37.6965	20.2	11.034	126.5	143.8	198.7	19.2	31.7	9.7	Gpm6a	glycoprotein m6a	8	8 B3.2	56453540	BB348674	234267	1286213, 8398137, 8661015, 8807448, 8893821, 9554989, 10349636, 11042159, 11076861, 11217851, 12466851, 12477932, 16141072, 16141073	GO:0009986: cell surface, GO:0016020: membrane, GO:0016021: integral to membrane		gb:BB348674 /DB_XREF=gi:9060502 /DB_XREF=BB348674 /CLONE=B930071L07 /FEA=EST /CNT=8 /TID=Mm.15571.8 /TIER=Stack /STK=8 /UG=Mm.15571 /LL=11820 /UG_GENE=App /UG_TITLE=amyloid beta (A4) precursor protein
1417552_at	control	5.9121	7.7261	PPP-PPP	1964.23	485.523	254.23	123.452	1403.6	2245.3	2243.8	394.9	203.9	163.9	Fap	fibroblast activation protein	2	2 C1.3	-62301783	NM_007986	14089	9139873, 9688278, 10349636, 10629066, 11042159, 11076861, 11217851, 11330865, 11908948, 12466851, 12477932, 15133496, 15767544, 16141072, 16141073	GO:0006508: proteolysis, GO:0016020: membrane, GO:0016021: integral to membrane, GO:0030027: lamellipodium, GO:0004252: serine-type endopeptidase activity, GO:0004274: dipeptidyl-peptidase IV activity, GO:0004287: prolyl oligopeptidase activity, GO:0008233: peptidase activity, GO:0008236: serine-type peptidase activity, GO:0016787: hydrolase activity		gb:NM_007986.1 /DB_XREF=gi:6679748 /GEN=Fap /FEA=FLmRNA /CNT=52 /TID=Mm.41816.1 /TIER=FL+Stack /STK=42 /UG=Mm.41816 /LL=14089 /DEF=Mus musculus fibroblast activation protein (Fap), mRNA. /PROD=fibroblast activation protein /FL=gb:BC019190.1 gb:NM_007986.1
1452244_at	control	6.7051	7.6856	PPP-AAA	650.97	142.655	84.7	32.3501	629.6	803.1	520.2	84.8	117	52.3	6330406I15Rik	RIKEN cDNA 6330406I15 gene	5	5 G3	149680184	AK018128	70717	8889548, 10349636, 11042159, 11076861, 11217851, 12466851, 12477932, 16141072, 16141073			gb:AK018128.1 /DB_XREF=gi:12857703 /FEA=mRNA /CNT=92 /TID=Mm.63262.1 /TIER=Stack /STK=36 /UG=Mm.63262 /LL=70717 /UG_GENE=6330406I15Rik /UG_TITLE=RIKEN cDNA 6330406I15 gene /DEF=Mus musculus adult male medulla oblongata cDNA, RIKEN full-length enriched library, clone:6330406I15:unclassifiable, full insert sequence.
1416130_at	control	4.7462	7.6739	PPP-PPP	3789.1	1170.28	493.77	276.867	2677.7	5010.5	3679.1	805.2	400.6	275.5	Prnp	prion protein	2	2 F1	131601397	BE630020	19122	1353438, 1373228, 1670551, 1672162, 1676894, 1681406, 1685143, 1687379, 1687380, 1687381, 1687385, 1870200, 1968507, 1970329, 1970330, 2575583, 2859120, 2884041, 2890436, 3015416, 3094007, 3149717, 3462700, 3923361, 4970191, 6801762, 7494265, 7512619, 7553876, 7558020, 7609638, 7622046, 7719349, 7842304, 7902565, 7904753, 7907357, 7911243, 7911437, 7912659, 7912827, 7913753, 7913762, 7962730, 799…	GO:0006139: nucleobase, nucleoside, nucleotide and nucleic acid metabolic process, GO:0006878: copper ion homeostasis, GO:0006979: response to oxidative stress, GO:0005783: endoplasmic reticulum, GO:0005794: Golgi apparatus, GO:0005886: plasma membrane, GO:0016020: membrane, GO:0045121: lipid raft, GO:0045121: lipid raft, GO:0005507: copper ion binding, GO:0005515: protein binding, GO:0008017: mi…	01510: Neurodegenerative Disorders, 05060: Prion disease	gb:BE630020 /DB_XREF=gi:9912708 /DB_XREF=uu39c03.x1 /CLONE=IMAGE:3374308 /FEA=FLmRNA /CNT=297 /TID=Mm.648.1 /TIER=Stack /STK=11 /UG=Mm.648 /LL=19122 /UG_GENE=Prnp /UG_TITLE=prion protein /FL=gb:NM_011170.1 gb:BC006703.1 gb:M13685.1
1453487_at	control	7.9667	7.6542	PPP-AAA	1426.23	256.291	186.33	83.5553	1625.1	1137	1516.6	92.6	253	213.4	Dhdh	dihydrodiol dehydrogenase (dimeric)	7	7 B2	-45341604	AK005050	71755	10349636, 11042159, 11076861, 11217851, 12466851, 12477932, 16141072, 16141073	GO:0006118: electron transport, GO:0008152: metabolic process, GO:0016491: oxidoreductase activity, GO:0047115: trans-1,2-dihydrobenzene-1,2-diol dehydrogenase activity	00980: Metabolism of xenobiotics by cytochrome P450	gb:AK005050.1 /DB_XREF=gi:12836705 /FEA=mRNA /CNT=14 /TID=Mm.34208.1 /TIER=ConsEnd /STK=2 /UG=Mm.34208 /LL=71755 /UG_GENE=1300018L09Rik /UG_TITLE=RIKEN cDNA 1300018L09 gene /DEF=Mus musculus adult male liver cDNA, RIKEN full-length enriched library, clone:1300018L09:homolog to DIMERIC DIHYDRODIOL DEHYDROGENASE (EC 1.3.1.20), full insert sequence.
1422412_x_at	control	9.0394	7.6539	PPP-AAA	146.7	23.5561	19.17	6.501	121.4	150.7	168	24.1	21.6	11.8	Ear3	eosinophil-associated, ribonuclease A family, member 3			42982753	NM_017388	53876	9336452, 15058383	GO:0003676: nucleic acid binding, GO:0004518: nuclease activity, GO:0004519: endonuclease activity, GO:0004522: pancreatic ribonuclease activity, GO:0016787: hydrolase activity		gb:NM_017388.1 /DB_XREF=gi:8393282 /GEN=Ear3 /FEA=FLmRNA /CNT=1 /TID=Mm.195444.1 /TIER=FL /STK=1 /UG=Mm.195444 /LL=53876 /DEF=Mus musculus eosinophil-associated ribonuclease 3 (Ear3), mRNA. /PROD=eosinophil-associated ribonuclease 3 /FL=gb:NM_017388.1
1418084_at	control	11.3403	7.6498	PPP-PPP	2708.53	355.305	354.07	55.4624	2439.9	3111.4	2574.3	391.9	379.9	290.4	Nrp1	neuropilin 1	8	8 E	131245329	AK011144	18186	8575331, 8748368, 9288753, 9331348, 9390514, 9742149, 9753685, 9811588, 10229225, 10328887, 10349636, 10409677, 10518505, 10675351, 10705382, 10707970, 10725340, 11025205, 11027230, 11042159, 11076861, 11084652, 11160433, 11165481, 11217851, 11231073, 11238106, 11442635, 11461151, 11688557, 11756651, 11786422, 11804779, 11830568, 11891274, 11906695, 11939589, 12036513, 12093729, 12118260, 1236197…	GO:0001525: angiogenesis, GO:0007155: cell adhesion, GO:0007275: multicellular organismal development, GO:0007399: nervous system development, GO:0007411: axon guidance, GO:0007507: heart development, GO:0016358: dendrite development, GO:0016477: cell migration, GO:0030154: cell differentiation, GO:0030517: negative regulation of axon extension, GO:0048010: vascular endothelial growth factor rece…	04360: Axon guidance	gb:NM_008737.1 /DB_XREF=gi:6679133 /GEN=Nrp /FEA=FLmRNA /CNT=224 /TID=Mm.27448.1 /TIER=FL+Stack /STK=30 /UG=Mm.27448 /LL=18186 /DEF=Mus musculus neuropilin (Nrp), mRNA. /PROD=neuropilin /FL=gb:D50086.1 gb:NM_008737.1
1448944_at	control	19.0919	7.6177	PPP-PPP	2075.57	131.304	272.47	97.5595	2170.9	2130	1925.8	316.9	339.9	160.6	Nrp1	neuropilin 1	8	8 E	131245329	AK011144	18186	8575331, 8748368, 9288753, 9331348, 9390514, 9742149, 9753685, 9811588, 10229225, 10328887, 10349636, 10409677, 10518505, 10675351, 10705382, 10707970, 10725340, 11025205, 11027230, 11042159, 11076861, 11084652, 11160433, 11165481, 11217851, 11231073, 11238106, 11442635, 11461151, 11688557, 11756651, 11786422, 11804779, 11830568, 11891274, 11906695, 11939589, 12036513, 12093729, 12118260, 1236197…	GO:0001525: angiogenesis, GO:0007155: cell adhesion, GO:0007275: multicellular organismal development, GO:0007399: nervous system development, GO:0007411: axon guidance, GO:0007507: heart development, GO:0016358: dendrite development, GO:0016477: cell migration, GO:0030154: cell differentiation, GO:0030517: negative regulation of axon extension, GO:0048010: vascular endothelial growth factor rece…	04360: Axon guidance	gb:AK011144.1 /DB_XREF=gi:12847078 /FEA=FLmRNA /CNT=224 /TID=Mm.27448.1 /TIER=Stack /STK=20 /UG=Mm.27448 /LL=18186 /UG_GENE=Nrp /UG_TITLE=neuropilin /DEF=Mus musculus 10 days embryo whole body cDNA, RIKEN full-length enriched library, clone:2600002F02:neuropilin, full insert sequence. /FL=gb:D50086.1 gb:NM_008737.1
1434013_at	control	5.1416	7.608	PPP-AAA	725.8	207.665	95.4	44.4213	523.8	714.9	938.7	141.9	90.9	53.4	Ablim3	actin binding LIM protein family, member 3	18	18 E1	-61924763	BM900139	319713	10349636, 11042159, 11076861, 11217851, 12466851, 12477932, 15368895, 16141072, 16141073	GO:0007010: cytoskeleton organization and biogenesis, GO:0003779: actin binding, GO:0008270: zinc ion binding, GO:0046872: metal ion binding	04360: Axon guidance	gb:BM900139 /DB_XREF=gi:19382932 /DB_XREF=UI-M-DJ1-btc-h-02-0-UI.s1 /CLONE=UI-M-DJ1-btc-h-02-0-UI /FEA=EST /CNT=63 /TID=Mm.38486.1 /TIER=Stack /STK=47 /UG=Mm.38486 /LL=107059 /UG_GENE=AW990719 /UG_TITLE=expressed sequence AW990719
1448655_at	control	14.1377	7.599	PPP-PPP	2467.63	176.265	324.73	194.562	2392.6	2669	2341.3	549.3	218.1	206.8	Lrp1	low density lipoprotein receptor-related protein 1	10	10 B2-D1	-126941106	NM_008512	16971	1377168, 1423604, 1698775, 1702392, 7514554, 7542371, 7544347, 7595098, 7829084, 8013374, 8485155, 8798151, 9449704, 9634821, 9733098, 10349636, 10380922, 10482304, 10575007, 10922068, 11042159, 11067868, 11076861, 11208732, 11217851, 11248808, 11729193, 11867643, 12151109, 12169628, 12413896, 12466851, 12477932, 12499359, 12522008, 12531796, 12598530, 12690199, 12746448, 12821648, 12857755, 1287…	GO:0006897: endocytosis, GO:0007275: multicellular organismal development, GO:0030178: negative regulation of Wnt receptor signaling pathway, GO:0005624: membrane fraction, GO:0005634: nucleus, GO:0005905: coated pit, GO:0016020: membrane, GO:0016021: integral to membrane, GO:0004872: receptor activity, GO:0005509: calcium ion binding	05010: Alzheimer's disease	gb:NM_008512.1 /DB_XREF=gi:6678719 /GEN=Lrp1 /FEA=FLmRNA /CNT=182 /TID=Mm.7221.1 /TIER=FL+Stack /STK=49 /UG=Mm.7221 /LL=16971 /DEF=Mus musculus low density lipoprotein receptor-related protein 1 (Lrp1), mRNA. /PROD=low density lipoprotein receptor-related protein1 /FL=gb:AF367720.1 gb:NM_008512.1
1427086_at	control	5.2523	7.5839	PPP-AAA	1359.03	381.299	179.2	77.3936	1044.2	1249.9	1783	232.3	214.9	90.4	Slit3	slit homolog 3 (Drosophila)	11		34964880	BM570006	20564	8889548, 10102269, 10349621, 10349636, 10433822, 10864954, 10864955, 11042159, 11044609, 11076861, 11217851, 11520671, 11748150, 12141424, 12466851, 12609596, 12702769, 12954717, 14550534, 14621295, 15091338, 15162513, 15226823, 15511637, 16141072, 16141073, 16284245, 16291793, 16439476, 16715082	GO:0007275: multicellular organismal development, GO:0007399: nervous system development, GO:0007411: axon guidance, GO:0009887: organ morphogenesis, GO:0009887: organ morphogenesis, GO:0030154: cell differentiation, GO:0005615: extracellular space, GO:0005102: receptor binding, GO:0005509: calcium ion binding, GO:0005515: protein binding	04360: Axon guidance	gb:AK019479.1 /DB_XREF=gi:12859711 /GEN=Slit3 /FEA=mRNA /CNT=76 /TID=Mm.28509.1 /TIER=Stack /STK=19 /UG=Mm.28509 /LL=20564 /UG_TITLE=slit homolog 3 (Drosophila) /DEF=Mus musculus 0 day neonate skin cDNA, RIKEN full-length enriched library, clone:4632401N01:slit homolog 3 (Drosophila), full insert sequence.
1450663_at	control	8.1921	7.5729	PPP-AAA	1541.33	265.853	203.53	96.5767	1390.4	1385.3	1848.3	246	271.6	93	Thbs2	thrombospondin 2	17	17 8.1 cM	-14403750	NM_011581	21826	1371115, 1712771, 1924325, 7829061, 7894168, 8126073, 8400410, 8406442, 8486387, 9169154, 9373030, 9403069, 9442117, 9694593, 9705966, 10027393, 10200282, 10349636, 10571734, 10669089, 10804014, 11042159, 11076861, 11147677, 11217851, 11387198, 11583953, 11781236, 11874233, 12213711, 12466851, 12477932, 12732502, 12861025, 14561659, 14996433, 15037577, 15284191, 15748999, 15872050, 15972954, 1597…	GO:0007155: cell adhesion, GO:0005576: extracellular region, GO:0005615: extracellular space, GO:0005198: structural molecule activity, GO:0005509: calcium ion binding, GO:0005515: protein binding, GO:0008201: heparin binding	01430: Cell Communication, 04350: TGF-beta signaling pathway, 04510: Focal adhesion, 04512: ECM-receptor interaction	gb:L06421.1 /DB_XREF=gi:202316 /FEA=FLmRNA /CNT=121 /TID=Mm.26688.1 /TIER=Stack /STK=48 /UG=Mm.26688 /LL=21826 /UG_GENE=Thbs2 /UG_TITLE=thrombospondin 2 /DEF=Murine trombospondin 2 mRNA, exon 22 (3UTR). /FL=gb:L07803.1 gb:NM_011581.1
1450659_at	control	4.7088	7.5627	PPP-AAA	783.5	231.297	103.6	95.1187	970.9	854.6	525	213.2	42.6	55	Rgs7	regulator of G protein signaling 7	1	1 H3-H4	-176895891	NM_011880	24012	9459445, 10864581, 11342430, 11829488, 12477932, 12834871, 15897264	GO:0007186: G-protein coupled receptor protein signaling pathway, GO:0007242: intracellular signaling cascade, GO:0009968: negative regulation of signal transduction, GO:0005834: heterotrimeric G-protein complex, GO:0004871: signal transducer activity, GO:0005096: GTPase activator activity		gb:NM_011880.1 /DB_XREF=gi:6755317 /GEN=Rgs7 /FEA=FLmRNA /CNT=44 /TID=Mm.7956.1 /TIER=FL+Stack /STK=35 /UG=Mm.7956 /LL=24012 /DEF=Mus musculus regulator of G protein signaling 7 (Rgs7), mRNA. /PROD=regulator of G protein signaling 7 /FL=gb:NM_011880.1 gb:AF011360.1
1448890_at	control	5.0946	7.5442	PPP-PPP	1427.87	415.35	189.27	69.3113	1683.1	948.6	1651.9	269	155.4	143.4	Klf2	Kruppel-like factor 2 (lung)	8	8 C1	75248021	NM_008452	16598	7565748, 9242564, 9302292, 9367982, 9859212, 10349636, 10366853, 10372405, 10409672, 10433980, 10675334, 11042159, 11076861, 11125038, 11217851, 11375995, 11437453, 12426306, 12466851, 12897154, 15239958, 15820306, 15834135, 15835916, 15882861, 15947087, 15980434, 16101293, 16116194, 16141072, 16141073, 16166637, 16571724, 16855590	GO:0006350: transcription, GO:0006355: regulation of transcription, DNA-dependent, GO:0045941: positive regulation of transcription, GO:0005622: intracellular, GO:0005634: nucleus, GO:0003676: nucleic acid binding, GO:0003677: DNA binding, GO:0003677: DNA binding, GO:0003700: transcription factor activity, GO:0005515: protein binding, GO:0008270: zinc ion binding, GO:0030528: transcription regula…		gb:NM_008452.1 /DB_XREF=gi:6680579 /GEN=Klf2 /FEA=FLmRNA /CNT=82 /TID=Mm.26938.1 /TIER=FL+Stack /STK=33 /UG=Mm.26938 /LL=16598 /DEF=Mus musculus Kruppel-like factor 2 (lung) (Klf2), mRNA. /PROD=Kruppel-like factor 2 (lung) /FL=gb:NM_008452.1 gb:U25096.1
1437771_at	control	5.1595	7.4956	PPP-PPP	843	243.422	112.47	29.8165	831	605.8	1092.2	116.1	140.3	81	1110067I12Rik	RIKEN cDNA 1110067I12 gene	19	19 A	8917829	BB783125	68852	10349636, 11042159, 11076861, 11217851, 12466851, 12477932, 16141072, 16141073			gb:BB783125 /DB_XREF=gi:16951621 /DB_XREF=BB783125 /CLONE=G430085K23 /FEA=EST /CNT=17 /TID=Mm.218695.1 /TIER=Stack /STK=14 /UG=Mm.218695 /UG_TITLE=ESTs, Weakly similar to TYROSINE-PROTEIN KINASE JAK3 (M.musculus)
1437861_s_at	control	6.2199	7.4808	PPP-PPP	941.33	226.256	125.83	19.4665	1133.8	998.1	692.1	108	146.6	122.9	Prkce	protein kinase C, epsilon	17	17 E4	86076915	BB335101	18754	2266135, 2590242, 2917656, 7513693, 7606770, 7648400, 7985811, 8106444, 8647465, 8670164, 8889548, 8922669, 8943252, 8948582, 9467942, 9826732, 9854032, 10349636, 10391924, 10526339, 10676642, 10677042, 10879655, 11042159, 11069609, 11076861, 11217851, 11221859, 11395543, 11606660, 11668067, 11696589, 11746497, 11803573, 11854322, 11934885, 11940581, 11945027, 11964154, 11968018, 12003800, 120063…	GO:0006468: protein amino acid phosphorylation, GO:0007242: intracellular signaling cascade, GO:0007635: chemosensory behavior, GO:0050730: regulation of peptidyl-tyrosine phosphorylation, GO:0005634: nucleus, GO:0005737: cytoplasm, GO:0000166: nucleotide binding, GO:0004672: protein kinase activity, GO:0004674: protein serine/threonine kinase activity, GO:0004699: calcium-independent protein kin…	04530: Tight junction, 04664: Fc epsilon RI signaling pathway, 04930: Type II diabetes mellitus	gb:BB335101 /DB_XREF=gi:16404093 /DB_XREF=BB335101 /CLONE=B830031O06 /FEA=EST /CNT=48 /TID=Mm.200701.1 /TIER=Stack /STK=13 /UG=Mm.200701 /LL=98094 /UG_GENE=R75156 /UG_TITLE=expressed sequence R75156
1419073_at	control	5.3287	7.4723	PPP-AAA	673.5	188.754	90.13	18.1059	489.3	866.5	664.7	108.5	89.6	72.3	Tmeff2	transmembrane protein with EGF-like and two follistatin-like domains 2	1	1 C1	50872067	NM_019790	56363	10349636, 10600548, 10903839, 11042159, 11076861, 11217851, 12466851, 12477932, 12878679, 16141072, 16141073, 16632597	GO:0016020: membrane, GO:0016021: integral to membrane		gb:NM_019790.1 /DB_XREF=gi:9790266 /GEN=Tmeff2 /FEA=FLmRNA /CNT=35 /TID=Mm.23304.1 /TIER=FL+Stack /STK=14 /UG=Mm.23304 /LL=56363 /DEF=Mus musculus transmembrane protein with EGF-like and two follistatin-like domains 2 (Tmeff2), mRNA. /PROD=transmembrane protein with EGF-like and twofollistatin-like domains 2 /FL=gb:NM_019790.1 gb:AB017270.1
1418733_at	control	7.8519	7.4377	PPP-AAA	308.17	56.2112	41.43	17.3877	243.6	334.7	346.2	61.1	35.1	28.1	Twist1	twist gene homolog 1 (Drosophila)	12	12 B-C1	34542917	NM_011658	22160	1280141, 1280901, 1840517, 7547472, 7588068, 7664846, 7729687, 7734393, 7789282, 7924997, 7958419, 8041747, 8069909, 8187635, 8431638, 8565825, 8573722, 8622765, 8672127, 8812055, 8901056, 8988166, 8988167, 9061034, 9073070, 9106663, 9168805, 9226440, 9299114, 9300656, 9343420, 9373037, 9520323, 9580658, 9585583, 9739106, 9851841, 10079226, 10079236, 10195895, 10498685, 10518210, 10557208, 105857…	GO:0001764: neuron migration, GO:0001843: neural tube closure, GO:0006350: transcription, GO:0006355: regulation of transcription, DNA-dependent, GO:0006915: apoptosis, GO:0007275: multicellular organismal development, GO:0030154: cell differentiation, GO:0030326: embryonic limb morphogenesis, GO:0035115: embryonic forelimb morphogenesis, GO:0035137: hindlimb morphogenesis, GO:0045449: regulation…		gb:NM_011658.1 /DB_XREF=gi:6755906 /GEN=Twist /FEA=FLmRNA /CNT=37 /TID=Mm.3280.1 /TIER=FL+Stack /STK=19 /UG=Mm.3280 /LL=22160 /DEF=Mus musculus twist gene homolog, (Drosophila) (Twist), mRNA. /PROD=twist gene homolog, (Drosophila) /FL=gb:M63650.1 gb:NM_011658.1
1416992_at	control	7.3508	7.4286	PPP-AAA	1036.53	208.15	139.53	36.6746	807.2	1213.5	1088.9	147	171.9	99.7	Mfng	manic fringe homolog (Drosophila)	15	15 E1	-78583137	NM_008595	17305	9187150, 9207795, 9804358, 10341080, 10349636, 10675782, 10878608, 10922068, 11042159, 11076861, 11217851, 12167404, 12466851, 12477932, 12617809, 12971992, 14660441, 15574878, 15659488, 16141072, 16141073, 16221665, 16324690, 16880554, 16920096, 16964258	GO:0007275: multicellular organismal development, GO:0005615: extracellular space, GO:0016020: membrane, GO:0016021: integral to membrane, GO:0016740: transferase activity, GO:0016757: transferase activity, transferring glycosyl groups	04330: Notch signaling pathway	gb:NM_008595.1 /DB_XREF=gi:6678871 /GEN=Mfng /FEA=FLmRNA /CNT=94 /TID=Mm.517.1 /TIER=FL+Stack /STK=61 /UG=Mm.517 /LL=17305 /DEF=Mus musculus manic fringe homolog (Drosophila) (Mfng), mRNA. /PROD=manic fringe homolog (Drosophila) /FL=gb:BC010983.1 gb:AF015769.1 gb:U94349.1 gb:NM_008595.1
1452656_at	control	6.6916	7.4237	PPP-AAA	635.47	136.338	85.6	40.8534	480.6	737.4	688.4	58.6	132.6	65.6	Zdhhc2	zinc finger, DHHC domain containing 2	8	8 A4	41922631	BB224658	70546	8549854, 8889548, 10349636, 10922068, 11042159, 11076861, 11217851, 12466851, 15226823, 15603741, 15618518, 15782199, 16141072, 16141073	GO:0018345: protein palmitoylation, GO:0016020: membrane, GO:0016021: integral to membrane, GO:0008270: zinc ion binding, GO:0008415: acyltransferase activity, GO:0016409: palmitoyltransferase activity, GO:0016740: transferase activity, GO:0046872: metal ion binding		gb:BB224658 /DB_XREF=gi:16353905 /DB_XREF=BB224658 /CLONE=A530087J21 /FEA=mRNA /CNT=186 /TID=Mm.34326.1 /TIER=Stack /STK=14 /UG=Mm.34326 /LL=70546 /UG_GENE=5730415P04Rik /UG_TITLE=RIKEN cDNA 5730415P04 gene
1418788_at	control	17.095	7.4126	PPP-PPP	1134.87	72.7237	153.1	67.867	1054.7	1153.3	1196.6	178	205	76.3	Tek	endothelial-specific receptor tyrosine kinase	4	4 C5	94231317	NM_013690	21687	1282811, 1630810, 7477259, 7478529, 7507029, 7542761, 7589891, 7596435, 7596436, 7596437, 7647376, 7958865, 8034026, 8187650, 8217221, 8223275, 8386827, 8395828, 8415706, 8602241, 8661721, 8798151, 8846781, 8980224, 9096345, 9108247, 9356169, 9367982, 9461528, 9472016, 9683559, 9778514, 9846489, 10022836, 10027415, 10029583, 10207135, 10209122, 10323857, 10349636, 10395786, 10400661, 10428027, 10…	GO:0006468: protein amino acid phosphorylation, GO:0007160: cell-matrix adhesion, GO:0016337: cell-cell adhesion, GO:0030334: regulation of cell migration, GO:0045765: regulation of angiogenesis, GO:0005615: extracellular space, GO:0016020: membrane, GO:0016021: integral to membrane, GO:0000166: nucleotide binding, GO:0004672: protein kinase activity, GO:0004674: protein serine/threonine kinase a…		gb:NM_013690.1 /DB_XREF=gi:8567411 /GEN=Tek /FEA=FLmRNA /CNT=36 /TID=Mm.14313.1 /TIER=FL+Stack /STK=18 /UG=Mm.14313 /LL=21687 /DEF=Mus musculus endothelial-specific receptor tyrosine kinase (Tek), mRNA. /PROD=endothelial-specific receptor tyrosine kinase /FL=gb:NM_013690.1 gb:D13738.1
1441519_at	control	6.6649	7.4041	PPP-AAA	277.9	54.2011	37.53	31.0516	227.9	270.3	335.5	48.9	61.3	2.4	Nid1	nidogen 1	13	13 A1	13229816	BB416480	18073	1672300, 1725162, 2496973, 3264556, 7516699, 7601446, 7782091, 7789273, 8224873, 8286607, 8359228, 8530056, 8562707, 8613743, 8650191, 8673129, 8717042, 8854868, 8952226, 8995276, 9027500, 9043083, 9070932, 9070936, 9096311, 9151677, 9524110, 9570961, 9827803, 9833687, 9885251, 10349636, 10544250, 10607900, 10625553, 10639489, 10716744, 10922068, 10958695, 11042159, 11076861, 11217851, 11472062, …	GO:0007155: cell adhesion, GO:0007160: cell-matrix adhesion, GO:0008218: bioluminescence, GO:0018298: protein-chromophore linkage, GO:0005578: extracellular matrix (sensu Metazoa), GO:0005604: basement membrane, GO:0005604: basement membrane, GO:0005604: basement membrane, GO:0005615: extracellular space, GO:0016020: membrane, GO:0005509: calcium ion binding, GO:0005515: protein binding		gb:BB416480 /DB_XREF=gi:16423346 /DB_XREF=BB416480 /CLONE=C430046P06 /FEA=EST /CNT=4 /TID=Mm.207758.1 /TIER=ConsEnd /STK=4 /UG=Mm.207758 /UG_TITLE=ESTs
1433490_s_at	control	4.866	7.3823	PPP-PPP	5715.63	1732.47	774.23	303.702	4389.1	7675.7	5082.1	1066.3	796.3	460.1	Epb4.1l2	erythrocyte protein band 4.1-like 2	10	10 A4	25131002	BE951907	13822	7983158, 8889548, 9531554, 9828140, 10349636, 10725249, 10922068, 11042159, 11076861, 11217851, 11274145, 12466851, 12477932, 15031101, 15226823, 15782199, 15834631, 16141072, 16141073, 16752423	GO:0008360: regulation of cell shape, GO:0030036: actin cytoskeleton organization and biogenesis, GO:0030866: cortical actin cytoskeleton organization and biogenesis, GO:0005737: cytoplasm, GO:0005856: cytoskeleton, GO:0015629: actin cytoskeleton, GO:0016020: membrane, GO:0003779: actin binding, GO:0003779: actin binding, GO:0005198: structural molecule activity, GO:0005488: binding, GO:0008092: …	04530: Tight junction	gb:BG075070 /DB_XREF=gi:12557639 /DB_XREF=H3142H09-3 /CLONE=H3142H09 /FEA=EST /CNT=264 /TID=Mm.814.1 /TIER=Stack /STK=129 /UG=Mm.814 /LL=52582 /UG_GENE=D10Ertd398e /UG_TITLE=DNA segment, Chr 10, ERATO Doi 398, expressed
1455493_at	control	5.2829	7.3819	PPP-AAA	934.8	264.72	126.63	11.4583	644.2	1162.2	998	118.3	121.9	139.7	Syne1	synaptic nuclear envelope 1	10	10 A1	4795848, 5277477, 5151833	BI734306	64009	8889548, 10349636, 10878022, 11042159, 11076861, 11217851, 11792814, 12408964, 12466851, 12477932, 12693553, 15093733, 15749817, 16079285, 16141072, 16141073, 16648470	GO:0008150: biological_process, GO:0005635: nuclear envelope, GO:0005635: nuclear envelope, GO:0016021: integral to membrane, GO:0030017: sarcomere, GO:0003779: actin binding, GO:0005515: protein binding		gb:BI734306 /DB_XREF=gi:15711319 /DB_XREF=603351228F1 /CLONE=IMAGE:5358751 /FEA=EST /CNT=19 /TID=Mm.29815.3 /TIER=Stack /STK=12 /UG=Mm.29815 /UG_TITLE=Mus musculus, clone MGC:6545 IMAGE:2655444, mRNA, complete cds
1458121_at	control	7.3149	7.3769	PPP-AAA	257.7	44.187	34.93	28.8065	269.2	208.9	295	45.2	57.2	2.4	A430107O13Rik	RIKEN cDNA A430107O13 gene	6	6 A3.1	21935910	BB472447	214642	10349636, 11042159, 11076861, 11217851, 12466851, 16141072, 16141073			gb:BB472447 /DB_XREF=gi:16428045 /DB_XREF=BB472447 /CLONE=D230045E12 /FEA=EST /CNT=3 /TID=Mm.132768.1 /TIER=ConsEnd /STK=3 /UG=Mm.132768 /UG_TITLE=ESTs
1433110_at	control	6.3737	7.3754	PPP-PPP	866.37	201.131	117.47	31.0565	924.4	642.6	1032.1	149.9	114.5	88	5830474E16Rik	RIKEN cDNA 5830474E16 gene	1			AK018053	76094	10349636, 11042159, 11076861, 11217851, 12466851, 16141072, 16141073			gb:AK018053.1 /DB_XREF=gi:12857597 /FEA=mRNA /CNT=1 /TID=Mm.159674.1 /TIER=ConsEnd /STK=0 /UG=Mm.159674 /LL=76094 /UG_GENE=5830474E16Rik /UG_TITLE=RIKEN cDNA 5830474E16 gene /DEF=Mus musculus adult male thymus cDNA, RIKEN full-length enriched library, clone:5830474E16:unclassifiable transcript, full insert sequence.
1439915_at	control	7.2715	7.3733	PPP-AAA	123.13	23.6011	16.7	9.2585	133	96.2	140.2	26.5	8.1	15.5	Mrg1	myeloid ecotropic viral integration site-related gene 1	2	2 E4	-115554509	BG073335	17536	7649373, 8950991, 9049632, 9337137, 9337138, 10021349, 10349636, 10586884, 10654602, 10727869, 10842069, 11042159, 11044609, 11076861, 11101846, 11157778, 11217851, 11358480, 11412024, 11566859, 12117807, 12183364, 12193642, 12397630, 12441290, 12447396, 12466851, 12477932, 12571103, 12581525, 15030763, 15069081, 15465489, 15617687, 15618518, 15782199, 16141072, 16141073, 16672333, 16847320, 1691…	GO:0001654: eye development, GO:0006355: regulation of transcription, DNA-dependent, GO:0045449: regulation of transcription, GO:0005634: nucleus, GO:0003677: DNA binding, GO:0003700: transcription factor activity, GO:0043565: sequence-specific DNA binding		gb:BG073335 /DB_XREF=gi:12555904 /DB_XREF=H3121D10-3 /CLONE=H3121D10 /FEA=EST /CNT=7 /TID=Mm.102889.1 /TIER=ConsEnd /STK=6 /UG=Mm.102889 /UG_TITLE=ESTs
1424392_at	control	15.2884	7.366	PPP-PPP	2016.33	191.637	273.73	47.4433	1996.3	2217.2	1835.5	247.5	245.2	328.5	Adhfe1	alcohol dehydrogenase, iron containing, 1	1	1 A2	9533293	BC026584	76187	8889548, 10349636, 11042159, 11076861, 11217851, 12466851, 12477932, 16141072, 16141073	GO:0008152: metabolic process, GO:0005506: iron ion binding, GO:0016491: oxidoreductase activity, GO:0046872: metal ion binding, GO:0050093: methanol dehydrogenase activity		gb:BC026584.1 /DB_XREF=gi:20072015 /FEA=FLmRNA /CNT=93 /TID=Mm.28514.1 /TIER=FL+Stack /STK=34 /UG=Mm.28514 /LL=76187 /UG_GENE=6330565B14Rik /DEF=Mus musculus, clone MGC:37234 IMAGE:4972323, mRNA, complete cds. /PROD=Unknown (protein for MGC:37234) /FL=gb:BC026584.1
1426285_at	control	6.0058	7.3652	PPP-AAA	936.37	195.627	127.13	127.262	726.4	1113.5	969.2	263.3	106.9	11.2	Lama2	laminin, alpha 2	10	10 A4-B1	-26670703	U12147	16773	61889, 73571, 196056, 202877, 471185, 563524, 591440, 630405, 647395, 894325, 1139295, 1161034, 1185240, 1265049, 1290587, 1301630, 1577403, 1634888, 1757468, 1894637, 2014247, 2183046, 2185464, 2203673, 2478549, 2989438, 3402356, 3954056, 4120487, 5434356, 6447833, 6490723, 6831246, 7225891, 7481760, 7510707, 7550355, 7588220, 7650451, 7655459, 7795883, 7803849, 7874173, 8188645, 8202529, 822504…	GO:0007155: cell adhesion, GO:0030155: regulation of cell adhesion, GO:0030334: regulation of cell migration, GO:0045995: regulation of embryonic development, GO:0005578: extracellular matrix (sensu Metazoa), GO:0005604: basement membrane, GO:0005605: basal lamina, GO:0005606: laminin-1 complex, GO:0005615: extracellular space, GO:0031012: extracellular matrix, GO:0005102: receptor binding, GO:00…	01430: Cell Communication, 04510: Focal adhesion, 04512: ECM-receptor interaction	gb:U12147.1 /DB_XREF=gi:699109 /FEA=FLmRNA /CNT=44 /TID=Mm.3987.1 /TIER=FL+Stack /STK=12 /UG=Mm.3987 /LL=16773 /UG_GENE=Lama2 /DEF=Mus musculus laminin-2 alpha2 chain mRNA, complete cds. /PROD=laminin-2 alpha2 chain precursor /FL=gb:U12147.1
1424542_at	control	12.0829	7.3306	PPP-AAA	1172.17	114.241	159.9	89.4687	1096.7	1303.6	1116.2	190.7	229.9	59.1	S100a4	S100 calcium binding protein A4	3	3 F1-F2	90689696	D00208	20198	1329089, 1337998, 2149559, 2332170, 2550322, 3162911, 3628004, 7511035, 7546288, 7615639, 7620916, 7772039, 7912076, 7919958, 8033131, 8043949, 8051043, 8276262, 8423998, 8645219, 8701470, 8824556, 8895507, 8895508, 9018119, 9030539, 9337130, 9413186, 9468217, 9788607, 9920410, 9920416, 10349636, 10395934, 10625627, 11042159, 11076861, 11217851, 11407987, 11423996, 11498791, 11914069, 11994292, 1…	GO:0005509: calcium ion binding, GO:0005515: protein binding		gb:D00208.1 /DB_XREF=gi:220569 /FEA=FLmRNA /CNT=46 /TID=Mm.3925.1 /TIER=FL+Stack /STK=25 /UG=Mm.3925 /LL=20198 /UG_GENE=S100a4 /DEF=Mus musculus mRNA for pEL98 protein, complete cds. /PROD=pEL98 protein /FL=gb:D00208.1
1424350_s_at	control	6.2358	7.2894	PPP-PPP	3154.13	734.647	432.7	178.022	2429.5	3898.4	3134.5	285.6	630.6	381.9	Lpgat1	lysophosphatidylglycerol acyltransferase 1	1	1 H6	193419111	BE987427	226856	8889548, 10349636, 10922068, 11042159, 11076861, 11217851, 12466851, 12477932, 15368895, 16141072, 16141073	GO:0008152: metabolic process, GO:0008654: phospholipid biosynthetic process, GO:0005575: cellular_component, GO:0005737: cytoplasm, GO:0005783: endoplasmic reticulum, GO:0016020: membrane, GO:0016021: integral to membrane, GO:0003674: molecular_function, GO:0008415: acyltransferase activity, GO:0016740: transferase activity		gb:BE987427 /DB_XREF=gi:10662771 /DB_XREF=UI-M-CG0p-bgx-h-06-0-UI.s1 /CLONE=UI-M-CG0p-bgx-h-06-0-UI /FEA=FLmRNA /CNT=65 /TID=Mm.205957.1 /TIER=ConsEnd /STK=2 /UG=Mm.205957 /UG_TITLE=Mus musculus, Similar to KIAA0205 gene product, clone MGC:18768 IMAGE:4020003, mRNA, complete cds /FL=gb:BC013667.1
1432198_at	control	7.6686	7.27	PPP-AAA	206.47	39.2989	28.4	8.551	212.5	164.5	242.4	35.2	31.2	18.8	A230083H22Rik	RIKEN cDNA A230083H22 gene	19	19 B		AK018172	353211	8889548, 10349636, 11042159, 11076861, 11217851, 12466851, 12477932, 15368895, 16141072, 16141073	GO:0006915: apoptosis		gb:AK018172.1 /DB_XREF=gi:12857769 /FEA=mRNA /CNT=1 /TID=Mm.41243.1 /TIER=ConsEnd /STK=0 /UG=Mm.41243 /LL=70722 /UG_GENE=6330414G02Rik /UG_TITLE=RIKEN cDNA 6330414G02 gene /DEF=Mus musculus adult male medulla oblongata cDNA, RIKEN full-length enriched library, clone:6330414G02:unclassifiable, full insert sequence.
[truncated: 2,359 more rows]
