# Supplementary material for: Genetic Mechanisms in Apc-Mediated Mammary Tumorigenesis
Source: PLoS Genet. 2009 Feb 6;5(2):e1000367. doi: 10.1371/journal.pgen.1000367 (PMC2629572; doi:10.1371/journal.pgen.1000367)
Supplement: Dataset S3 — Networks generated by Ingenuity Pathway Analysis. Information for all networks generated by Ingenuity Pathway Analysis. (0.04 MB XLS) [file pgen.1000367.s007.xls]

## Sheet: networks
ID	Molecules in Network	Score	Focus Molecules	Top Functions
1	ATF5, BIRC5, BNIP2, BNIPL, BUB1 (includes EG:699), C13ORF15, CCNB1, CDC2, CDKN3, COL3A1, Cyclin B, DOCK4, DPT, ERCC6L, ERG, GADD45A, GULP1, HSP90AA1, ID3, ITIH5, LATS2, LRP1, LUM, MEOX2, MIF, MMP2, NASP, PPAN, PTHR1, RAMP2, Rap, SGOL1, TP63, UBE2C, VWF	37	33	Cell Cycle, Cancer, Cell Death
2	AOF2, ASF1B, CCNA2, CDC42EP2, CDH1, CENPH, CKAP2 (includes EG:26586), CPM, CTNND2, DNAPTP6, DUB, DYRK3, ELP4, FBL, FOXA1, Histone h3, KCNA1, KIF2C, KRT7, LIN52, MEIS1, NOL5A, PDZD2, PF4, RAB8B, RBMS1, RCC2, SUZ12, THBS3, UCHL3, UCHL5, USP1, USP3, USP24, USP53	37	33	Cellular Assembly and Organization, DNA Replication, Recombination, and Repair, RNA Post-Transcriptional Modification
3	ACTN4, Akt, Alpha Actinin, C17ORF38, CAM, CLDN1, CLDN3, CLDN7, CLDN10, CLDN23, CYP2J2, DARC, DGAT1, DLGAP4, EDG1, ERRFI1, GIPC1, MARCKSL1, MPDZ, MST1R, MYO5A, MYO5B, MYO5C, MYRIP, NTRK2, PDE3B, PLEKHA2, RAPGEF3, SEC14L2, SORBS2, SSX2IP, SULF1, SYNPO, TACC1, TGFBR3	34	32	Nervous System Development and Function, Cell Morphology, Cellular Assembly and Organization
4	ADRB3, ANP32A, APEX1, BAG2, DEFCR3, EFEMP1, ELN, ENTPD1, FBLN5, FEN1, FSTL1, FXN, GCLC, HMGB2, JOSD3, KLF5, LIG3, LOXL1, MAP4, MAPK13, MEF2, MEF2C, NFATC4, P38 MAPK, POLB, SET, Sox, SOX6, SOX7, SOX17, SOX18, STK39, TDG, TRIM27, VGLL4	34	32	DNA Replication, Recombination, and Repair, Gene Expression, Connective Tissue Development and Function
5	APH1A, APH1B, APLP2, CASP3, CASP6, Caspase, CMA1, CPE, CPEB1, DLC1, DNAJB6, EIF4B, EYA2, FLI1, GPR120, GZMB, HIP1, IGF2R, KARS, KRT18, LGALS3, LMNB1, MITF, NGFRAP1, RP6-213H19.1, Scf, Secretase gamma, SGMS1, SNCAIP (includes EG:9627), SRGN, SRPX, SYNE2, TENC1, UNC84A, WEE1	34	32	Cell Death, Cancer, Post-Translational Modification
6	ADORA1, CBX1, CHAF1B, CNOT6, DST, Dynein, EEF1G, ESR1, FKBP4, GJB2, LDB2, LMO4, MGAT5, MNAT1, NCOA4, NR1D1, PHYH, RORA, SNW1, SPINT1, SPINT2, ST14, Taf, TAF7, TAF9, TAF9B, TFAP2C, TFIIH, THBS2, TMEFF1, TNFAIP6, TRIM24, TUBA1C, TUBB, ZNF398	34	32	Endocrine System Development and Function, Lipid Metabolism, Small Molecule Biochemistry
7	AR, CALR, Cbp/p300, CKS1B, DUT (includes EG:1854), EPB41L4B, EXOSC2, EXOSC5, EXOSC7, FCGRT, GLCCI1, GLUL, GTF2I, HMGN1, HNRNPA1, HNRPD, HOXB6 (includes EG:3216), HSD11B1, MFAP5, NR3C1, Nuclear factor 1, PA2G4, PIAS1, PIAS2, PRRX1, PSMA7, PSMB6, RPL18, RPL27, SDPR, STOM, SWI-SNF, TCF19, TNPO1, UGCG	34	32	Gene Expression, Viral Function, Cancer
8	C1q, C1R, C1S, CARD10, CCL9, Complement component 1, EDG5, IHPK2, Inositol-trisphosphate 3-kinase, IRAK1BP1, ITPKB, ITPKC, NFkB, NOLA1, NOLA2, NUAK2, NUP62, OLR1, PPIF, PRDX4, PYCARD, RAB3C, RTKN, SLC12A7, SLC2A12, SLC7A1, STAP2, TACSTD1, TIFA, TMOD2, TNFRSF19, TNIP1, TPMT, TRAIP, ZNF274	32	31	Infectious Disease, Cell Signaling, Amino Acid Metabolism
9	AURKB, CCND1, CCND2, CDC37, CDCA8, CDK4, CENPA, CUL3, Cyclin A, Cyclin D, Cyclin E, DMTF1, ECT2, EZH2, KIF4A, KLF9, KLHL2, MPHOSPH1, NCAPH, NCAPH2, NME1, PER2, PRC1, PRKCH, PVR, RACGAP1, Rb, RRM2, SKP2, SMARCA2, SMC2, SMC4, TSPYL2, TYMS, ZFHX3	32	31	Cell Cycle, Cancer, Cellular Movement
10	ACLY, ALDH1A7, AUP1, C2, C3, C5, CCR2, CD24, CDH11, CFH, CRYBA4, DOCK10, EEF1D, ESM1, FABP4, GPAM, HOXC8, ID2, IFI16, INSIG1, ITGA1, LDL, LY6C1, MAF, MSC, Ndpk, Nfat, NME3, PGM2L1, PKD2 (includes EG:5311), SELP, SLC25A15, Sod, TAL1, TRPC1	32	31	Cellular Movement, Renal Damage, Renal and Urological Disease
11	ATM/ATR, AURKA, BRCA1, BRCA2, BRIP1, BUB1B, C1ORF2, CDC20, CENPE, CENPF, CHEK1, CHEK2, CLSPN, DBF4, E2f, FBXO5, HMMR, KPNA2, MAD2L1, MCM7, NDC80, NEK2, Pdgf, RAD51, RAD51AP1, RAD54B, RAD54L, RP4-691N24.1, RPA, SAC3D1, SPC24, SPC25, TIMELESS, TPX2, TTK	32	31	Cell Cycle, DNA Replication, Recombination, and Repair, Cancer
12	ACE, ACSL, ACSL1, ACSL4, AGTRL1, AP1M2, ARHGEF5, Calcineurin A, CEBPA, CSF2RA (includes EG:1438), CTSK, DNAJA4, FKBP7, FKBP11, FXR ligand-FXR-Retinoic acid-RXR&alpha;, GATA6, GLIPR1, Glutathione peroxidase, GPX7, GTF3A, HSPA8, ID1, KLF2, NFATC1, NR5A2, Peptidylprolyl isomerase, PIGR, PRNP, RAB15, RCAN2, SLC27A1, SOX4, TFPI, TFRC, VLDLR	30	30	Lipid Metabolism, Molecular Transport, Post-Translational Modification
13	AMY2A, CASP12 (includes EG:12364), Caspase 3/7, CHKA, CUGBP1, CYTL1, DPYSL2, EIF2A, eIF2B, EIF2B2, EIF2B4, Gsk3, IGF1, IRS, IRS3, KIF5C, LY6A, M-RIP, MC2R, MKI67, MKI67IP, Mlcp, PBK, PDLIM2, PHLDA1, PPP1CB, PPP1R12B, Rock, SGK3, SLC12A4, SNED1, SRD5A1, TRAK1, TRPV2, VIM	28	29	Organ Development, Reproductive System Development and Function, Genetic Disorder
14	ADAM12, ADAM15, ADAM22, ADAM23, ADAM19 (includes EG:8728), ADAMTS1, B4GALNT1, C5ORF13, CDH5, DCN, ERBB3, Fibrin, FIGF, FLT1, Metalloprotease, Mmp, MMP3, NRP1, NRP2, Pak, PAK4, PTGFR, PTPRB, S100A4, SEMA3C, STARD8, SULF2, THBS1, Timp, TIMP2, TIMP3, TNXB, Vegf, VEGFA, VEGFB (includes EG:7423)	28	29	Cellular Movement, Cardiovascular System Development and Function, Organismal Development
15	ABCB1B, AKAP, AKAP2, AKAP12, AKAP13, AKR1C14, ANK3, CAV2, CD209, CDO1, CEACAM1, CXCR7, DNA-directed DNA polymerase, EIF4E2, FMO1, GDA, JTV1, Myosin, NBL1, PCOLCE, PDGF BB, PDGF-AA, POLE2, PRIM1, QARS, RFC2, RFC3, RFC4, RFC5, S100A6, SLC6A6, SPTBN1, SYNE1, Tropomyosin, UGDH	28	29	DNA Replication, Recombination, and Repair, Carbohydrate Metabolism, Cell Death
16	ADIPOQ, ADIPOR2, AMPK, AOC3, ATF3, ATP2A3, ATP2B4, ATP2C1, Ca2 ATPase, CD36, CES1 (includes EG:1066), CPT1, EBF3, ERO1L, Insulin, KIAA1881, LEPR, LGALS12, LIPE, LNPEP, LPL, LRRC8C, MLXIPL, NOS3, PCK1, Pde, PEPCK, PFKFB3, PPARG, PRKAC, PYGL, RETN, SLC2A3, SLC2A4, ZDHHC2	27	28	Endocrine System Disorders, Metabolic Disease, Carbohydrate Metabolism
17	AEBP1, ARHGAP26, ARHGEF15, CAMK2D, CaMKII, CDCA2, EIF2AK2, EIF4EBP1, EPHA, EPHA3, Epha dimer, EPHB2, IGBP1, KALRN, KIAA1949, Mapk, MGC11324, MIA, NGEF, NUDT6, p70 S6k, PHACTR1, PP1, PP1/PP2A, PP2A, PPP1CA, PPP1R14B, PPP1R1A, PPP2R1B, PPP2R5A, PPP2R5C, RASA2, RGS20, STMN1, STMN2	25	27	Cancer, Cell Death, Reproductive System Disease
18	ACVR1C, ACVR2A, Adaptor protein 2, BGN, BMP2, BMP2K (includes EG:55589), CCNB2, CD3, CD97, COL1A2, CRYL1, CSNK1E, DAB2, EIF3G, EIF3I, ENG, ETS, GADD45B, LTBP4, PECAM1, PURB, RAB3IP, RALBP1, Rap1, RAPGEF2, Ras, RASGRP2, RASSF2, RRAS, Smad2/3, SOST, Tgf beta, TGFBI, TGFBR, TGFBR2	25	27	Skeletal and Muscular System Development and Function, Cancer, Tissue Development
19	AHNAK, ANXA3, BCL2L1, BIK, C19ORF10, CCL11, CCL28, CSF1R, CST3, CTSH, DUSP3, Fgf, FGF7, FGF10, FGF11, Fgfr, FGFR2, FOXP1, GAB3, GHR, GRB10, IFNGR1, IL6ST, JAK, Ngf, OSMR, peptidase, PERP (includes EG:64065), PLC gamma, SDC1, SOCS2, STAT, STAT5a/b, TSPAN8, VNN1	25	27	Immune and Lymphatic System Development and Function, Organ Development, Respiratory System Development and Function
20	ABLIM1, ABLIM3, ARF6, ATAD4, CA3, CA4, CA13, Calpain, Carbonic anhydrase, CD1D, CEP170, CORO2B, COTL1, DCLK1, F Actin, FCER1G, FOXC1, GRASP, Hsp70, HSPBP1, Ige, IL15RA, IQSEC1, MBP, MED22, MHC Class II, PITPNM1, Pld, PLP1, PTPRG, QKI (includes EG:9444), RBPMS, RNA polymerase II, SHROOM3, ST8SIA4	25	27	Nervous System Development and Function, Infectious Disease, Inflammatory Disease
21	CD47, CYR61, ENaC, G alpha, G alphai, G protein beta gamma, G-protein beta, G-protein gamma, GNAI1, GNB5, GNB1L, GNG2, HSPG2 (includes EG:3339), Igfbp, IL7R, KSR1, MMP11, NID1, PI3K, Plc beta, PLCB1, PLCE1, PRELP, PTPRD, PTPRF, PTPRM, PTPRS (includes EG:5802), RBP4, RGS7BP (includes EG:52882), SERPING1, STX3, SYBL1, TRIO, TSLP, VAMP8	23	26	Cell Signaling, Cellular Growth and Proliferation, Hematological System Development and Function
22	ABCC4, BTG1, CBLB, CCNG2, CD200, CDC42EP5, CDCP1, Ctbp, DOK2, DUSP4, FZD4, growth factor receptor, HIPK2, IL1RAP, IL1RL1, Jnk, KRT8, MAGI-3, Pdgf Ab, Pdgfr, PDGFRA, PRKCQ, PTPN11, SH3KBP1, SLC9A3R1, SORBS1, Sos, TCR, TEK, Tnf receptor, TNFRSF11A, TRAF4, VAV, YES1, ZEB1	23	26	Cell Death, Neurological Disease, Cancer
23	ABCB1, ABCB9, ABCC3, ADCY3, ADCY4, ADH1C (includes EG:126), Angiotensin II receptor type 1, ATP1A1, CAT, CD163, Creatine Kinase, DBP, EBF1, EBF2, EPB41L1, FCGR2B, FXYD2, GNE, GRIA4, GUCY, Ikb, IKK, LAMP2, MAP3K7IP2, Ncoa-Nr1i2-Rxra, NPR2, PICK1, Pkc(s), PRKD1, PXR ligand-PXR-Retinoic acid-RXR&alpha;, RPS6KA6, Rsk, STX2, TNFSF12, ZNF521	23	26	Carbohydrate Metabolism, Molecular Transport, Lipid Metabolism
24	CAV1, CD9, CD82, Ck2, Creb, CREB5, DNA-directed RNA polymerase, Erm, FOLR1, GNAS, GRINA, IGSF8, Integrin, IRS1, ITGB3BP, MSN, MYCT1, NMDA Receptor, PDCL, PENK, POLR2F, POLR2I, POLR3K, Ras homolog, SARS, SAT1, SNF1LK2, SYT9, THRA, Tk, TK1, Top2, TOP2A, TSHR, UHRF1	23	26	Cancer, Reproductive System Disease, Lipid Metabolism
25	ABCA1, ABCG1, Acox, ACOX1, Ap1, BLOC1S2, CBFA2T3, CNR1, CRABP2, DACH1, DTNA, DTNB, DTNBP1 (includes EG:84062), Hdac, HDAC7A, HMBS, IER2, KCNN4, LXR ligand-LXR-Retinoic acid-RXR&alpha;, N-cor, NCOR1, NCOR-LXR-Oxysterol-RXR-9 cis RA, Nr1h, NR1H3, PLTP, PPAR&alpha;-RXR&alpha;, RANBP9, Rar, RUNX1T1, Rxr, SAP30, SHMT1, SNTA1, USP11, UTRN	22	25	Lipid Metabolism, Molecular Transport, Small Molecule Biochemistry
26	AHR, ANKRD25, BIRC5, BTG2, BTG3, CBX7, CCNA2, CDCA3, CDCA4, CDCA5, CDKN2A, CENPK, CHRDL1, DCK, DHFR, EZH2, FANCA, FANCL, FEN1, KCNK1, LYST, MCM4, MCM7, MELK, PDGFA, PEX13, PEX14, PEX19, PLAGL1, PLXNA2, RAD51AP1, RRM1, TK1, TP53INP1, YY1	19	23	Cell Cycle, Cancer, Skeletal and Muscular Disorders
27	14-3-3, Actin, ACTL6A, BMF, Calcineurin protein(s), Calmodulin, CD44, Cofilin, CXCL12, CYP2D6, DNM1, DNM3, DUSP1, Dynamin, ERK1/2, GSN, Hsp90, IL1, KCNQ5 (includes EG:56479), Mek, MRLC2, Nos, Pkg, PLA2, PLA2G2D, PROCA1, PTGS1, RGS7, RGS18, RPS3, SMARCD2, SSH1, SSH2, VBP1, YWHAB	17	22	Cancer, Cellular Movement, Reproductive System Disease
28	2310043N10RIK, ACSL1, AKT2, butyric acid, CALB1, CCNB2, CDC20, CKS1B, CPA3, CST6, D-glucose, EHF, FAM134C, G6PC, HMG CoA synthase, IFI30, IFNGR2, IGFBP6, ITPR2, MET, NUDT1, PFKP, PTEN, PYGL, PYY, RBMS2, RETN, SAT1, SLC25A1, SLC5A1, SMAD6, SPSB4, TLE2, VEGFB (includes EG:7423), VitaminD3-VDR-RXR	16	21	Carbohydrate Metabolism, Small Molecule Biochemistry, Cancer
29	2-methoxyestradiol, ALPP, APOB, B3GALT2, BIRC4, BMP2, C9ORF3, CAV1, CDC25C, CKS2 (includes EG:1164), CUGBP2, dihydrotestosterone, FILIP1L, GDF2, GPR161, HSD17B10, HTRA1, ITGB5, MMP3, MYOG, PI4K2B, PPARG, PRODH (includes EG:5625), PRPS1, SERPINA1, SLC23A2, SLC30A7, SLC35A1, SVEP1, TGFB1, TGFB2, TGFB3, TGFBR1, TGFBR2, ZFYVE9	15	20	Cancer, Cell Death, Reproductive System Disease
30	ALG5, amino acids, B3GALNT1, Beta-galactoside alpha-2,3-sialyltransferase, CTSB, DAPK1, DAPK2 (includes EG:23604), DUSP3, EZH1, FRS2, GLUD1, Glycogen synthase, GRB7, GSG2, IL11, INSR, IRS, IRS2, IRS3, IRS4, LRP2, MIB1, MPZL1, MTMR7, PPARG, PRKCH, PRKCQ, PTPN2, PTPN11, PTPRH, ST3GAL1, ST3GAL2, ST6GALNAC3, SURF6, TIPARP	15	20	Amino Acid Metabolism, Post-Translational Modification, Small Molecule Biochemistry
31	ADCYAP1, ANP32B, ATRN, C15ORF23, CCNA2, CCNB1, CDKN1A, DTX1, DTX2, EDEM3, ELAVL1, EXO1, FLG, FLT1, H2AFZ, HMGB2, HNRNPA2B1, HNRPD, IFI16, LOR, LTF, MFNG, NOTCH1, PCBP1 (includes EG:5093), PFTK1, PNN, PPARG, SET, SF3A3, SFRS12, SPAG5, TCF7L1, TGFB1I1, TRA@, TRB@	15	20	Cancer, Cell Cycle, Cellular Development
32	ABCC5, AHCY, AOX1, BCAS2, CAMK2D, CCL11, CDC5L, copper, ELN, ENaC, FGF1, FGFR3, FGFRL1, FIBP, heparin, HEXA, HSPG2 (includes EG:3339), KIF22, KRAS, LIPH, NQO1, PLRG1, PRCC, PRPF19, S100A13, SCN7A, SCNN1B, SCNN1G, SERPINE2, SLC31A1, SNX16, SORT1, SULF2, TNFSF13, TOP2A	15	20	DNA Replication, Recombination, and Repair, Carbohydrate Metabolism, Drug Metabolism
33	ABHD5, ADIPOQ, AKT3, beta-estradiol, CDH11, CGB, CREBL2, DUSP6, ECM2, EGF, EPB41L2, FOXC2, GFPT1, GGTLA1, IDH1, IL1R2, KLF15, MTM1, PARD6B, PARD6G, PDE3B, PHKA2, PNPLA2, PTRF, RAF1, SGK3, SLC2A4, SPRED1, STK11, STMN1, SYP, TOM1L1, TUBE1, YWHAH, ZNF148	15	20	Lipid Metabolism, Small Molecule Biochemistry, Molecular Transport
34	ABCC1, ATP6V1G1, ATPase, BNIP3 (includes EG:12176), BOC, C16ORF80, CDC2B, CDON, COX7C, DDX39, DUT (includes EG:1854), E2F1, E2F4, folic acid, GINS1, HIST1H2AC, HN1, IFI202B, KIAA0101, MGA (includes EG:23269), MYCN, NDC80, NDN, NEUROG1, POLA2, RAD51, RAD54L, RNF144A, SLC25A32, TCF3, THOC3, TK1, TP53INP1, UNG, ZNF267	15	20	Amino Acid Metabolism, Cell Death, Connective Tissue Development and Function
35	ART3, beta-estradiol, C1ORF34, C9ORF5, CENPM, CXORF6, GPR137B, HGF, IFRD2, IRX5, KRAS, LHFPL2, MMD, MYC, progesterone, SFXN5, SLC22A5, SLC6A14, SSBP2, TMEM164, TNF, TTC9	14	16	Cancer, Cell Death, Reproductive System Disease
36	1600029D21RIK, ANKRD57, CDC42SE1, CIDEC, CMAS, EGFR, EIF6, ERBB2, ERBB3, ERBB4, HEPH, HRAS, IL2, ITGB1, ITGB4, LXN, MYC, NPNT, PHLDB1, PPARG, PQLC1, progesterone, RASA3, RB1, SERPINA3C (includes EG:16625), SPARCL1, ST3GAL6, TERT, TGFB1, TNF, WBP5	13	18	Cancer, DNA Replication, Recombination, and Repair, Cell Cycle
37	AARS, ABCC1, ADC, ARHGEF16, ASL, ASS1, ATF3, BGLAP, BLMH, EGR2, EMCN, FEZ2, FOS, GCLC, GCLM, GHR, GHRH, GSTA5, HNRNPC, IRS2, KRT8, MR1, NFE2L2, NQO1, Ornithine decarboxylase, PCNX, PRDX1, PRKD1, SLC1A3, TCN2, TSC1, VIP, WEE1, YWHAZ, ZNF467	13	19	Cell Death, Amino Acid Metabolism, Small Molecule Biochemistry
38	12-hydroxyeicosatetraenoic acid, ADPRHL2, ANTXR2, ATF2, CD22, CD79B, CDH5, CHRM2, DCN, DNM1, EDG5, EIF4EBP1, EPS8, Erbb4 dimer, ERBB4 ligand, FCGR2B, GAST, JAM2, MAPK1, MAPK1IP1, MBP, Mg2+, MPL, MYLK, NARS, NRG4, P2RY2, PPARG, Rac, RAPGEF3, SHC1, SHCBP1, TEF, TMEFF2, ZBTB10	13	19	Cell Death, Cellular Movement, Cancer
39	ABCB1, ACTA1, Adenylate Cyclase, ATF3, AURKA, CYP17A1, DKFZP564O0823, ELOVL1, ERGIC2, FDFT1, FSHR, HACL1, HLA-B, HSD11B1, LGR5, LHCGR, LHX9, NCOA2, NFX1, norepinephrine, NR5A1, NUCKS1, PIAS1, PODXL, PPIL5, PRKD1, progesterone, SASH1, TACC3, TERT, THRSP, UBE3A, UGCG, WT1, ZNF7	13	19	Organ Development, Reproductive System Development and Function, Lipid Metabolism
40	3',5'-cyclic-nucleotide phosphodiesterase, ADAM19 (includes EG:8728), COL15A1, DGAT2, Diacylglycerol O-acyltransferase, ESM1, F2, GHRL, GP1BB, HIVEP1, IL8, IL25, INSIG1, MOGAT1, NOXO1, Pde, PDE1A, PDE2A, PDE7A, PDE8A, PDE8B, PIGR, PPARGC1B, PPBP, SCD, SERPING1, TGFB3, TNF, TNS1, TSPAN2, UCK1, UCK2, UCKL1, Uridine kinase, ZEB2	13	19	Molecular Transport, Small Molecule Biochemistry, Cell-To-Cell Signaling and Interaction
41	CCT2, CCT3, CCT4, CCT5, CCT7, CCT8, CCT6A, CGB, CHST1, CMKLR1, CRIP2, DPEP1, DPP7, EXOSC1, EXOSC8, EXOSC9, FUBP1, KIAA0368, KPNA2, LRRC17, MCC, PAX3, PLAG1, POP1, POP4, POP5, PTP4A1, RARRES2, RPP14, SERBP1, SNCA, TCP1, TPPP, TRPC1, XRN1	13	19	Post-Translational Modification, Protein Folding, Cellular Movement
42	ACTA2 (includes EG:81633), AKP1, Alkaline Phosphatase, ARL4A, ATP10D, ATP8A1, ATP8B2 (includes EG:57198), BMP6, CACNA2D1, CXORF15, FOXC2, FOXO3A, HOXA9, IGF1, IRX3 (includes EG:79191), LASP1, MAGOH, MAN1A1, MAN2A2, Mannosidase Alpha, MBNL1, Mg2+-ATPase, NXF1, NXT1, PDGF BB, PDGF-AA, PHLDA1, phosphatidylserine, PRKCD, PTDSS2, SERINC2, SOST, TNFRSF12A, TWIST1, ZFP36L1	13	19	Amino Acid Metabolism, Molecular Transport, Small Molecule Biochemistry
43	14-3-3, ASB13, CDKN2A, DISC1, DOCK11, KLC3, MARK3, N4BP3, progesterone, RAB25, RAB11FIP5, RABEP1, RASAL2, RASSF7, Ribonucleoside-diphosphate reductase, RRM1, RRM2, RRM2B, SH3BP4, SHROOM2, SRGAP2, STK11, TNF, TP53, YWHAB, YWHAG, YWHAH, YWHAZ	13	17	Cancer, Cell Cycle, Gastrointestinal Disease
44	ATM, CD274, CEBPB, CSF2, EHD1, GDNF, GFRA2, H2AFX, IGF2, INSR, JARID2, KIF20A, KSR1, LZTR1, NFATC2, NRTN, OGN, PC, PDCD1, PPARG, PRSS23, Rb, RET, RXRA, STEAP4, superoxide, TCF3, TERT, TM4SF1, TNF, TNFSF10, TPST1, TWIST2, YY1, ZBED4	12	18	Cell Cycle, Cancer, Tissue Morphology
45	AGTR2, ASAHL, CCDC80, CDK2, ceramide, epinephrine, FBXW7, GADD45G, GPSM2, GTP, HIST1H1B, HRAS, INCA1, LGTN, MLLT4, ODZ3, PAFAH1B3, PARD6A, PLCE1, PPAP2C, PVR, PVRL1, PVRL3, PVRL4, RAB34, RANBP9, RAP1GAP (includes EG:5909), RAP2A, RAP2B, RASIP1, RBM4, RGL1, RPL37, RPL27A, TOP2A	12	18	Cell Cycle, Connective Tissue Development and Function, Viral Infection
46	ABCD3, ACACA, ALDOB, APOA4, BNIP3 (includes EG:12176), CROT, CYB5A, CYP4A14, EHHADH, fatty acid, FFAR2, G6PC, KCNB1, KNG1 (includes EG:16644), LEP, LIF, LIPE, LPL, MBP, norepinephrine, NOS2A, NUDT7, OPLAH, PCK1, RP5-1022P6.2, SC5DL, SCP2, SNAP25, STXBP6 (includes EG:29091), TCHH, thyroid hormone, TMED9, TTPA, UCP1, UCP2	12	18	Lipid Metabolism, Small Molecule Biochemistry, Molecular Transport
47	ACAD9, ACAD11, ACADM, ACLY, Acyl-CoA dehydrogenase, ADIPOQ, CD36, CPT1, FABP2, FABP4, FURIN, G6PC, GCG, GNPTG, GTL2, IDE, IGFALS, INS1, IVD, LASS4, LDHB, LPL, palmitic acid, PCK1, PCSK4, PCSK5, PCSK6, PEPCK, PRL, RETSAT, RNASE4, SLCO2B1, SOCS2, steroid, UCP2	12	18	Carbohydrate Metabolism, Small Molecule Biochemistry, Lipid Metabolism
48	ABL1, ANGPTL2, ARHGAP6, ARHGAP8, ARHGEF10, CCNA2, CPD, CREB1, DDEF1, dihydrotestosterone, EIF4EBP1, EXOSC6, GAP43, GRWD1, KALRN, KLK4, KLK7 (includes EG:5650), KLKB1, LDHA, M6PRBP1, NUDT21, PCK1, PSTPIP1, RAD9A, RGS2, RHOA, RhoGap, RHPN2, SHE, SLC16A7, SLC7A6, TF, THY1, TOPBP1, TRIP13	12	18	Cellular Assembly and Organization, Cell Morphology, Cancer
49	ABCD2, ARHGAP11A, C1ORF96, CDKN1A, CDS2, DTL, GNA12, HMGN3, KBTBD8, KCTD1, KHDRBS3, KIAA0101, KIAA1524, L-triiodothyronine, LYAR, NFYB, NFYC, NOPE, OR51E2, PCNA, retinoic acid, RXRA, SLIT3, THRB, TNF	12	15	Cancer, Cell Cycle, Gene Expression
50	ARD1A, EIF2AK2, EIF4A1, EIF4G1, EIF5A, FOLR2, FOSL2, FUBP3, HNRPD, ILF3, IMPDH2, MEIS2, NAT2, NDN, NPM1 (includes EG:4869), NUCB2, PBX1, PDCD4, PRMT1, RARB, RARG, RCBTB2, retinoic acid, RN5S, RNF113A1, ROR1 (includes EG:4919), RPL5, RPS17 (includes EG:6218), SMOX, TIA1, TIAL1, UPF2, XRCC5, ZNF346, ZSCAN21	11	17	Protein Synthesis, Gene Expression, Organ Development
51	AACS, ACO1, ADIPOQ, ATF2, C1ORF38, CAPZB, CP, CREM, EP300, FABP5, FGL2, GPRC5B, H6PD, HRASLS3, IFNG, iron, KLF4, MAF, MTPN, N4BP2, NEUROD1, PCK1, PDX1 (includes EG:29535), PEPCK, POR, PPARGC1B, RETN, SLC11A1, SLC2A2, SLMAP, SREBF1, TMEM97, TMEM158, UROD, WWTR1	11	17	Endocrine System Disorders, Metabolic Disease, Carbohydrate Metabolism
52	2410024N18RIK, ACSS2, BCL3, BIRC5, CCL13, CCNA2, CLIC1, COMMD2, CPSF2, CPSF3, CREG1, CSTF1, EID1, Hdac, HNRPF, HOXC6, IGFBP3, IGHG1, IGHM, IGKC, IL9, KITLG (includes EG:4254), LTC4S, MMP19, MORF4L2, MRFAP1, NFKB1, PGLS, PIK3IP1, PLEKHB2, RB1, RNF128, SAMSN1, TXNL1, UPF1	11	17	Immunological Disease, Cancer, Cellular Growth and Proliferation
53	ADAMTS2, ARHGAP10, ARHGDIG, BICC1, CDC42, CDH3, CSPG4, DIAPH3, DPYD, ECT2, FAP, FLT4, FNBP1L, GGTA1, HSPG2 (includes EG:3339), ILK, ITGA7, ITGA9 (includes EG:3680), ITGB1, LAMA2, LAMA4, LAMB1, LAMB3, LAMC1, LAMC2, LIMS1, LIMS2, MCF2L, OPN3, PARVA, PMP22, RHOG, SEMA3F, SMAD7, SRF	11	17	Cell Morphology, Cellular Movement, Cellular Development
54	ACACA, ADFP, ADIG, ANGPTL4, ATG5, BCHE, CITED2, Co2+, CPT1A, E2f, EGLN1, EGLN3, EPAS1, EPHX2, FABP2, FASN, FMO5, GADD45B, GBE1, GHRL, glycerol, HIST1H2AB, HIST2H4A, LEP, linoleic acid, LPL, NCOA1, NUSAP1, PCK1, PGF, POU1F1, PPARG, SCD, SETD8, UCP1	11	17	Lipid Metabolism, Molecular Transport, Small Molecule Biochemistry
55	AGT, ANXA2, Beta-galactosidase, BTG2, CCL13, CCNF, CD36, CYP2J2, CYP2J9, DPYSL3, DUSP4, EPB41L1, FDXR, FOXM1, GAP43, GLB1, GLB1L, hydrogen peroxide, LOC89944, MBOAT2, MPV17, MSR1, NFATC4, NGFB, PLD2, PTGES, PXN, RNF5, RPL14, RPL22, TCOF1 (includes EG:6949), TNS1, Unspecific monooxygenase, WWC2, ZNRF2	11	17	Cancer, Cellular Movement, Lipid Metabolism
56	AMOTL2, ANKH, ASPM, C14ORF106, CDKN1A, CDKN2A, CEP55, CPOX, dihydrotestosterone, DKK1, E2F4, ERBB2, F2, IL4, KNTC1, MYC, MYCN, progesterone, RNF144B, SH3BGRL2, SNRK, SPP1, TAGLN2, TBX3, TERT, TGFB1, TMEPAI, TP53, UBE2S, UBE2T, WDHD1	11	16	Cancer, Cellular Growth and Proliferation, Reproductive System Disease
57	CANX, CD8, CD247, DDOST (includes EG:1650), DERL1, Dolichyl-diphosphooligosaccharide-protein glycotransferase, ERBB2, GOLPH3, HLA-A, HLA-G, HSP90B1, HSPA5, IL7, IRF9, ITM2A, KRTCAP2, MHC Class I, OGDH, PDIA3, RPN1, RPN2, SDF2L1, SEC61A1, SEC61B, SEC61G, SPCS2, SRPRB, SSR1, SSR2, SSR4, STT3A, SYVN1, TCR, XBP1, ZAP70	10	16	Cell-To-Cell Signaling and Interaction, Hematological System Development and Function, Immune Response
58	ADK, ANXA2, ATPIF1, C6ORF108, CCNH, CEBPB, D-glucose, DDIT3, EIF2S1, FUBP1, HDAC1 (includes EG:3065), IGF1R, IMPA2, IMPACT, L-triiodothyronine, METAP2, MRC1, MRPL12, MYC, MYCN, PLA1A, POLR2A, PTEN, PUF60, RPL7, RPL32, SCPEP1, SIN3A, SP1, SPI1, SQRDL (includes EG:58472), SRM, STRA13, TFAP2A, VHL	10	16	Gene Expression, Cancer, Protein Synthesis
59	ADAM12, ammonia, ANTXR2, ASAH1, ASPA, ATP2A1, Ca2+, CALB1, CCL7, CHGA, CTNNB1, EEF2, ENPEP, GCG, GLS, GYPC, HAPLN1, HNRPAB, MACF1, MCHR1, MPP1, nitric oxide, PCCA, PITPNM2, PKD2 (includes EG:5311), S100B, SFN, ST14, TAC3, TBXA2R, TIMM13, TIMM8A, TRPM4, ZMYND19, Zn2+	10	16	Cell Signaling, Molecular Transport, Vitamin and Mineral Metabolism
60	ACOT1 (includes EG:26897), ACOX1, APOC2, CPT2, CPT1A, CPT1B, CRB3, DSC2, EPS15, FABP4, G6PC, HNF4A, HRBL, Hsp27, MED17, MED29, NR2C2, NR2F1, NR2F2, OLR1, ONECUT1, PCK1, PCK2, PDK4, PEPCK, PPARGC1A, RXRA, SLC2A2, TIMD2, TIMM22, TK1, TRA16, Ubiquitin, UGT1A9 (includes EG:54600), ZFPM2	10	16	Gene Expression, Carbohydrate Metabolism, Small Molecule Biochemistry
61	ADCYAP1, BTG2, CCL13, CD3EAP, CHGA, EN1, FOXA2, GADD45B, GALNT2, GALNT7, GALNTL2, GCG, HNF1A, IER3, IL6, KIF11, LHX6, LSR, MTTP, NEUROG3, NFKBIB, norepinephrine, NSBP1, NTRK2, ONECUT1, PLK4, POLR1E, Polypeptide N-acetylgalactosaminyltransferase, SLC7A2, SNX10, TK1, TNFSF11, TTK, TTR, ZFP101	10	16	Cell Death, Organismal Functions, Hematological Disease
62	ABCA6, ATF1, ATF3, ATP6V0A2, CALCA, CALCR, CALCRL, CIITA, CREM, CRIM1, cyclic AMP, EEF2, FAM3C, GCG, GCNT2, glycine, GOT, GPR182, HGF, IAPP, IL10, KCNK2, KRR1, MYCN, norepinephrine, PRDM1, PYY, RAMP1, RPL13A, SLC36A2, TACSTD1, TG, TM6SF1, TOMM20, TUBB2C	10	16	Cell Signaling, Nucleic Acid Metabolism, Small Molecule Biochemistry
63	ADAM15, APC, APCDD1, B4GALT5, CD48, CD79A, CD79B, CIT, DLG4, DLGAP3, DYNLT1, E3 RING, FYN, Galactosyltransferase beta 1,4, HD, Hd-Zdhhc17, LCK, LPHN2, LRRC1, LRRK2, LY6, MAL, MAOB, MAPRE2, PARK2, proline, RNF41, SEPT5, SEPT8, SHANK3, THY1, UBR1, WDFY3, WDR48, ZDHHC17	10	16	Cell Signaling, Post-Translational Modification, Cellular Development
64	3 BETA HSD, beta-estradiol, CCDC90A, CTSG, EMID1, ENPP2, ENPP3, ENPP5, EVL, FAM38A, GPR44, GPX3, HOM-TES-103, HSD3B1, HSPC105, IFNG, IGHE, IL6, IL13, IL1B, leukotriene B4, MAPK14, Nucleotide diphosphatase, OVOL1, PID1 (includes EG:55022), PRDM5, prostaglandin D2, prostaglandin E2, SLC43A3, TGFB1, TNF, TP53, TRPS1	9	15	Cellular Movement, Hematological System Development and Function, Immune Response
65	Ahr-aryl hydrocarbon-Arnt, ALDH, ALDH18A1, ALDH1L1, ALDH6A1, amino acids, beta-estradiol, CAR ligand-CAR-Retinoic acid-RXR&alpha;, CHST11, glutathione, Glutathione transferase, GST, GSTA5, GSTM4, GSTM5, GSTP1, GSTT1, GSTT2, HS3ST1, HS3ST3B1, LTC4S, MGST1, Ncoa-Nr1i2-Rxra, Ncoa-Nr1i3-Rxra, NFE2L2, NR1I3, PAPSS2, PXR ligand-PXR-Retinoic acid-RXR&alpha;, retinoic acid, SLC35A2, steroid, sulfotransfe…	9	15	Drug Metabolism, Small Molecule Biochemistry, Cellular Development
66	Adenylate Cyclase, ADORA1, AGTR1, AGTR1B, AGTRAP, AKAP1, AKAP7, AKAP10 (includes EG:11216), Alcohol group acceptor phosphotransferase, C3ORF15, epinephrine, GALK1, GCG, Hexokinase, HK2, IGFBP4, KCNC2, norepinephrine, PALM, Pka, PKAr, PLC, Pp2b, PRKAA1, PRKACB, PRKACG, PRKAG1, PRKAG2, PRKAR1A, PRKAR2B, PRKCE, PTGIR, PTHR1, RAB32, TBXA2R	8	14	Cardiovascular System Development and Function, Cell Signaling, Nucleic Acid Metabolism
67	12-hydroxyeicosatetraenoic acid, 15(S)-HETE, 4732429D16RIK, CASP8, CCR3, CD24, CD1A, CK1, CREM, CRIP1, CSF3, DEDD2, DUSP6, DUSP26, EDG1, GADD45G, GCG, HIPK2, HSF4, IL4, IL22, IL25, LGALS3, LGALS3BP, MAPK3, Mek1/2, norepinephrine, PKP3, PLEK2, SERPINB6, SGPL1, sphingosine-1-phosphate, TFCP2, TFRC, TXLNA	8	14	Cell Death, Cellular Growth and Proliferation, Gene Expression
68	1-acylglycerol-3-phosphate O-acyltransferase, ACTA1, ACTL6B, AGPAT2, AGPAT3, ARHGAP18, ARID1B, BAF110, BGLAP, CCNA2, DDT (includes EG:1652), EIF3M, EMP3, EXOSC10, FOXRED1, GH1, GMNN, HBB (includes EG:15127), IFI16, ING1, MPHOSPH6, MYLPF, PBSN, PPARG, SCHIP1, SGCB, SGCD, SGCE, SGCG, SHMT2, SMARCA4, SMARCB1, SMARCD3, SS18, YBX2	8	14	Developmental Disorder, Skeletal and Muscular Disorders, Cell Cycle
69	CLNS1A, DDX20, GEMIN4, GEMIN5, GEMIN6, GEMIN7, LSM2, LSM5, PRMT5, RNU1B, SIP1, SMN1, SMNDC1, SNRPB, SNRPD1, SNRPD2, SNRPD3, SNRPE, SNRPF, SNRPG, TDRD3, WDR77, ZNF706	4	8	RNA Post-Transcriptional Modification, Cellular Assembly and Organization, Cellular Compromise
70	NEGR1	1	1
71	DHX58, IRF3	1	1	Gene Expression, Cancer, Cellular Growth and Proliferation
72	PRM1, STRBP	1	1	Cellular Development, Reproductive System Development and Function, Behavior
73	ZBTB4, ZBTB38	1	1	Gene Expression
74	Acylphosphatase, ACYP1	1	1	Small Molecule Biochemistry
75	N-acylneuraminate-9-phosphatase, NANP	1	1	Carbohydrate Metabolism, Small Molecule Biochemistry
76	CTP synthase, CTPS2	1	1
77	PNKP, TRIM26	1	1	Nucleic Acid Metabolism, Small Molecule Biochemistry, DNA Replication, Recombination, and Repair
78	DHDH, Trans-1,2-dihydrobenzene-1,2-diol dehydrogenase	1	1	Carbohydrate Metabolism
79	PANK3, Pantothenate kinase	1	1
80	SEMA4, SEMA4G	1	1
81	Pgm, PGM5	1	1
82	COQ3, Hexaprenyldihydroxybenzoate methyltransferase	1	1	Carbohydrate Metabolism, Small Molecule Biochemistry
83	dTMP kinase, LOC129607	1	1
84	Acid Phosphatase, HISPPD2A	1	1
85	ATXN10, OGT	1	1	Carbohydrate Metabolism, Cell-To-Cell Signaling and Interaction, Genetic Disorder
86	D-glucuronic acid, SLC17A5	1	1	Hepatic System Disease, Liver Steatosis, Molecular Transport
87	Wnt, WNT9A	1	1	Organismal Development, Skeletal and Muscular System Development and Function, Embryonic Development
88	Methyltransferase, METTL1	1	1	RNA Post-Transcriptional Modification
89	NLK, RNF138	1	1	Connective Tissue Development and Function, Skeletal and Muscular System Development and Function, Tissue Morphology
90	ADHFE1, alcohol dehydrogenase	1	1
91	Histamine N-methyltransferase, HNMT	1	1	Small Molecule Biochemistry, Respiratory System Development and Function, Inflammatory Disease
92	C9ORF86, SPINK7	1	1	Cancer, Cellular Growth and Proliferation, Tumor Morphology
93	CYP4V, CYP4V2	1	1
94	CAPN8, TRIM35	1	1	Cancer, Cellular Growth and Proliferation, Reproductive System Disease
95	NAP1L3, PRMT8	1	1	Amino Acid Metabolism, Post-Translational Modification, Small Molecule Biochemistry
96	C1GALT1, Glycoprotein-N-acetylgalactosamine 3-beta-galactosyltransferase	1	1	Cardiovascular System Development and Function, Cell-To-Cell Signaling and Interaction, Connective Tissue Development and Function
97	PYCRL, Pyrroline-5-carboxylate reductase	1	1
98	Galactokinase, GALK2	1	1
99	Alpha-1,6-mannosyl-glycoprotein 2-beta-N-acetylglucosaminyltransferase, MGAT2	1	1	Post-Translational Modification
100	Glyceraldehyde-3-phosphate dehydrogenase (phosphorylating), LRRC16	1	1
