# Supplementary material for: Genetic Mechanisms in Apc-Mediated Mammary Tumorigenesis
Source: PLoS Genet. 2009 Feb 6;5(2):e1000367. doi: 10.1371/journal.pgen.1000367 (PMC2629572; doi:10.1371/journal.pgen.1000367)
Supplement: Dataset S4 — Molecules used in networks generated by Ingenuity Pathway Analysis. Information for all molecules used in networks generated by Ingenuity Pathway Analysis. (0.7 MB XLS) [file pgen.1000367.s008.xls]

## Sheet: molecules
Name	Synonym	Description	Affymetrix	Fold Change	Networks	Location	Type	Drugs	Entrez Gene ID for Human	Entrez Gene ID for Mouse	Entrez Gene ID for Rat
1-acylglycerol-3-phosphate O-acyltransferase	1-acyl-sn-glycero-3-phosphate acyltransferase, 1-acyl-sn-glycerol 3-phosphate acyltransferase, 1-acylglycero-3-phosphate acyltransferase, 1-acylglycerolphosphate acyltransferase, 1-acylglycerophosphate acyltransferase, acyl-CoA:1-acyl-sn-glycerol-3-phosphate 2-O-acyltransferase, lysophosphatidic acid-acyltransferase	--	--		68	Unknown	group
2-methoxyestradiol	(17beta)-2-methoxyestra-1,3,5(10)-triene-3,17-diol, (8S,9S,13S,14S,17S)-2-methoxy-13-methyl-6,7,8,9,11,12,14,15,16,17-decahydrocyclopenta[a]phenanthrene-3,17-diol, 2-MeOE2, 2-methoxyestradiol-17beta, 362-07-2, C19H26O3, estra-1,3,5(10)-triene-3,17-diol, 2-methoxy-, (17beta)-, estra-1,3,5(10)-triene-3,17beta-diol, 2-methoxy-	--	--		29	Unknown	chemical - endogenous mammalian
3 BETA HSD	3 Beta Hydroxylsteroid Dehydrogenase, 3beta-HSDH, 3beta-hydroxy steroid dehydrogenase/isomerase, 3beta-hydroxy-5-ene steroid dehydrogenase, 3beta-hydroxy-5-ene-steroid oxidoreductase, 3beta-hydroxy-D5-C27-steroid dehydrogenase/isomerase, 3beta-hydroxy-D5-C27-steroid oxidoreductase, 3beta-hydroxy-D5-steroid:NAD 3-oxidoreductase, 3beta-hydroxy-delta5-steroid dehydrogenase, 5-ene-3-beta-hydroxystero…	--	--		64	Unknown	group
3',5'-cyclic-nucleotide phosphodiesterase	3', 5'-cyclic nucleoside monophosphate phosphodiesterase, 3',5'-cyclic-nucleotide 5'-nucleotidohydrolase, 3',5'-cyclonucleotide phosphodiesterase, 3',5'-nucleotide phosphodiesterase, 3':5'-cyclic nucleotide 5'-nucleotidohydrolase, 3':5'-monophosphate phosphodiesterase (cyclic CMP), cyclic 3',5'-mononucleotide phosphodiesterase, cyclic 3',5'-nucleotide phosphodiesterase, cyclic 3',5'-phosphodieste…	--	--		40	Unknown	group
12-hydroxyeicosatetraenoic acid	(5E,8E,10E,14E)-12-hydroxyicosa-5,8,10,14-tetraenoic acid, 12-HETE, 5,8,10,14-eicosatetraenoic acid, 12-hydroxy-, 59985-28-3, C20H32O3	--	--		38, 67	Unknown	chemical - endogenous mammalian
14-3-3	CBP	--	--		27, 43	Unknown	group
15(S)-HETE	(5Z,8Z,11Z,13E,15S)-15-hydroxyicosa-5,8,11,13-tetraenoic acid, 15(S)-hydroxyeicosatetraenoic acid, 54845-95-3, C20H32O3	--	--		67	Unknown	chemical - endogenous mammalian
1600029D21RIK	0610037B23Rik, AA407923, AU043048, LOC363060, PLET1	RIKEN cDNA 1600029D21 gene	1454254_s_at	-12.88	36	Unknown	other			76509	363060
2310043N10RIK	Neat1, VINC	RIKEN cDNA 2310043N10 gene	1428083_at	2.753	28	Unknown	other			66961
2410024N18RIK		RIKEN cDNA 2410024N18 gene	1452914_at	2.278	52	Unknown	other			70229
4732429D16RIK	clm-5, LMIR4, MAIR-IV, RP23-331L12.3	RIKEN cDNA 4732429D16 gene	1424832_at	2.679	67	Plasma Membrane	other			217305
AACS	2210408B16Rik, Acetoacetyl-coa synthetase, ACSF1, FLJ12389, FLJ41251, SUR-5	acetoacetyl-CoA synthetase	1423797_at	2.701	51	Cytoplasm	enzyme		65985	78894	65984
AARS	AI316495, Alanine--tRNA ligase, ALANYL-TRNA SYNTHETASE, ALARS, C76919, MGC37368, sti	alanyl-tRNA synthetase	1451083_s_at	-3.435	37	Cytoplasm	enzyme		16	234734	292023
ABCA1	ABC-1, CERP, FLJ14958, HDLDT1, MGC164864, MGC165011, TGD	ATP-binding cassette, sub-family A (ABC1), member 1	1450392_at	5.082	25	Plasma Membrane	transporter		19	11303	313210
ABCA6	6330565N06Rik, Abca6_predicted, EST155051, FLJ43498	ATP-binding cassette, sub-family A (ABC1), member 6	1453817_at	2.282	62	Plasma Membrane	transporter		23460	76184	303639
ABCA8	Abca8b, Abca8b_predicted, KIAA0822, MGC163152	ATP-binding cassette, sub-family A (ABC1), member 8	1427546_at	2.95		Plasma Membrane	transporter		10351	27404	303637
ABCB1	ABC20, Abcb1a, Abcb4, CD243, CLCS, Evi32, GP170, MDR, mdr-3, MDR1, Mdr1a, MDR1B, MGC163296, P-GLYCOPROTEIN, P-GP, Pgy-3, PGY1	ATP-binding cassette, sub-family B (MDR/TAP), member 1	1419758_at	11.305	23, 39	Plasma Membrane	transporter	XR9576, OC 144-093, valspodar	5243	18671	170913
ABCB9	EST122234, KIAA1520, mKIAA1520, TAPL	ATP-binding cassette, sub-family B (MDR/TAP), member 9	1430394_a_at	-6.21	23	Cytoplasm	transporter		23457	56325	63886
ABCB1B	Abcb1, mdr, Mdr1, Mdr1b, Pgp1, Pgy-1	ATP-binding cassette, sub-family B (MDR/TAP), member 1B	1418872_at	6.681	15	Plasma Membrane	transporter			18669	24646
ABCC1	ABC29, ABCC, Abcc1a, Abcc1b, Avcc1a, DKFZp686N04233, DKFZp781G125, GS-X, Mdrap, MRP, MRP1	ATP-binding cassette, sub-family C (CFTR/MRP), member 1	1452233_at	4.72	34, 37	Plasma Membrane	transporter		4363	17250	24565
ABCC3	1700019L09Rik, ABC31, ATP-binding cassette C3, cMOAT2, EST90757, MLP2, MOAT-D, MRP3, Multidrug Resistant Protein 3	ATP-binding cassette, sub-family C (CFTR/MRP), member 3	1428988_at	3.673	23	Plasma Membrane	transporter		8714	76408	140668
ABCC4	D630049P08Rik, EST170205, MOAT-B, MRP4	ATP-binding cassette, sub-family C (CFTR/MRP), member 4	1443870_at	4.93	22	Plasma Membrane	transporter		10257	239273	170924
ABCC5	2900011L11Rik, ABC33, ABCC5A, Abcc5b, AI132311, DKFZp686C1782, EST277145, MGC116567, MGC156604, MOAT-C, MRP5, PABC11, SMRP	ATP-binding cassette, sub-family C (CFTR/MRP), member 5	1435684_at	3.882	32	Plasma Membrane	transporter		10057	27416	116721
ABCD2	ABC39, ALDL1, ALDR, ALDRP, hALDR	ATP-binding cassette, sub-family D (ALD), member 2	1419748_at	412.706	49	Cytoplasm	transporter		225	26874	84356
ABCD3	ABC43, AI313901, AU018866, AW146054, Peroxisomal Membrane Protein, PMP68, PMP70, PXMP1	ATP-binding cassette, sub-family D (ALD), member 3	--		46	Cytoplasm	transporter		5825	19299	25270
ABCG1	ABC8, AW413978, MGC141022, MGC34313, White, WHITE1	ATP-binding cassette, sub-family G (WHITE), member 1	1423570_at	2.527	25	Plasma Membrane	transporter		9619	11307	85264
ABHD5	1300003D03RIK, 2010002J10Rik, CDS, CGI-58, IECN2, IECN5, MGC8731, NCIE2	abhydrolase domain containing 5	1417566_at	-2.736	33	Cytoplasm	enzyme		51099	67469	316122
ABL1	ABL, AI325092, bcr/abl, C-ABL, C-ABL 1B, CABL1, E430008G22Rik, JTK7, MGC117749, p145Abl, p150, v-abl	v-abl Abelson murine leukemia viral oncogene homolog 1	--		48	Nucleus	kinase	imatinib, temozolomide	25	11350	311860
ABLIM1	2210411C18RIK, 2610209L21Rik, 4833406P10Rik, 9330196J19RIK, ABLIM, abLIM-L, abLIM-M, abLIM-S, Ablim1_predicted, AV079770, AW060987, AW215784, DKFZp781D0148, FLJ14564, KIAA0059, LIMAB1, LIMATIN, MGC1224, MGC125264, mKIAA0059, RGD1565768	actin binding LIM protein 1	1453103_at	6.041	20	Cytoplasm	other		3983	226251	307989
ABLIM3	AW990719, D930036B08Rik, HMFN1661, KIAA0843, MGC69876, RGD1565118_predicted	actin binding LIM protein family, member 3	1446069_at	10.526	20	Cytoplasm	other		22885	319713	307395
ACACA	A530025K05RIK, ACAC, ACC, ACC1, ACCA, ACETYL COA CARBOXYLASE, ACETYL-COA CARBOXYLASE 1, Gm738	acetyl-Coenzyme A carboxylase alpha	--		46, 54	Cytoplasm	enzyme		31	107476	60581
ACAD9	2600017P15RIK, 4732402K02, C630012L17Rik, FLJ23533, MGC14452, NPD002, Nyggf2	acyl-Coenzyme A dehydrogenase family, member 9	1453206_at	-2.951	47	Cytoplasm	enzyme		28976	229211	294973
ACAD11	5730439E10Rik, Acad11_predicted, AI987948, FLJ12592, MGC150619, RGD1306270	acyl-Coenzyme A dehydrogenase family, member 11	1433545_s_at	3.631	47	Unknown	enzyme		84129	102632	315973
ACADM	ACAD1, Acetyl coenzyme a dehydrogenase, medium chain, Acetyl-Coenzyme A Dehydrogenase, Acyl-CoA dehydrogenase, medium chain, AU018656, MCAD, MCADH, MEDIUM-CHAIN FATTY ACYL-COA DEHYDROGENASE	acyl-Coenzyme A dehydrogenase, C-4 to C-12 straight chain	--		47	Cytoplasm	enzyme		34	11364	24158
ACE	ACE1, AW208573, CD143, DCP, DCP1, MGC117827, MGC26566, StsRR92	angiotensin I converting enzyme (peptidyl-dipeptidase A) 1	1451911_a_at	2.145	12	Plasma Membrane	peptidase	pentopril, perindoprilat, amlodipine/benazepril, lisinopril/hydrochlorothiazide, benazepril, enalapril, perindopril, captopril, enalapril/felodipine, hydrochlorothiazide/moexipril, benazepril/hydrochlorothiazide, hydrochlorothiazide/quinapril, fosinopril/hydrochlorothiazide, captopril/hydrochlorothiazide, enalapril/hydrochlorothiazide, ramipril, moexipril, quinapril, lisinopril, enalaprilat, tran…	1636	11421	24310
Acid Phosphatase	acid monophosphatase, acid nucleoside diphosphate phosphatase, acid phosphohydrolase, acid phosphomonoester hydrolase, acid phosphomonoesterase, glycerophosphatase, orthophosphoric-monoester phosphohydrolase (acid optimum), phosphomonoesterase, uteroferrin	--	--		84	Unknown	group
ACLY	A730098H14RIK, ACL, ATP CITRATE LYASE, ATPCL, AW538652, Cce, CITRATE LYASE, CLATP, MGC124629	ATP citrate lyase	1439459_x_at	-3.095	10, 47	Cytoplasm	enzyme		47	104112	24159
ACO1	Acon1, AI256519, IREB1, IREBP, IREBP1, IRP1, RATIREB	aconitase 1, soluble	--		51	Cytoplasm	enzyme		48	11428	50655
ACOT1 (includes EG:26897)	ACH2, Acot1, Acyl-CoA Thioesterase, CTE-1, CTE-I, Cte1, D12Ucla1	acyl-CoA thioesterase 1	1449065_at	-7.27	60	Cytoplasm	enzyme			26897	50559
Acox	acyl coenzyme A oxidase, Acyl-CoA, Acyl-CoA oxidase, acyl-CoA:oxygen 2-oxidoreductase, fatty acyl-CoA oxidase, fatty acyl-coenzyme A oxidase	--	--		25	Unknown	group
ACOX1	ACO, ACO1, Aco1 alpha, ACOX, Acyl-coa oxidase, Acyl-coa oxidase 1, AI042784, AOX, Aox subunit a, D130055E20RIK, Faoxase, MGC1198, PALMCOX, Palmitoyl-Coa Oxidase, Peroxisomal Acyl-coA Oxidase, Peroxisomal Fatty Acyl-coA Oxidase, Peroxysomal Acyl-coa Oxidase, RATACOA1, SCOX	acyl-Coenzyme A oxidase 1, palmitoyl	1416408_at	6.364	25, 60	Cytoplasm	enzyme		51	11430	50681
ACSL	acid:CoA ligase (AMP-forming), ACS, acyl-activating enzyme, acyl-CoA synthetase, arachidonyl-CoA synthetase, Facl, fatty acid thiokinase (long chain), Fatty Acyl-CoA Synthetase, Lacs, Lignoceroyl CoA Ligase, lignoceroyl-CoA synthase, long-chain acyl-coa synthetase, Long-chain-fatty-acid-CoA ligase, Palmitoyl CoA Ligase, palmitoyl-CoA synthase	--	--		12	Unknown	group
ACSL1	ACAS, Acas1, AceCS1, ACS, ACS1, ACS2, ACYL-COA SYNTHETASE, Acyl-coa synthetase 5, COAA, FACL1, FACL2, FACS, Facs1, Fatty acid coa ligase 2, Fatty Acid Coenzyme A Ligase, Long Chain 2, LACS, LACS1, LACS2, Long Chain Acyl-CoA Synthetase 2, Long chain fatty acid CoA synthase	acyl-CoA synthetase long-chain family member 1	1422526_at	12.338	12, 28	Cytoplasm	enzyme		2180	14081	25288
ACSL4	9430020A05Rik, ACS4, AU018108, FACL4, LACS4, MRX63, MRX68	acyl-CoA synthetase long-chain family member 4	1451828_a_at	-4.493	12	Cytoplasm	enzyme		2182	50790	113976
ACSS2	1110017C11Rik, ACAS, Acas1, ACAS2, AceCS, AceCS1, Acecs2, Acetyl-coa synthetase 1, amp forming, ACS, Acs1, ACSA, Acss2 (predicted), Acss2_predicted, dJ1161H23.1, DKFZp762G026	acyl-CoA synthetase short-chain family member 2	1422478_a_at	3.125	52	Cytoplasm	enzyme		55902	60525	311569
ACTA1	AA959943, ACTA, Acta-2, Acts, Actsk-1, ALPHA SKELETAL ACTIN, ALPHA1 ACTIN, ASMA, CFTD, CFTD1, CFTDM, G-actin, MPFD, NEM1, NEM2, NEM3, SKA, SKELETAL ALPHA ACTIN, SKELETAL MUSCLE ACTIN	actin, alpha 1, skeletal muscle	--		39, 68	Cytoplasm	other		58	11459	29437
ACTA2 (includes EG:81633)	Acta2, Alpha-sma, Alpha-smooth muscle actin, RGD: 621676, Sm alpha actin	smooth muscle alpha-actin	--		42	Unknown	other				81633
Actin		--	--		27	Unknown	group
ACTL6A	2810432C06Rik, Actin-like 6a, ACTL6, AI851094, ARP4, BAF53, BAF53A, C79802, MGC112664, MGC5382, RGD1307747	actin-like 6A	1456730_x_at	-2.31	27	Nucleus	other		86	56456	361925
ACTL6B	ACTL6, Actl6b_predicted, ArpNa, BAF53B	actin-like 6B	--		68	Nucleus	other		51412	83766	288563
ACTN4	ACTININ 4, Actinin alpha4, alpha Actinin 4, C77391, DKFZp686K23158, FSGS, FSGS1, MGC102374, NON-MUSCLE ALPHA-ACTININ	actinin, alpha 4	1423449_a_at	-2.681	3	Cytoplasm	other		81	60595	63836
ACVR1C	ACVRLK7, ALK7, C230097P10, habrec1	activin A receptor, type IC	1443225_at	129.175	18	Plasma Membrane	kinase		130399	269275	245921
ACVR2A	ACTR2A, ACTRII, ACTRIIA, ACVR2, rActR-II, tActRII	activin A receptor, type IIA	1439643_at	2.455	18	Plasma Membrane	kinase		92	11480	29263
Acyl-CoA dehydrogenase	acyl coenzyme A dehydrogenase, acyl dehydrogenase, acyl-CoA:(acceptor) 2,3-oxidoreductase, fatty acyl coenzyme A dehydrogenase, fatty-acyl-CoA dehydrogenase, general acyl CoA dehydrogenase, long-chain acyl coenzyme A dehydrogenase, long-chain acyl-CoA dehydrogenase, medium-chain acyl-CoA dehydrogenase, medium-chain acyl-coenzyme A dehydrogenase	--	--		47	Unknown	group
Acylphosphatase	1,3-diphosphoglycerate phosphatase, acetic phosphatase, acetylphosphatase, acylphosphate phosphohydrolase, GP 1-3, Ho 1-3	--	--		74	Unknown	group
ACYP1	1110039O14Rik, Acyp1_predicted, ACYPE, AI325944	acylphosphatase 1, erythrocyte (common) type	1421022_x_at	-2.196	74	Unknown	enzyme		97	66204	299203
ADAM12	KIAA4001, LOC679837, MCMP, MCMPMltna, meltrin alpha, mKIAA4001, MLTN, MLTNA	ADAM metallopeptidase domain 12 (meltrin alpha)	1421172_at	6.006	14, 59	Plasma Membrane	peptidase		8038	11489	679837
ADAM15	MDC15, METARGIDIN, tMDCVI	ADAM metallopeptidase domain 15	1438760_x_at	3.784	14, 63	Plasma Membrane	peptidase		8751	11490	57025
ADAM22	2900022I03RIK, AI854032, MDC2, MGC149832	ADAM metallopeptidase domain 22	1435293_at	4.84	14	Plasma Membrane	peptidase		53616	11496	57033
ADAM23	AW046396, MDC-L, MDC3	ADAM metallopeptidase domain 23	1438084_at	9.875	14	Plasma Membrane	peptidase		8745	23792	301460
ADAM19 (includes EG:8728)	Adam19, AL024287, FKSG34, MADDAM, meltrin beta, MLTNB, M[b], Sox30_predicted	ADAM metallopeptidase domain 19 (meltrin beta)	1418403_at	5.154	14, 40	Plasma Membrane	peptidase		8728	11492	303068
ADAMTS1	ADAMTS, C3-C5, KIAA1346, METH-1	ADAM metallopeptidase with thrombospondin type 1 motif, 1	1450716_at	3.923	14	Extracellular Space	peptidase		9510	11504	79252
ADAMTS2	4732482M10, A430089F14, ADAMTS-3, hPCPNI, KIAA4060, mKIAA4060, NPI, PCINP, PCPNI, RGD1565950_predicted	ADAM metallopeptidase with thrombospondin type 1 motif, 2	1457058_at	9.105	53	Extracellular Space	peptidase		9509	216725	287899
ADAMTSL4	FLJ13544, MGC116260, MGC28749, TSRC1	ADAMTS-like 4	1451932_a_at	4.26		Unknown	other		54507	229595	310670
Adaptor protein 2	AP2	--	--		18	Unknown	complex
ADC	4933429I20Rik, AZI2, B930082O19, KIAA1945, ODC-p, ODC1L, RP23-269B7.4	arginine decarboxylase	1444585_at	2.438	37	Unknown	enzyme		113451	242669
ADCY3	AC3, Aciii, ADENYLYL CYCLASE TYPE 3, KIAA0511, mKIAA0511	adenylate cyclase 3	1421960_at	4.198	23	Plasma Membrane	enzyme		109	104111	64508
ADCY4	AC4, KIAA4004, MGC93493, mKIAA4004	adenylate cyclase 4	1418098_at	5.928	23	Plasma Membrane	enzyme		196883	104110	54223
ADCYAP1	FLJ32987, MGC126852, PACAP, PACAP27, PACAP38, PCAP	adenylate cyclase activating polypeptide 1 (pituitary)	--		31, 61	Extracellular Space	other		116	11516	24166
Adenylate Cyclase	3',5'-cyclic AMP synthetase, ADENYL CYCLASE, Adenylyl Cyclase, Adenylyl Cyclase protein, ATP diphosphate-lyase (cyclizing)	--	--		39, 66	Unknown	group
ADFP	AA407157, ADIPOPHILIN, Adipose differentiation-related protein, ADPH, ADRP, MGC10598, MGC94591	adipose differentiation-related protein	--		54	Plasma Membrane	other		123	11520	298199
ADH1C (includes EG:126)	Adh, ADH class i, Adh-1-t, Adh-1e, Adh-3e, ADH-AA, Adh1, Adh1a, ADH1C, ADH1TL, ADH3, AI194826, ALDH1C	alcohol dehydrogenase 1C (class I), gamma polypeptide	1416225_at	13.691	23	Cytoplasm	enzyme	fomepizole	126	11522	24172
ADHFE1	6330565B14Rik, ADH8, AI043035, FLJ32430, HMFT2263, HOT, MGC48605	alcohol dehydrogenase, iron containing, 1	1424393_s_at	8.288	90	Unknown	enzyme		137872	76187	362474
ADIG	BC054059, KIAA1219, MGC149650, MGC39724, RP23-392P11.2, RP5-1100H13.2, SMAF1	adipogenin	1424729_at	8.543	54	Unknown	other		149685	246747
ADIPOQ	30kDa, ACDC, ACRP30, adipo, Adipocyte complement related protein of 30 kda, ADIPONECTIN, Adn, APM-1, ApN, GBP28	adiponectin, C1Q and collagen domain containing	1422651_at	48.767	16, 33, 47, 51	Extracellular Space	other		9370	11450	246253
ADIPOR2	1110001I14RIK, ACDCR2, ADCR2, Adiponectin receptor 2, AI115388, AW554121, D6Ucla1e, FLJ21432, MGC4640, PAQR2	adiponectin receptor 2	1434329_s_at	4.842	16	Plasma Membrane	other		79602	68465	312670
ADK	2310026J05RIK, 5033405D03Rik, AI255373, AI987814, AK, MGC6593	adenosine kinase	1438292_x_at	-2.579	58	Nucleus	kinase		132	11534	25368
ADORA1	A1 ADENOSINE RECEPTOR, A1AR, A1R, ADENOSINE A1 RECEPTOR, AI848715, BB176431, RDC7	adenosine A1 receptor	1435495_at	4.16	6, 66	Plasma Membrane	G-protein coupled receptor	adenosine, dyphylline, aminophylline, clofarabine, theophylline, caffeine, tecadenoson	134	11539	29290
ADPRHL2	Adprhl2_predicted, AI836109, ARH3, dJ665N4.2, FLJ20446	ADP-ribosylhydrolase like 2	1427449_a_at	-2.129	38	Cytoplasm	enzyme		54936	100206	362600
ADRB3	ADRB, B3 ar, BETA3 ADRENERGIC RECEPTOR, BETA3 ADRENOCEPTOR, BETA3-AR	adrenergic, beta-3-, receptor	1455918_at	687.951	4	Plasma Membrane	G-protein coupled receptor	articaine/epinephrine, bupivacaine/epinephrine, carteolol, dipivefrin, SR 58611, epinephrine/prilocaine, epinephrine/lidocaine, KUL 7211, PYM-50018, carvedilol, ephedrine, guanethidine, levalbuterol, propranolol, pindolol, esmolol, dorzolamide/timolol, fluoxetine/olanzapine, guanadrel, isoxsuprine, hydrochlorothiazide/propranolol, hydrochlorothiazide/timolol, isoproterenol, sotalol, timolol, olan…	155	11556	25645
AEBP1	ACLP, Aebp1_predicted, FLJ33612	AE binding protein 1	1450637_a_at	3.779	17	Nucleus	peptidase		165	11568	305494
AGPAT2	1-AGPAT2, 2510002J07Rik, Agpat2_predicted, AV000834, BSCL, BSCL1, COA-DEPENDENT ACYLTRANSFERASE, LPAAB, LPAAT-beta, lysophosphatidic acid acyltransferase beta	1-acylglycerol-3-phosphate O-acyltransferase 2 (lysophosphatidic acid acyltransferase, beta)	1428821_at	13.032	68	Cytoplasm	enzyme		10555	67512	311821
AGPAT3	1-Acylglycerol-3-Phosphate O-Acyltransferase 3, Agpat3_predicted, AW061257, AW493985, D10Jhu12e, LPAAT-GAMMA1, MGC4604	1-acylglycerol-3-phosphate O-acyltransferase 3	1433819_s_at	2.798	68	Cytoplasm	enzyme		56894	28169	294324
AGT	AI265500, ANG, Ang2, AngII, ANGIOTENSIN1, ANGIOTENSIN2, ANGIOTENSINOGEN, ANHU, ANRT, Aogen, MGC105326, PAT, SERPINA8	angiotensinogen (serpin peptidase inhibitor, clade A, member 8)	--		55	Extracellular Space	other		183	11606	24179
AGTR1	1810074K20Rik, AG2S, Agtr-1a, Agtr1a, AGTR1B, AI551199, Angiotensin II receptor type 1, Angiotensin ii receptor type 1a, Angtr-1a, AT1, AT1 RECEPTOR, AT1A, At1a receptor, AT1AR, AT1B, AT1R, AT2R1, AT2R1A, AT2R1B, HAT1R, MGC37610	angiotensin II receptor, type 1	1436739_at	5.293	66	Plasma Membrane	G-protein coupled receptor	amlodipine/olmesartan medoxomil, losartan/hydrochlorothiazide, valsartan/hydrochlorothiazide, candesartan cilexetil, olmesartan medoxomil, irbesartan, losartan potassium, telmisartan, eprosartan, candesartan cilexetil/hydrochlorothiazide, hydrochlorothiazide/irbesartan, eprosartan/hydrochlorothiazide, hydrochlorothiazide/telmisartan, hydrochlorothiazide/olmesartan medoxomil, valsartan	185	11607	24180
AGTR2	AI316812, Angiotensin receptor 2, AT2, AT2 RECEPTOR, AT2-R, AT<sub>2</sub>R, ATGR2, AW107640, MRX88	angiotensin II receptor, type 2	--		45	Plasma Membrane	G-protein coupled receptor		186	11609	24182
AGTR1B	Agtr1, Angiotensin II receptor 1a, Angtr-1b, AT1, AT1B, At1br, At1r, AT2R1A, AT2R1B, AT3, MGC129325	angiotensin II receptor, type 1b	--		66	Plasma Membrane	G-protein coupled receptor			11608	81638
AGTRAP	3300002E14RIK, AT1R, ATRAP, D4Wsu124e, MGC29646, MGC95145	angiotensin II receptor-associated protein	--		66	Plasma Membrane	G-protein coupled receptor		57085	11610	298646
AGTRL1	Apelin Receptor, APJ, Apj receptor, FLJ90771, MGC45246, msr/apj	angiotensin II receptor-like 1	1438651_a_at	3.098	12	Plasma Membrane	G-protein coupled receptor		187	23796	83518
AHCY	AA987153, AL024110, CuBP, MGC118063, SAHH	S-adenosylhomocysteine hydrolase	1417125_at	-3.675	32	Cytoplasm	enzyme		191	269378	29443
AHNAK	1110004P15RIK, 2310047C17RIK, AA589382, AHNAK 1, AHNAKRS, AV091586, DA, desmoyokin, DY6, Hypothetical PDZ Domain Protein, MGC5395	AHNAK nucleoprotein	1452217_at	4.733	19	Nucleus	other		79026	66395	191572
AHR	Ah, AH RECEPTOR, Ahh, Ahre, DIOXIN RECEPTOR, DR, In	aryl hydrocarbon receptor	--		26	Nucleus	ligand-dependent nuclear receptor		196	11622	25690
Ahr-aryl hydrocarbon-Arnt		--	--		65	Unknown	complex
AKAP		--	--		15	Unknown	group
AKAP1	AKAP, AKAP121, AKAP149, AKAP84, C76494, C81186, D-AKAP1, MGC1807, PRKA1, S-AKAP84	A kinase (PRKA) anchor protein 1	--		66	Cytoplasm	other		8165	11640	114124
AKAP2	AA959716, AI649048, AKAP-KL, B230340M18RIK, PALM2, PRKA2	A kinase (PRKA) anchor protein 2	1449168_a_at	4.052	15	Cytoplasm	other		11217	11641	298024
AKAP7	6430401D08, AI662165, AKAP15, AKAP18, AKAP18d, BB170514, MGC112559	A kinase (PRKA) anchor protein 7	--		66	Plasma Membrane	other		9465	432442	361458
AKAP12	AI317366, AKAP12A, AKAP12B, AKAP12G, AKAP250, DKFZp686M0430, DKFZp686O0331, GRAVIN, Srcs5, SSECKS, Ssecks322, Tsga12	A kinase (PRKA) anchor protein (gravin) 12	1419706_a_at	11.924	15	Cytoplasm	transporter		9590	83397	83425
AKAP13	1700026G02RIK, 5730522G15RIK, 5830460E08RIK, AKAP-Lbc, BRX, c-lbc, FLJ11952, FLJ43341, HA-3, HT31, LBC, LOC233400, P47 LBC oncogene, PROTO-LB, PROTO-LBC	A kinase (PRKA) anchor protein 13	1443923_at	4.336	15	Cytoplasm	other		11214	75547	293024
AKAP10 (includes EG:11216)	1500031L16Rik, AKAP10, Akap10_predicted, B130049N18RIK, D-AKAP2, MGC9414, PRKA10	A kinase (PRKA) anchor protein 10	--		66	Cytoplasm	other		11216	56697	360540
AKP1	Alp, Alp_mapped	alkaline phosphatase 1	--		42	Cytoplasm	phosphatase			109899	24196
AKR1C14	3 alpha HSD, 3 ALPHA HSD1, 3 alpha hsor, 9030611N15Rik, Akr1c4, AW557061, LOC191574, Steroid 3 alpha Dehydrogenase	aldo-keto reductase family 1, member C14	1418979_at	9.104	15	Cytoplasm	enzyme			105387	191574
Akt	Akt protein, AKT/PKB, Akt/pkb protein, B/Akt, Pkb, Protein Kinase B, Protein kinase B protein, Protein kinase B/akt, RAC, RAC-PK, Rac/Pkb	--	--		3	Unknown	group
AKT2	2410016A19Rik, AW554154, MGC14031, PKB, PKBBETA, PRKBB, Protein kinase Akt-2, RAC-BETA	v-akt murine thymoma viral oncogene homolog 2	--		28	Cytoplasm	kinase	enzastaurin	208	11652	25233
AKT3	AI851531, D930002M15Rik, DKFZP434N0250, PKB GAMMA, PKBG, PRKBG, Protein kinase Akt-3, RAC-gamma, RAC-PK-gamma, STK-2	v-akt murine thymoma viral oncogene homolog 3 (protein kinase B, gamma)	--		33	Cytoplasm	kinase	enzastaurin	10000	23797	29414
alcohol dehydrogenase	ADH, alcohol dehydrogenase (NAD), alcohol:NAD oxidoreductase, aldehyde reductase, aliphatic alcohol dehydrogenase, ethanol dehydrogenase, NAD-dependent alcohol dehydrogenase, NAD-specific aromatic alcohol dehydrogenase, NADH-alcohol dehydrogenase, NADH-aldehyde dehydrogenase, primary alcohol dehydrogenase, yeast alcohol dehydrogenase	--	--		90	Unknown	group
Alcohol group acceptor phosphotransferase	RTK	--	--		66	Unknown	group
ALDH		--	--		65	Unknown	group
ALDH18A1	2810433K04Rik, AI429789, glutamate gamma-semialdehyde synthetase, GPR, GSAS, MGC117316, MGC32233, P5CS, PYCS, Pycs_predicted, Pyrroline 5 Carboxylate Synthetase Long Isoform	aldehyde dehydrogenase 18 family, member A1	1435855_x_at	-3.159	65	Cytoplasm	kinase		5832	56454	361755
ALDH1A7	Ahd2-like, AI987940, Aldh-pb, Aldh1a4, RALDH2	aldehyde dehydrogenase family 1, subfamily A7	1418601_at	27.8	10	Cytoplasm	enzyme			26358	29651
ALDH1L1	1810048F20Rik, DKFZp781N0997, FDH, FORMYLTETRAHYDROFOLATE DEHYDROGENASE, FTHFD, MGC105431, Thf Dh	aldehyde dehydrogenase 1 family, member L1	1424400_a_at	13.866	65	Cytoplasm	enzyme		10840	107747	64392
ALDH6A1	1110038I05Rik, AI314632, AI427784, Methylmalonate Semialdehyde Dehydrogenase, MGC37325, MGC40271, MMSADHA, MMSDH	aldehyde dehydrogenase 6 family, member A1	1448104_at	2.556	65	Cytoplasm	enzyme		4329	104776	81708
ALDOB	Aldo-2, ALDOLASE B, BC016435, Fructose Bisphosphatase Aldolase B, LIV10, MGC36398	aldolase B, fructose-bisphosphate	--		46	Cytoplasm	enzyme		229	230163	24190
ALG5	1500026A19Rik, 2600005J22Rik, AV009521, AV170001, AW545564, bA421P11.2, DOLICHYL-PHOSPHATE BETA-GLUCOSYLTRANSFERASE, Nero, RP11-421P11.2	asparagine-linked glycosylation 5 homolog (S. cerevisiae, dolichyl-phosphate beta-glucosyltransferase)	1424160_at	-3.23	30	Cytoplasm	enzyme		29880	66248	295051
Alkaline Phosphatase	alkaline phenyl phosphatase, alkaline phosphohydrolase, alkaline phosphomonoesterase, Alp, Ap, glycerophosphatase, orthophosphoric-monoester phosphohydrolase (alkaline optimum), phosphomonoesterase	--	--		42	Unknown	group
Alpha Actinin	&alpha;-actinin, ACTININ, Actinin Alpha, ACTN, Alpha actinin protein	--	--		3	Unknown	group
Alpha-1,6-mannosyl-glycoprotein 2-beta-N-acetylglucosaminyltransferase	acetylglucosaminyltransferase II, alpha-1,6-mannosyl-glycoprotein beta-1,2-N-acetylglucosaminyltransferase, N-acetylglucosaminyltransferase II, N-glycosyl-oligosaccharide-glycoprotein N-acetylglucosaminyltransferase II, UDP-GlcNAc:mannoside alpha1-6 acetylglucosaminyltransferase, UDP-N-acetyl-D-glucosamine:6-(alpha-D-mannosyl)-beta-D-mannosyl-glycoprotein 2-beta-N-acetyl-D-glucosaminyltransferase…	--	--		99	Unknown	group
ALPP	Akp5, ALP, C77216, D1Ertd816e, EAP, PLACENTAL ALKALINE PHOSPHATASE, PLAP, RGD1565100_predicted	alkaline phosphatase, placental (Regan isozyme)	--		29	Extracellular Space	phosphatase		250	11650	367308
amino acids	C2H4NO2R	--	--		30, 65	Unknown	chemical - endogenous mammalian
ammonia	7664-41-7, ammonia, anhydrous, anhydrous ammonia, azane, H3N	--	--		59	Unknown	chemical - endogenous mammalian
AMOTL2	AW549739, C79691, LCCP, MASCOT, mKIAA0989	angiomotin like 2	1452387_a_at	5.544	56	Plasma Membrane	other		51421	56332	65157
AMPK	AMP KINASE, Amp-pk	--	--		16	Unknown	complex
AMY2A	Alpha Amylase, Am, Amy1, Amy1a, AMY2, AMY2B, Amylase 1 alpha, C030014B17RIK, PA	amylase, alpha 2A (pancreatic)	1417765_a_at	74.816	13	Extracellular Space	enzyme	ascorbic acid, acarbose	279	11722	24203
Angiotensin II receptor type 1	Agtr1, At1, At1 Receptor, At1r	--	--		23	Unknown	group
ANGPTL2	AI593246, AL2, ARP2, AW260363, HARP, MGC8889	angiopoietin-like 2	1450085_at	26.012	48	Extracellular Space	other		23452	26360	171100
ANGPTL4	ANGIOPOIETIN-LIKE 4, ANGPTL2, ARP4, Bk89, Fasting Induced Adipose Factor, FIAF, Harp, HFARP, LOC362850, Ng27, NL2, PGAR, PGARG, pp1158, PPARG	angiopoietin-like 4	1453410_at	11.727	54	Extracellular Space	other		51129	57875	362850
ANK3	2900054D09RIK, AI314020, AnkG, Ankyrin-3, ANKYRIN-G, FLJ45464, MGC14049	ankyrin 3, node of Ranvier (ankyrin G)	1425202_a_at	-2.119	15	Plasma Membrane	other		288	11735	361833
ANKH	ANK, CCAL2, CMDJ, CPPDD, D15Ertd221e, FLJ27166, HANK, KIAA1581, MANK, mKIAA1581	ankylosis, progressive homolog (mouse)	1450627_at	5.691	56	Plasma Membrane	transporter		56172	11732	114506
ANKRD25	AI504612, BC010245, DKFZp434N161, FLJ20004, KIAA1518, MGC119707, MGC12143, MGC7734, MXRA3, RGD1563532_predicted, SIP	ankyrin repeat domain 25	1460559_at	3.465	26	Nucleus	transcription regulator		25959	235041	300439
ANKRD57	4921515A04Rik, 9430099J10Rik, C2orf26, C820004L04Rik, FLJ21870, LOC503306	ankyrin repeat domain 57	1454736_at	4.702	36	Nucleus	transcription regulator		65124	268301	503306
ANP32A	Anp32, C15orf1, I1PP2A, LANP, MAPM, MGC105504, MGC119787, MGC150373, PHAP1, PHAPI, PP32, PUTATIVE HUMAN HLA CLASS II ASSOCIATED PROTEIN I, W91701	acidic (leucine-rich) nuclear phosphoprotein 32 family, member A	1421918_at	2.534	4	Nucleus	other		8125	11737	25379
ANP32B	2410015B15Rik, APRIL, MGC103080, PAL31, PHAPI2, PHAPI2A, SSP29	acidic (leucine-rich) nuclear phosphoprotein 32 family, member B	1417082_at	-2.262	31	Nucleus	other		10541	67628	170724
ANTXR2	2310046B19Rik, AW561899, cI-35, CMG-2, FLJ31074, ISH, JHF, MGC111533, MGC45856	anthrax toxin receptor 2	1426708_at	4.524	38, 59	Plasma Membrane	other		118429	71914
ANXA2	ANNEXIN II, ANNEXIN2, ANX2, ANX2L4, AW215814, CAL1H, Calpactin-1 heavy chain, LIP2, LIPOCORTIN2, LPC2, LPC2D, P36, PAP-IV	annexin A2	--		55, 58	Plasma Membrane	other		302	12306	56611
ANXA3	ANX3, LC3, LIPOCORTIN III, LRRGT00047	annexin A3	1460330_at	3.881	19	Cytoplasm	enzyme		306	11745	25291
AOC3	Carbazide-sensitive amine oxidase, HPAO, SSAO, VAP-1, vascular adhesion protein 1	amine oxidase, copper containing 3 (vascular adhesion protein 1)	1449396_at	77.078	16	Plasma Membrane	enzyme		8639	11754	29473
AOF2	1810043O07Rik, AA408884, BHC110, D4Ertd478e, KDM1, KIAA0601, LSD1, mKIAA0601, p110B, RGD1562975_predicted, RP1-184J9.1	amine oxidase (flavin containing) domain 2	1426761_at	-2.141	2	Nucleus	other		23028	99982	500569
AOX1	AI196512, AI255253, ALDEHYDE OXIDASE, AO, AOH1, Aox-2, MGC13774, Moro, RO, XD	aldehyde oxidase 1	1419435_at	14.218	32	Cytoplasm	enzyme		316	11761	54349
Ap1	Ap1 protein	--	--		25	Unknown	complex
AP1M2	D9Ertd818e, HSMU1B, MU-1B, [m]1B	adaptor-related protein complex 1, mu 2 subunit	1460190_at	-7.982	12	Cytoplasm	transporter		10053	11768
APC	AI047805, APC (PROC), Apc7, AU020952, AW124434, DP2, DP2.5, DP3, Familial adenomatous polyposis, FAP, FPC, GS, Min, RATAPC	adenomatosis polyposis coli	--		63	Nucleus	enzyme		324	11789	24205
APCDD1	AB023957, AU041258, B7323, DRAPC1, EIG180, FP7019, LOC689616	adenomatosis polyposis coli down-regulated 1	1454822_x_at	5.308	63	Unknown	other		147495	494504	689616
APEX1	APE, APE1, APEN, APEX, APEX NUCLEASE, APX, HAP1, REF-1	APEX nuclease (multifunctional DNA repair enzyme) 1	1456079_x_at	-3.172	4	Nucleus	enzyme		328	11792	79116
APH1A	6530402N02Rik, Aph-1alpha, APH1A, CGI-78, LOC100039623	anterior pharynx defective 1 homolog A (C. elegans)	1424980_s_at	-2.315	5	Cytoplasm	peptidase		51107	100039623
APH1B	2310057K14RIK, 4632417K02, Anterior pharynx defective 1c homolog, APH-1B', Aph1c, DKFZp564D0372, PRO1328, PSFL, TAAV688	anterior pharynx defective 1 homolog B (C. elegans)	1456500_at	2.491	5	Plasma Membrane	peptidase		83464	208117	300802
APLP2	AI790698, ALID2, APPH, APPL2, CDEBP, LOC64312, WALPLP2	amyloid beta (A4) precursor-like protein 2	1421888_x_at	2.692	5	Extracellular Space	other		334	11804	64312
APOA4	Acl, APOA-IV, Apoc4, APOLIPOPROTEIN A-IV, MGC142154, MGC142156	apolipoprotein A-IV	--		46	Extracellular Space	transporter		337	11808	25080
APOB	Aa1064, Ac1-060, AI315052, ApoB-100, APOB-29, ApoB-48, APOLIPOPROTEIN B, APOLIPOPROTEIN B100, FLDB	apolipoprotein B (including Ag(x) antigen)	--		29	Extracellular Space	transporter		338	238055	54225
APOC2	MGC117889, MGC75082, RGD1560725	apolipoprotein C-II	--		60	Extracellular Space	transporter		344	11813	292697
AR	AIS, Andr, ANDROGEN RECEPTOR, AW320017, DHTR, HUMARA, KD, NR3C4, SBMA, SMAX1, Testosterone receptor, TFM	androgen receptor (dihydrotestosterone receptor; testicular feminization; spinal and bulbar muscular atrophy; Kennedy disease)	1437064_at	6.575	7	Nucleus	ligand-dependent nuclear receptor	estradiol valerate/testosterone enanthate, estradiol cypionate/testosterone cypionate, bicalutamide, flutamide, nandrolone decanoate, testosterone cypionate, medroxyprogesterone acetate, oxandrolone, danazol, stanozolol, spironolactone, testosterone, oxymetholone, testosterone propionate, testosterone enanthate	367	11835	24208
ARD1A	2310039H09Rik, ARD1, Ard1_predicted, DXS707, MGC71248, RGD1565315, TE2	ARD1 homolog A, N-acetyltransferase (S. cerevisiae)	1417118_a_at	-3.452	50	Nucleus	enzyme		8260	56292	363518
ARF6	AW496366, DKFZp564M0264, MGC102530	ADP-ribosylation factor 6	1418822_a_at	-2.418	20	Plasma Membrane	transporter		382	11845	79121
ARHGAP6	AI504284, C130038E13, RHOGAP6, RhoGAPX-1	Rho GTPase activating protein 6	1417704_a_at	3.882	48	Cytoplasm	other		395	11856
ARHGAP8	3110043J09Rik, AI430858, AU043908, BPGAP1, C030017C09Rik, C78947, FLJ20185, MGC32512, MGC94058, PP610, Prr5	Rho GTPase activating protein 8	--		48	Cytoplasm	other		23779	73167	300115
ARHGAP10	A930033B01Rik, FLJ20896, FLJ41791, GRAF2, LOC684731, LOC688429, PS-GAP, PSGAP-m, PSGAP-s	Rho GTPase activating protein 10	1440347_at	2.3	53	Cytoplasm	other		79658	78514	688429
ARHGAP18	4833419J07Rik, AI314906, AI843501, Arhgap18_predicted, bA307O14.2, FLJ25728, MacGAP, MGC126757, MGC138145	Rho GTPase activating protein 18	1438882_at	2.079	68	Unknown	other		93663	73910	293947
ARHGAP24	0610025G21Rik, DKFZP564B1162, DR-NR#2, FILGAP, FLJ33877, MGC38749, p73, p73RhoGAP, RC-GAP72	Rho GTPase activating protein 24	1424842_a_at	2.678		Cytoplasm	other		83478	231532	305156
ARHGAP26	1810044B20RIK, 2610010G17RIK, 4933432P15RIK, AI853435, Arhgap26_predicted, FLJ42530, GRAF, GTPASE REGULATOR ASSOCIATED WITH FOCAL ADHESION KINASE PP125(FAK), KIAA0621, mKIAA0621, OLIGOPHRENIN-1 LIKE PROTEIN, OPHN1L, OPHN1L1	Rho GTPase activating protein 26	1435694_at	2.769	17	Cytoplasm	other		23092	71302	307459
ARHGAP11A	6530401L14Rik, GAP (1-12), KIAA0013, MGC70740, mKIAA0013, RGD1309107	Rho GTPase activating protein 11A	1438434_at	-3.18	49	Unknown	other		9824	228482	296060
ARHGDIG	Arhgdig_predicted, Gdi5, RHO-GDI2, RHOGDI GAMMA, RHOGDI-3, RIP2	Rho GDP dissociation inhibitor (GDI) gamma	1448660_at	-7.139	53	Cytoplasm	other		398	14570	360500
ARHGEF5	2210412D05RIK, AA717842, AW495314, DKFZp686N1969, GEF5, P60, TIM, TIM1	Rho guanine nucleotide exchange factor (GEF) 5	1452304_a_at	-2.298	12	Cytoplasm	other		7984	54324	140898
ARHGEF10	6430549H08RIK, DKFZp686H0726, GEF10, KIAA0294, MGC131664, mKIAA0294, RGD1565043	Rho guanine nucleotide exchange factor (GEF) 10	1452303_at	9.286	48	Cytoplasm	peptidase		9639	234094	306618
ARHGEF15	ARGEF15, Arhgef15_predicted, D130071N09, D530030K12Rik, FLJ13791, KIAA0915, MGC102247, MGC144141, MGC144142, MGC44868, RP23-396M19.6, Vms-rhogef, Vsm-RhoGEF	Rho guanine nucleotide exchange factor (GEF) 15	1440358_at	8.159	17	Cytoplasm	other		22899	442801	287418
ARHGEF16	GEF16, NBR	Rho guanine exchange factor (GEF) 16	1427386_at	-3.784	37	Cytoplasm	other		27237	230972
ARID1B	6A3-5, 8030481M12, 9330189K18RIK, AI836955, Ardi1b, B230217J03RIK, BAF210, BAF250b, BRIGHT, DAN15, Eld/Osa, ELD/OSA1, KIAA1235, mKIAA1235, OSA2, p250R, RP11-419L10.1, smcf-1	AT rich interactive domain 1B (SWI1-like)	--		68	Nucleus	transcription regulator		57492	239985	282546
ARL4A	AI467555, ARL4, MGC108709	ADP-ribosylation factor-like 4A	1435092_at	7.08	42	Nucleus	enzyme		10124	11861	29308
ART3	4930569O04Rik, ADP-RIBOSYLTRANSFERASE 3, TMART	ADP-ribosyltransferase 3	1452474_a_at	27.068	35	Plasma Membrane	enzyme		419	109979	305235
ASAH1	2310081N20Rik, AC, Acid Ceramidase, ACIDIC CERAMIDASE, AL022942, ASAH, AU044555, FLJ21558, FLJ22079, PHP, PHP32	N-acylsphingosine amidohydrolase (acid ceramidase) 1	1416735_at	2.259	59	Cytoplasm	enzyme		427	11886	84431
ASAHL	2210023K21Rik, 3830414F09Rik, Asahl_predicted, MGC124515, NAAA, PLT	N-acylsphingosine amidohydrolase (acid ceramidase)-like	1452068_at	9.161	45	Cytoplasm	enzyme		27163	67111	497009
ASAM	9030425E11Rik, ACAM, ASP5, AW557819, CLMP, FLJ22415, Ol16	adipocyte-specific adhesion molecule	1448250_at	6.967		Plasma Membrane	other		79827	71566	286939
ASB13	2210015B19Rik, 6430573K02Rik, Asb13_predicted, C85285, FLJ13134, MGC19879	ankyrin repeat and SOCS box-containing 13	1449459_s_at	-2.215	43	Unknown	other		79754	142688	361268
ASF1B	1700003K02Rik, AA409591, Asf1b_predicted, CIA-II, FLJ10604	ASF1 anti-silencing function 1 homolog B (S. cerevisiae)	1423714_at	-3.198	2	Nucleus	other		55723	66929	304648
ASL	2510006M18Rik, Al, Argininosuccinate Lyase, Arginosuccinase, ASAL	argininosuccinate lyase	1448350_at	-2.843	37	Cytoplasm	enzyme		435	109900	59085
ASPA	ACY2, ASP, MGC93407, MGC93408	aspartoacylase (Canavan disease)	1418472_at	33.526	59	Unknown	enzyme		443	11484	79251
ASPM	ASP, Aspm_predicted, Calmbp1, D330028K02Rik, DKFZp686N06184, FLJ10517, FLJ10517 FIS, FLJ10518, FLJ10549, FLJ12505 FIS, FLJ43117, MCPH5, Sha1	asp (abnormal spindle) homolog, microcephaly associated (Drosophila)	1422814_at	-8.693	56	Nucleus	other		259266	12316	289054
ASS1	AA408052, ARGININOSUCCINATE SYNTHASE, Argininosuccinate Synthetase, As, ASS, ASSA, CTLN1, MGC103151	argininosuccinate synthetase 1	--		37	Cytoplasm	enzyme		445	11898	25698
ATAD4	BC022765, E230006A12Rik, MGC11242, MGC37495	ATPase family, AAA domain containing 4	1433870_at	-4.173	20	Unknown	other		79170	217138
ATF1	EWS-ATF1, FUS/ATF-1, LOC100040260, TREB36	activating transcription factor 1	--		62	Nucleus	transcription regulator		466	100040260|11908	315305
ATF2	CRE-BP, CRE-BP1, CREB2, D130078H02Rik, D18875, HB16, MGC105211, MGC105222, MGC111558, mXBP, TREB7	activating transcription factor 2	--		38, 51	Nucleus	transcription regulator		1386	11909	81647
ATF3	LRF-1, LRFI, LRG-21	activating transcription factor 3	1449363_at	-2.906	16, 37, 39, 62	Nucleus	transcription regulator		467	11910	25389
ATF5	AFTA, Atf7, ATFX, FLJ34666, HMFN0395, MGC102397, ODA-10	activating transcription factor 5	1425927_a_at	2.004	1	Nucleus	transcription regulator		22809	107503	282840
ATG5	2010107M05Rik, 3110067M24Rik, APG5, APG5L, APOPTOSIS SPECIFIC PROTEIN, ASP, Atg5l, AW319544, C88337, hAPG5, PADDY, POT1	ATG5 autophagy related 5 homolog (S. cerevisiae)	1418235_at	-2.523	54	Cytoplasm	other		9474	11793
ATM	AI256621, AT1, ATA, Ataxia telangiectasia, ATC, ATD, ATDC, ATE, C030026E19RIK, DKFZp781A0353, MGC74674, TEL1, TELO1	ataxia telangiectasia mutated	--		44	Nucleus	kinase		472	11920	300711
ATM/ATR		--	--		11	Unknown	group
ATMIN	ASCIZ, DKFZp779K1455, FLJ76795, KIAA0431, MGC79206, mKIAA0431, RGD1305781, ZNF822	ATM interactor	1434381_at	-2.659		Nucleus	other		23300	234776	315037
ATP10D	9830145H18Rik, ATPVD, D5Buc24e, KIAA1487, LOC360932, MGC37731	ATPase, class V, type 10D	1436544_at	3.356	42	Plasma Membrane	transporter		57205	231287	360932
ATP1A1	Atpa-1, BC010319, MGC3285, MGC38419, MGC51750, Na K alpha 1, Na+/K+ atpase alpha1, NA,K-ATPASE ALPHA SUBUNIT 1, NKA ALPHA 1, Nkaa1b	ATPase, Na+/K+ transporting, alpha 1 polypeptide	1451071_a_at	-4.152	23	Plasma Membrane	transporter	digoxin, omeprazole, ethacrynic acid, perphenazine	476	11928	24211
ATP2A1	ATP2A, Calcium transporting ATPase, SERCA1, Serca1a, SR calcium ATPase	ATPase, Ca++ transporting, cardiac muscle, fast twitch 1	--		59	Cytoplasm	transporter		487	11937	116601
ATP2A3	Calcium pump 3, SERCA3, SERCA3b	ATPase, Ca++ transporting, ubiquitous	1421129_a_at	3.649	16	Cytoplasm	transporter		489	53313	25391
ATP2B4	ATP2B2, DKFZp686G08106, DKFZp686M088, MGC129362, MGC129363, MXRA1, PMCA4, PMCA4b, PMCA4x	ATPase, Ca++ transporting, plasma membrane 4	1445701_at	4.793	16	Plasma Membrane	transporter		493	381290	29600
ATP2C1	1700121J11Rik, ATP2C1A, AW061228, BCPM, D930003G21Rik, HHD, hSPCA1, KIAA1347, MGC58010, MGC93231, PMR1, SPCA, SPCA1	ATPase, Ca++ transporting, type 2C, member 1	1437738_at	-2.236	16	Cytoplasm	transporter		27032	235574	170699
ATP6V0A2	8430408C20Rik, a2, AI385560, ATP6a2, ATP6N1D, Atp6n2, AW489264, C76904, Cc1-3, J6B7, MGC124341, MGC124342, RTF, Stv1, TJ6, TJ6M, TJ6s, V-ATPase a2, Vph1	ATPase, H+ transporting, lysosomal V0 subunit a2	1449870_a_at	-2.54	62	Cytoplasm	transporter		23545	21871	116455
ATP6V1G1	1810024D14Rik, AA960677, ATP6G, ATP6G1, ATP6GL, ATP6J, Atp6v1g1_predicted, DKFZp547P234, VAG1, Vma10	ATPase, H+ transporting, lysosomal 13kDa, V1 subunit G1	1423256_a_at	-2.086	34	Cytoplasm	transporter		9550	66290	298103
ATP8A1	AI481521, AI853962, AMINOPHOSPHOLIPID TRANSLOCASE, APLT, Atp3a2, ATPASEII, ATPIA, ATPP2, AW743152, AW822227, B230107D19Rik, Class I, Ia, KIAA4233, MGC130042, MGC130043, MGC26327, mKIAA4233	ATPase, aminophospholipid transporter (APLT), class I, type 8A, member 1	1454728_s_at	3.502	42	Cytoplasm	transporter		10396	11980
ATP8B2 (includes EG:57198)	Atp8b2, ATPID, DKFZp434M0219, Id, KIAA1137, LOC684802, LOC685152	ATPase, class I, type 8B, member 2	1434026_at	2.777	42	Plasma Membrane	transporter		57198	54667	685152
ATPase	(Ca2+ + Mg2+)-ATPase, adenosine 5'-triphosphatase, adenosine triphosphatase, adenylpyrophosphatase, ATP hydrolase, ATP monophosphatase, ATP phosphohydrolase, complex V (mitochondrial electron transport), HCO3--ATPase, SV40 T-antigen, triphosphatase	--	--		34	Unknown	group
ATPIF1	ATPI, ATPIP, IF1, IF1PA, IP, MGC1167, MGC8898, Urinary protein 2	ATPase inhibitory factor 1	1448770_a_at	-2.452	58	Cytoplasm	other		93974	11983	25392
ATRN	ATTRACTIN, AW558010, DPPT-L, KIAA0548, mahogany, Mg, MGC126754, MGCA, mKIAA0548	attractin	1434197_at	2.165	31	Extracellular Space	other		8455	11990	83526
ATXN10	AI325283, Atx10, C77170, E46, E46L, FLJ37990, SCA10, TEG-169, TEX169	ataxin 10	1450666_s_at	2.123	85	Cytoplasm	other		25814	54138	170821
AUP1	AA589454, LOC680423	ancient ubiquitous protein 1	1415742_at	-2.411	10	Cytoplasm	other		550	11993	680423
AURKA	AIK, AIRK1, ARK1, AU019385, AURA, AURORA A, AURORA KINASE, Aurora Related Kinase1, AURORA2, AURORA2/AIK, AW539821, Ayk1, BTAK, IAK, MGC124935, MGC34538, STK15, STK6, STK7	aurora kinase A	1424511_at	-4.165	11, 39	Nucleus	kinase	MLN8054	6790	20878	261730
AURKB	AIK2, AIM-1, AIRK2, AL022959, ARK2, AurB, AURORA B, IPL1, Serine/threonine kinase 5, STK-1, STK12, STK5, YRK	aurora kinase B	1424128_x_at	-13.32	9	Nucleus	kinase	AZD-1152	9212	20877	114592
B3GALNT1	B3GALT3, b3GT3, Beta-1,3-galactosyltransferase, beta3Gal-T3, galT3, Gb4Cer, GLCT3, GLOB, Globoside synthase, Mbrn1, P1	beta-1,3-N-acetylgalactosaminyltransferase 1 (globoside blood group)	1418736_at	6.57	30	Cytoplasm	enzyme		8706	26879	310508
B3GALT2	beta3Gal-T2, GLCT2, LOC686081	UDP-Gal:betaGlcNAc beta 1,3-galactosyltransferase, polypeptide 2	1437433_at	210.845	29	Cytoplasm	enzyme		8707	26878	686081
B4GALNT1	4933429D13RIK, GALGT, Galgt1, GALNACT, GD2 SYNTHASE, Ggm-2, GM2 SYNTHASE, Gm2/Gd2 synthase, MGC93424	beta-1,4-N-acetyl-galactosaminyl transferase 1	1425363_at	-2.08	14	Cytoplasm	enzyme		2583	14421	64828
B4GALT5	9430078I07Rik, AW049941, AW539721, B4galt5_predicted, BETA4-GALT-IV, beta4Gal-T5, beta4GalT-V, gt-V, MGC138470	UDP-Gal:betaGlcNAc beta 1,4- galactosyltransferase, polypeptide 5	1433617_s_at	2.834	63	Cytoplasm	enzyme		9334	56336	362275
BAF110		--	--		68	Nucleus	other
BAG2	2610042A13Rik, BC016230, Bcl2-associated athanogene 2, dJ417I1.2, KIAA0576, LOC679102, LOC690038, MGC149462, MGC36682	BCL2-associated athanogene 2	1423948_at	-5.288	4	Cytoplasm	other		9532	213539	690038
BCAS2	6430539P16Rik, AI132645, Bcas2_predicted, C76366, C80030, DAM1, MGC7712, SPF27	breast carcinoma amplified sequence 2	1418234_s_at	-3.164	32	Nucleus	other		10286	68183	295334
BCHE	BUCHE, BUTYRYLCHOLINESTERASE, C730038G20Rik, CHE1, E1, MGC107651	butyrylcholinesterase	1436098_at	4.52	54	Plasma Membrane	enzyme	echothiophate, rivastigmine	590	12038	65036
BCL3	AI528691, B CELL CLL/LYMPHOMA 3, BCL4, D19S37, LOC680611	B-cell CLL/lymphoma 3	--		52	Nucleus	transcription regulator		602	12051	680611
BCL2L1	Bcl(X)L, Bcl-X beta, Bcl-x(L), Bcl-xl, BCL-XL/S, BCL-XS, BCL2L, BCLX, Bclx gamma, DKFZp781P2092, MGC113803, MGC99998	BCL2-like 1	1420888_at	-2.153	19	Cytoplasm	other		598	12048	24888
BCS1L	9130022O19Rik, BCS, BCS1, BJS, FLNMS, GRACILE, h-BCS, Hs.6719, MGC94495, PTD	BCS1-like (yeast)	1451541_at	-2.026		Cytoplasm	other		617	66821	301514
beta-estradiol	(8S,9S,13S,14S,17S)-13-methyl-6,7,8,9,11,12,14,15,16,17-decahydrocyclopenta[a]phenanthrene-3,17-diol, 1,3,5(10)-estratriene-3,17beta-diol, 17-beta-E2, 17-beta-estradiol, 17-beta-oestradiol, 50-28-2, Alora, C18H24O2, Climara, E2, estra-1, 3, 5(10)-triene-3, 17b-diol, Estrace, Estraderm, estradiol, estradiol hemihydrate, Estrasorb, Estring, Fempatch, oestradiol, Vivelle	--	--		33, 35, 64, 65	Unknown	chemical - endogenous mammalian
Beta-galactosidase	beta-D-galactanase, beta-D-galactoside galactohydrolase, beta-D-lactosidase, beta-lactosidase, hydrolact, lactase, lactozym, maxilact, oryzatym, S 2107, sumiklat, trilactase	--	--		55	Unknown	group
Beta-galactoside alpha-2,3-sialyltransferase	CMP-N-acetylneuraminate:beta-D-galactoside alpha-2,3-N-acetylneuraminyl-transferase, ST3GAL4	--	--		30	Unknown	group
BEX1 (includes EG:55859)	AL024066, BEX1, BEX2, EG2RVC, HBEX2, HGR74, HGR74-h, HT-BEX2, LOC363498	brain expressed, X-linked 1	1417388_at	-3.173		Unknown	other		55859	12069	363498
BGLAP	AI461847, Bglap-rs1, Bglap1, Bglap2, BGP, Bgpr, Bgpra, Bone Gla-protein, MGC123552, mOC-A, mOC-B, mOC-X, OC, Ocn, OG1, OG2, ORG, OSTEOCALCIN, Osteocalcin2, PMF1	bone gamma-carboxyglutamate (gla) protein (osteocalcin)	--		37, 68	Extracellular Space	other		632	12096|12097|12095	25295
BGN	BG, BIGLYCAN, BSPG1, DSPG1, PG-S1, PGI, SLRR1A	biglycan	1437889_x_at	8.88	18	Extracellular Space	other		633	12111	25181
BICC1	Bic-C, Bicc1_predicted, bpk, jcpk, MGC124370	bicaudal C homolog 1 (Drosophila)	1446178_at	22.249	53	Unknown	other		80114	83675	361832
BIK	BBC1, Biklk, BIP1, BLK, BP4, NBK	BCL2-interacting killer (apoptosis-inducing)	1420362_a_at	-2.124	19	Cytoplasm	other		638	12124	114496
BIRC4	Aipa, API3, APOPTOSIS INHIBITOR3, HILP, IAP3, ILP-1, Miap3, MIHA, mXIAP, riap3, XIAP, XLP2	baculoviral IAP repeat-containing 4	--		29	Cytoplasm	other		331	11798	63879
BIRC5	AAC-11, AP14, API4, EPR-1, SURVIVIN, SURVIVIN 2B, Survivin delta ex3, survivin40, TIAP	baculoviral IAP repeat-containing 5 (survivin)	1424278_a_at	-10.639	1, 26, 52	Cytoplasm	other		332	11799	64041
BLMH	AI035728, BH, BLEOMYCIN HYDROLASE, BLM hydrolase, BMH, MGC36899, MGC37104, MGC39026	bleomycin hydrolase	1438961_s_at	-2.27	37	Cytoplasm	peptidase		642	104184	287552
BLOC1S2	2410089B13Rik, BLOS2, FLJ30135, MGC10120, OTTMUSG00000012638, RP11-316M21.4, RSEP1, Sep1	biogenesis of lysosome-related organelles complex-1, subunit 2	1429048_at	-2.296	25	Cytoplasm	other		282991	73689|625631	293938
BMF	AW260063, AW411872, Bcl2 modifying factor, FLJ00065	Bcl2 modifying factor	1454880_s_at	-3.488	27	Cytoplasm	other		90427	171543	246142
BMP2	AI467020, BMP2A, BONE MORPHOGENIC PROTEIN 2	bone morphogenetic protein 2	1423635_at	5.189	18, 29	Extracellular Space	growth factor		650	12156	29373
BMP6	D13Wsu115e, VGR, VGR1	bone morphogenetic protein 6	1450759_at	10.954	42	Extracellular Space	growth factor		654	12161	25644
BMP2K (includes EG:55589)	4933417M22Rik, AA673486, AV128808, BIKE, Bmp2k, DKFZp434K0614, DKFZp434P0116, HRIHFB2017	BMP2 inducible kinase	1458370_at	3.91	18	Nucleus	kinase		55589	140780
BNIP2	5730523P12RIK, BNIP2beta, Bnip2_predicted, NIP2, Nip21, Nip2l	BCL2/adenovirus E1B 19kDa interacting protein 2	1422491_a_at	2.455	1	Cytoplasm	other		663	12175	300811
BNIP3 (includes EG:12176)	Bnip3, Nip3, RGD1565371_predicted	BCL2/adenovirus E1B interacting protein 1, NIP3	1422470_at	14.152	34, 46	Cytoplasm	other			12176	501140
BNIPL	1700128A13Rik, BNIP-S, BNIPL-1, BNIPL-2, Bnipl_predicted, MGC8103, PP73, PP753	BCL2/adenovirus E1B 19kD interacting protein like	1420683_at	-27.731	1	Cytoplasm	other		149428	171388	361994
BOC	4732455C11, Boc_predicted, DKFZp434L072, mFLJ00376	Boc homolog (mouse)	1427516_a_at	-2.396	34	Unknown	other		91653	117606	360715
BRCA1	BRCA1 (LACKING EXON 11), BRCAI, BRCC1, IRIS, PSCP, RNF53	breast cancer 1, early onset	1424629_at	-5.06	11	Nucleus	transcription regulator		672	12189	497672
BRCA2	AI256696, AW045498, BRCC2, FACD, FAD, FAD1, FANCB, FANCD, FANCD1, RAB163	breast cancer 2, early onset	1419076_a_at	-2.245	11	Nucleus	transcription regulator		675	12190	360254
BRIP1	3110009N10Rik, 8030460J03Rik, BACH1, Brip1_predicted, FANCJ, FLJ90232, MGC126521, MGC126523, OF	BRCA1 interacting protein C-terminal helicase 1	1458427_at	-3.61	11	Nucleus	enzyme		83990	237911	360588
BRWD1	5330419I02Rik, Brwd1_predicted, C21orf107, D530019K20RIK, FLJ43918, N143, WDR9	bromodomain and WD repeat domain containing 1	1433955_at	-2.391		Nucleus	transcription regulator		54014	93871	304061
BTG1	AW546738	B-cell translocation gene 1, anti-proliferative	1426083_a_at	2.401	22	Nucleus	transcription regulator		694	12226	29618
BTG2	AA959598, Agl, An, an-1, APRO1, B-cell translocation gene 2, antiproliferative, MGC126063, MGC126064, PC3, TIS21	BTG family, member 2	--		26, 55, 61	Nucleus	transcription regulator		7832	12227	29619
BTG3	ANA, MGC8928, TOB5, TOB55, TOFA	BTG family, member 3	1449007_at	-2.555	26	Nucleus	other		10950	12228	54230
BUB1 (includes EG:699)	AL022991, Bub1, BUB1A, BUB1L, Bub1_predicted, C80208, D2Xrf87, hBUB1	BUB1 budding uninhibited by benzimidazoles 1 homolog (yeast)	1424046_at	-17.443	1	Nucleus	kinase		699	12235	296137
BUB1B	AU045529, Bub1A, BUB1beta, BUBR1, hBUBR1, MAD3, MAD3L, MGC36092, SSK1	BUB1 budding uninhibited by benzimidazoles 1 homolog beta (yeast)	1447363_s_at	-57.514	11	Nucleus	kinase		701	12236	171576
butyric acid	107-92-6, 156-54-7, 461-55-2, butanoic acid, butyrate, C4 SCFA, C4H8O2, n-butyrate, sodium butyrate	--	--		28	Unknown	chemical - endogenous mammalian
C2	C3/c5 convertase, CO2, DKFZp779M0311	complement component 2	1416051_at	9.626	10	Extracellular Space	peptidase		717	12263	24231
C3	AI255234, ARMD9, ASP, C3DG, Complement c3, COMPLEMENT COMPONENT 3, CPAMD1, iC3b, Plp	complement component 3	1423954_at	9.432	10	Extracellular Space	peptidase		718	12266	24232
C5	C5a, C5B, CPAMD4, Hc, He, MGC142298, RGD1561905	complement component 5	1419407_at	9.619	10	Extracellular Space	cytokine	eculizumab	727	15139	362119
C13ORF15	1190002H23Rik, bA157L14.2, FLJ37760, KIAA0564, MGC87338, RGC-32, Rgc32	chromosome 13 open reading frame 15	1418003_at	14.593	1	Cytoplasm	other		28984	66214	117183
C14ORF106	6720403H11, C79407, FLJ11186, HSA242977, KIAA1903, LOC689296, MIS18BP1, mKIAA1903, p243, RGD1305497	chromosome 14 open reading frame 106	1434767_at	-6.323	56	Nucleus	other		55320	217653	689296
C14ORF143	2610021K21Rik, 2610110A13Rik, DKFZp547I1415, LOC500705	chromosome 14 open reading frame 143	1430339_at	-10.178		Unknown	other		90141	78767	500705
C15ORF23	1700025D04Rik, D2Ertd750e, FLJ14502, HSD11, MGC141728, MGC141729, MGC94986, TRAF4 ASSOCIATED FACTOR 1, TRAF4AF1	chromosome 15 open reading frame 23	1442280_at	-18.68	31	Unknown	other		90417	51944	311325
C16ORF80	2600014O15Rik, AF093680, AL024127, EVORF, GTL3, MGC124689, T10-2A2	chromosome 16 open reading frame 80	1452896_at	-2.032	34	Nucleus	other		29105	14894	307642
C17ORF38	BB220380, DKFZp666P158, FLJ34500, HsT41028, p84, p87(PIKAP), p87PIKAP, PIK3R6, RGD1560850_predicted	chromosome 17 open reading frame 38	1437956_at	4.398	3	Cytoplasm	other		146850	104709	497932
C19ORF10	D17Wsu104e, EUROIMAGE1875335, IL25, IL27, IL27w, Interleukin-25, LOC501282, Ly6elg, R33729 1, SF20	chromosome 19 open reading frame 10	1416696_at	-3.608	19	Extracellular Space	cytokine		56005	28106	501282
C1GALT1	2210410E06RIK, AV284120, C1GALT, T-syn, T-synthase	core 1 synthase, glycoprotein-N-acetylgalactosamine 3-beta-galactosyltransferase, 1	1450745_at	2.842	96	Extracellular Space	enzyme		56913	94192	65044
C1ORF2	1110013L07Rik, cote 1, RGD1306107_predicted	chromosome 1 open reading frame 2	1454893_at	5.698	11	Unknown	other		10712	68521	310640
C1ORF34	4922503N01Rik, DEME-6, KIAA0452, MGC37599, RGD1311126_predicted	chromosome 1 open reading frame 34	1455162_at	-5.061	35	Unknown	other		22996	230603	298366
C1ORF38	BC013712, ICB-1, RGD1561016_predicted, RP23-442A20.5	chromosome 1 open reading frame 38	1427041_at	3.074	51	Unknown	other		9473	230787	500561
C1ORF96	1700054N08Rik, AI853424, FLJ37296, FLJ41471, RGD1563235_predicted, RP4-803J11.3	chromosome 1 open reading frame 96	1451483_s_at	-4.348	49	Unknown	other		126731	73420	307926
C1q		--	--		8	Unknown	complex
C1R	AI132558, C1rb, LOC667277	complement component 1, r subcomponent	1417009_at	8.715	8	Extracellular Space	peptidase		715	50909|667277	312705
C1S	AA959438, AI255193, AI327365, C1sa, C1sb, EG317677, MGC132830, MGC37773, r-gsp	complement component 1, s subcomponent	1424041_s_at	20.99	8	Extracellular Space	peptidase		716	50908|317677	192262
C20ORF27	1700037H04Rik, FLJ20550, MGC112859, RGD1311739, RP23-32L15.2	chromosome 20 open reading frame 27	1419742_at	2.052		Unknown	other		54976	67326	311428
C3ORF15	4932425I24Rik, AAT1, AAT1alpha, DKFZp781A2221, RGD1305539_predicted	chromosome 3 open reading frame 15	--		66	Cytoplasm	other		89876	320214	303920
C5ORF13	AI325076, D0H4S114, D4S114, Neuronal Protein 3.1, Nrep, P311, PRO1873, PTZ17, SEZ17	chromosome 5 open reading frame 13	1436736_x_at	-3.949	14	Cytoplasm	other		9315	27528	338475
C6ORF108	BC048355, C76683, dJ330M21.3, MGC54855, RCL, RGD620382, RP3-330M21.3	chromosome 6 open reading frame 108	1460713_at	-2.62	58	Nucleus	other		10591	381101	171047
C9ORF3	2010111I01Rik, 2300006M17Rik, Aopep, AP-O, C90RF3, FLJ14675, RGD1309592	chromosome 9 open reading frame 3	1435089_at	-2.162	29	Cytoplasm	peptidase		84909	72061	290963
C9ORF5	A630051L19RIK, CG-2, D730040F13Rik, FLJ14309, FLJ23668, FLJ33224, RGD1308958_predicted	chromosome 9 open reading frame 5	1455134_at	3.327	35	Unknown	other		23731	242474	298020
C9ORF86	B230208H17Rik, bA216L13.9, FLJ10101, FLJ13045, Parf, pp8875, RBEL1, RGD1307615_predicted, RP11-216L13.9, RP23-464C2.8	chromosome 9 open reading frame 86	1452370_s_at	-2.045	92	Unknown	other		55684	227624	362084
CA3	BB219044, CAIII, Car3	carbonic anhydrase III, muscle specific	1453588_at	245.125	20	Cytoplasm	enzyme	methazolamide, hydrochlorothiazide, acetazolamide, trichloromethiazide, chlorothiazide, chlorthalidone, benzthiazide, sulfacetamide, topiramate	761	12350	54232
CA4	AW456718, CAIV, Car4, RP17	carbonic anhydrase IV	1418094_s_at	25.103	20	Plasma Membrane	enzyme	methazolamide, hydrochlorothiazide, acetazolamide, trichloromethiazide, chlorothiazide, chlorthalidone, benzthiazide, sulfacetamide, topiramate	762	12351	29242
CA13	2310075C21Rik, Car13, CAXIII, FLJ37995, LOC678940, MGC59868, RGD1560453_predicted	carbonic anhydrase XIII	1421307_at	4.485	20	Unknown	enzyme	methazolamide, hydrochlorothiazide, acetazolamide, trichloromethiazide, chlorothiazide, chlorthalidone, benzthiazide, sulfacetamide, topiramate	377677	71934	499566
Ca2 ATPase	ATP phosphohydrolase (Ca2+-transporting), Ca2+-pumping ATPase, Ca2+-transporting ATPase, calcium pump, plasma membrane Ca-ATPase, sarco(endo)plasmic reticulum Ca2+-ATPase, sarcoplasmic reticulum ATPase	--	--		16	Unknown	group
Ca2+	14127-61-8, Ca+2, calcium ion, calcium(+2) cation, calcium, ion (Ca2+)	--	--		59	Unknown	chemical - endogenous mammalian
CACNA2D1	CACNA2, CACNL2A, CCHL2A, CCHLA2, Dhpr alpha2, DHSCCA, MGC141430, MHS3, N-TYPE CA CHANNEL ALPHA2/DELTA SUBUNIT	calcium channel, voltage-dependent, alpha 2/delta subunit 1	1446324_at	3.487	42	Plasma Membrane	ion channel	bepridil, amlodipine, pregabalin	781	12293	25399
CALB1	Brain-2, Cabp-d28k, CaBP28K, CALB, CALBINDIN D, CALBINDIN-28K, CALBINDIN-D28K, Calbindin1, CB, MGC93326	calbindin 1, 28kDa	--		28, 59	Cytoplasm	other		793	12307	83839
CALCA	Alpha Cgrp, CA, Cal1, CAL6, CALC, CALC1, Calcitonin, CGRP, Cgrp alpha, CGRP-1, CGRP-I, CT, CTN, KC, MGC126648, RATCAL6	calcitonin/calcitonin-related polypeptide, alpha	--		62	Plasma Membrane	G-protein coupled receptor		796	12310	24241
Calcineurin A	Cna, CnA catalytic subunit, Pp2b A Subunit, Pp2b Subunit A, Ppp3c	--	--		12	Unknown	group
Calcineurin protein(s)	Calcineurin, Calcineurin protein, Pp3	--	--		27	Unknown	complex
CALCR	C1A, CALCITONIN RECEPTOR, Clr, CRT, CTR, CTR1	calcitonin receptor	--		62	Plasma Membrane	G-protein coupled receptor	calcitonin (salmon)	799	12311	116506
CALCRL	AV071593, CGRP type 1 receptor, CGRP-R1, CGRPR, CLR, CRLR, RATCRLR, RNCLR	calcitonin receptor-like	--		62	Plasma Membrane	G-protein coupled receptor		10203	54598	25029
Calmodulin	Calmodulin protein, CaM	--	--		27	Unknown	group
Calpain	M calpain protein	--	--		20	Unknown	complex
CALR	Calbindin-57kd, Calregulin, CALRETICULIN, CALRETICULIN ISOFORM 1, CC1QR, CRT, FLJ26680, RO, SSA	calreticulin	1456170_x_at	-2.131	7	Cytoplasm	transcription regulator		811	12317	64202
CAM		--	--		3	Unknown	group
CAMK2D	2810011D23Rik, 8030469K03Rik, CaM kinase II delta, CAM KINASE II DELTA C, CAMK1, CAMK2, CAMKD, CAMKI, KIAA4163, MGC124639, MGC44911, MGC60852, mKIAA4163, RATCAMKI, [d]-CaMKII	calcium/calmodulin-dependent protein kinase (CaM kinase) II delta	1422659_at	4.029	17, 32	Cytoplasm	kinase		817	108058	24246
CaMKII	calmodulin-dependent protein kinase 2, CaM Kinase II, CaMK2, Ccdpk ii	--	--		17	Unknown	complex
CANX	1110069N15Rik, AI988026, CALNEXIN, CNX, D11Ertd153e, FLJ26570, IP90, P90	calnexin	--		57	Cytoplasm	other		821	12330	29144
CAPN8	CL-2', Cls4, MGC159207, MGC159211, nCL-2, nCL-2'	calpain 8	--		94	Cytoplasm	peptidase		388743	170725	170808
CAPZB	1700120C01Rik, AI325129, CAPB, CAPPB, Cappb1, Capping protein beta 1, Capping protein beta 2, CAPZ, Capz beta, CPB1, CPB2, CPbeat2, CPbeta1, CPbeta2, F-Actin Capping Protein beta, F-CAPPING, MGC104401, MGC129749, MGC129750, MGC95097	capping protein (actin filament) muscle Z-line, beta	--		51	Cytoplasm	other		832	12345	298584
CAR ligand-CAR-Retinoic acid-RXR&alpha;	CAR ligand-CAR-Retinoic acid-RXRalpha	--	--		65	Unknown	complex
Carbonic anhydrase	anhydrase, Ca, carbonate anhydrase, Carbonate dehydratase, carbonate hydro-lyase, carbonic acid anhydrase, carbonic anhydrase A, carboxyanhydrase	--	--		20	Unknown	group
CARD10	AI449026, BIMP1, Card10_predicted, CARMA3, MGC142219	caspase recruitment domain family, member 10	1449491_at	4.785	8	Cytoplasm	other		29775	105844	315120
CASP3	A830040C14Rik, Apopain, CASPASE-3, CPP32, CPP32B, Cpp32beta, Ice-like cysteine protease, Lice, MGC93645, P17, PROCASPASE 3, SCA-1, YAMA	caspase 3, apoptosis-related cysteine peptidase	1449839_at	-2.875	5	Cytoplasm	peptidase	IDN-6556	836	12367	25402
CASP6	CASPASE-6, mCASP-6, MCH2, MGC93335	caspase 6, apoptosis-related cysteine peptidase	1415995_at	-2.778	5	Cytoplasm	peptidase		839	12368	83584
CASP8	ALPS2B, CAP4, CASPASE-8, FLICE, MACH, MCH5, MGC78473	caspase 8, apoptosis-related cysteine peptidase	--		67	Nucleus	peptidase		841	12370	64044
CASP12 (includes EG:12364)	Casp12, CASPASE12	caspase 12	1449297_at	3.098	13	Cytoplasm	peptidase			12364	156117
Caspase	Caspase-1, ICE, interleukin 1 converting enzyme, interleukin 1beta precursor proteinase, interleukin 1beta-converting endopeptidase, interleukin 1beta-converting enzyme, interleukin-1beta convertase, precursor interleukin-1beta converting enzyme, pro-interleukin 1beta proteinase, prointerleukin 1beta protease, protease A, protease VII	--	--		5	Unknown	group
Caspase 3/7	Casp 3/7	--	--		13	Unknown	group
CAT	2210418N07, Cas-1, CATALASE, Catalase1, Cs-1, MGC138422, MGC138424, RATCAT01, RATCATL	catalase	1416430_at	4.841	23	Cytoplasm	enzyme		847	12359	24248
CAV1	CAV, CAVEOLIN, CAVEOLIN-1, MSTP085, VIP21	caveolin 1, caveolae protein, 22kDa	1449145_a_at	6.081	24, 29	Plasma Membrane	other		857	12389	25404
CAV2	AI447843, CAV, CAVEOLIN-2, MGC12294, MGC72322	caveolin 2	1417327_at	6.671	15	Plasma Membrane	other		858	12390	363425
CBFA2T3	A630044F12Rik, AI465270, AW229127, Cbfa2t3h, Cbfa2t3_predicted, ETO-2, MTG16, MTGR2, ZMYND4	core-binding factor, runt domain, alpha subunit 2; translocated to, 3	1418582_at	4.499	25	Nucleus	transcription regulator		863	12398	361431
CBLB	AI429560, AI851073, DKFZp686J10223, DKFZp779A0729, DKFZp779F1443, FLJ36865, FLJ41152, Nbla00127, RNF56	Cas-Br-M (murine) ecotropic retroviral transforming sequence b	1455082_at	2.796	22	Nucleus	other		868	208650	171136
Cbp/p300	CBP	--	--		7	Unknown	group
CBX1	CBX, Cbx-rs2, Cbx1_predicted, E430007M08RIK, HETEROCHROMATIN PROTEIN p25, HP1-BETA, HP1B, HP1Hs-beta, M31, MOD1, Modifier1 Protein	chromobox homolog 1 (HP1 beta homolog Drosophila )	1433718_a_at	-2.011	6	Nucleus	other		10951	12412	360609
CBX7	1600014J01Rik, AI851678, D15Ertd417e	chromobox homolog 7	1433557_at	2.939	26	Nucleus	other		23492	52609	362962
CCBL1	2010009K05Rik, AI182306, GTK, Kat1, KATI, MGC29624	cysteine conjugate-beta lyase; cytoplasmic (glutamine transaminase K, kyneurenine aminotransferase)	1452678_a_at	-2.362		Cytoplasm	enzyme		883	70266	311844
CCDC80	2610001E17Rik, CL2, DRO1, MGC131805, MGC134851, okuribin, SSG1, URB	coiled-coil domain containing 80	1424187_at	85.27	45	Nucleus	other		151887	67896	64387
CCDC90A	6230416A05Rik, AU015498, AV136929, AW554392, C6orf79, C88263, FLJ20958, RGD1307673_predicted	coiled-coil domain containing 90A	1438024_at	4.148	64	Unknown	other		63933	76137	291034
CCL7	chemokine ligand 7, FIC, MARC, MCP-3, MGC138463, MGC138465, NC28, SCYA6, SCYA7	chemokine (C-C motif) ligand 7	--		59	Extracellular Space	cytokine		6354	20306	287561
CCL9	CCF18, MGC108969, Mip1g, MRP-2, Scya10, Scya9	chemokine (C-C motif) ligand 9	1417936_at	4.224	8	Extracellular Space	cytokine			20308	360579
CCL11	EOTAXIN, EOTAXIN1, MGC22554, SCYA11	chemokine (C-C motif) ligand 11	1417789_at	25.612	19, 32	Extracellular Space	cytokine		6356	20292	29397
CCL13	AI323594, CCL2, CKb10, HC11, Immediate Early Serum Responsive JE Gene, JE, MCAF, MCP-1, MCP-4, MGC17134, NCC-1, PDGF-inducible gene, SCYA13, Scya2, SCYL1, Sigje, SMC-CF	chemokine (C-C motif) ligand 13	--		52, 55, 61	Extracellular Space	cytokine		6357	20296	24770
CCL28	CCK1, MEC, MGC71902, SCYA28	chemokine (C-C motif) ligand 28	1455577_at	-4.857	19	Extracellular Space	cytokine		56477	56838	114492
CCNA2	AA408589, CCN1, CCNA, CYCA, CYCLIN A2, CYCLIN-A, MGC156527, p60	cyclin A2	1417910_at	-12.475	2, 26, 31, 48, 52, 68	Nucleus	other		890	12428	114494
CCNB1	CCNB, Ccnb1-rs13, Cycb-4, CYCLIN B, CYCLIN B1, MGC18763, MGC90915	cyclin B1	1416076_at	-21.043	1, 31	Nucleus	other		891	268697	25203
CCNB2	CycB2, CYCLIN-B2, HsT17299, MGC108931	cyclin B2	1450920_at	-12.335	18, 28	Cytoplasm	other		9133	12442	363088
CCND1	AI327039, B-CELL CLL/LYMPHOMA 1, BCL1, cD1, CYCLIN D1, CYL-1, D11S287E, G1/S-Specific Cyclin D1, MGC137744, PRAD1, U21B31	cyclin D1	1448698_at	-7.893	9	Nucleus	other		595	12443	58919
CCND2	2600016F06RIK, AI256817, BF642806, C86853, cD2, CYCLIN D2, CYL2, KIAK0002, MGC102758, Vin-1	cyclin D2	1455956_x_at	4.692	9	Nucleus	other		894	12444	64033
CCNF	CycF, CYCLIN F, FBX1, FBXO1	cyclin F	1422513_at	-11.926	55	Nucleus	other		899	12449	117524
CCNG2	Ccng2_predicted, CYCLIN G2, MGC113793	cyclin G2	1448364_at	2.286	22	Nucleus	other		901	12452	29157
CCNH	6330408H09Rik, AI661354, AV102684, AW538719, CAK, CYCH, CYCLIN-H, p34, p37	cyclin H	--		58	Nucleus	transcription regulator		902	66671	84389
CCR2	CC-CKR-2, CCR2A, CCR2B, CD192, CKR2, CKR2A, CKR2B, CMKBR2, MCP-1, MCP-1-R, mJe-r	chemokine (C-C motif) receptor 2	1421186_at	4.474	10	Plasma Membrane	G-protein coupled receptor		1231	12772	60463
CCR3	CC-CKR-3, CD193, CKR3, Cmkbr1l2, CMKBR3, Eoxtaxin1 Receptor, MGC102841, MGC124265, MGC124266	chemokine (C-C motif) receptor 3	--		67	Plasma Membrane	G-protein coupled receptor		1232	12771	117027
CCT2	99D8.1, CCT-beta, CCTB, chaperonin containing TCP1, subunit 2 (beta), Chaperonin subunit 2, MGC142074, MGC142076, MGC94480, PRO1633, TCP-1-beta	chaperonin containing TCP1, subunit 2 (beta)	--		41	Cytoplasm	kinase		10576	12461	299809
CCT3	AL024092, CCT-gamma, CCT1 GAMMA, CCTG, Chaperonin subunit 3 (gamma), Matricin, MGC72950, PIG48, TCP-1-gamma, Tcp1-rs3, TriC-P5, TRIC5	chaperonin containing TCP1, subunit 3 (gamma)	1459987_s_at	-3.08	41	Cytoplasm	other		7203	12462	295230
CCT4	2610204B21RIK, A45, C78323, Cctd, MGC126164, MGC126165, SRB, T complex protein 1, delta subunit	chaperonin containing TCP1, subunit 4 (delta)	--		41	Cytoplasm	other		10575	12464	29374
CCT5	CCT-epsilon, CCTE, Chaperonin subunit 5, KIAA0098, mKIAA0098, Similar to cct epsilon subunit, T-complex protein 1 epsilon, T-complex protein 1 epsilon subunit, TCP-1-epsilon	chaperonin containing TCP1, subunit 5 (epsilon)	1417258_at	-2.417	41	Cytoplasm	other		22948	12465	294864
CCT7	AA408524, AL022769, CCT-ETA, Cct7_predicted, Ccth, Cctz, Chaperonin subunit 7, MGC110985, Nip7-1, TCP-1-eta	chaperonin containing TCP1, subunit 7 (eta)	1415817_s_at	-2.147	41	Cytoplasm	other		10574	12468	297406
CCT8	AI132397, Cct8_predicted, Cctq, Chaperonin subunit 8, D21S246, KIAA0002, T-COMPLEX PROTEIN 1, THETA SUBUNIT	chaperonin containing TCP1, subunit 8 (theta)	--		41	Cytoplasm	enzyme		10694	12469	288305
CCT6A	CCT-zeta, CCT-zeta-1, CCT6, Cctz, Cctz-1, HTR3, MGC125121, MGC126214, MGC126215, MoDP-2, TCP-1-zeta, TCP20, TCPZ, TTCP20	chaperonin containing TCP1, subunit 6A (zeta 1)	--		41	Cytoplasm	other		908	12466	288620
CD3		--	--		18	Unknown	complex
CD8	CD8 protein	--	--		57	Unknown	complex
CD9	5H9, BA2, BTCC-1, CD9 ANTIGEN, DRAP-27, GIG2, MIC3, MRP-1, P24, TSPAN29	CD9 molecule	1416066_at	-2.27	24	Plasma Membrane	other		928	12527	24936
CD22	A530093D23, Cd22-beta, Cd22_predicted, FLJ22814, Lyb-8, MGC130020, SIGLEC-2	CD22 molecule	--		38	Plasma Membrane	other	epratuzumab, BL22, CMC-544, combotox, RFB4-dgRTA	933	12483	308501
CD24	CD24A, Heat stable antigen, HSA, Ly-52, MGC93641, nectadrin	CD24 molecule	1437502_x_at	-4.084	10, 67	Plasma Membrane	other		934	12484	25145
CD36	CD36 Antigen, CHDS7, FAT, FATTY ACID TRANSLOCASE, GP3B, GP4, GPIV, LOC683013, LOC685953, MGC108510, MGC91634, PASIV, PLATELET RECEPTOR FOR TYPE I COLLAGEN, RGD1565355_predicted, SCARB3	CD36 molecule (thrombospondin receptor)	1423166_at	41.134	16, 47, 55	Plasma Membrane	other		948	12491	499985|685953|29184
CD44	AU023126, AW121933, AW146109, CD44 (containing exon 5), CD44 Antigen, CD44 STANDARD FROM, CD44A, CD44E, CD44R, CD44V7, CDW44, CSPG8, ECMR-III, Epican, HCELL, HERMES, Hermes antigen, IN, LHR, Ly-24, MC56, MDU2, MDU3, METAA, MGC10468, MGC124941, MIC4, MUTCH-I, Pgp-1, RHAMM	CD44 molecule (Indian blood group)	1423760_at	-2.52	27	Plasma Membrane	other		960	12505	25406
CD47	9130415E20RIK, AA407862, AI848868, AW108519, B430305P08RIK, CD47 ANTIGEN, CDw149, IAP, Itgp, Locuslink 71587, MER6, MGC93490, OA3	CD47 molecule	1428187_at	3.09	21	Plasma Membrane	other		961	16423	29364
CD48	AI449234, AW610730, BCM1, BCM1 surface antigen, BLAST, BLAST-1, CD48 ANTIGEN, hCD48, mCD48, MEM-102, Sgp-60, SLAMF2	CD48 molecule	--		63	Plasma Membrane	other		962	12506	245962
CD82	4F9, AA682076, AL023070, C33, C33 antigen, GR15, IA4, KAI1, Kangai1, R2, SAR2, ST6, TSPAN27	CD82 molecule	1416401_at	-3.761	24	Plasma Membrane	other		3732	12521	83628
CD97	AA409984, DAF RECEPTOR, TM7LN1	CD97 molecule	1418394_a_at	4.593	18	Plasma Membrane	G-protein coupled receptor		976	26364	361383
CD163	CD163v2, CD163v3, Cd163_predicted, HBSR, M130, MM130	CD163 molecule	1419144_at	18.763	23	Plasma Membrane	transmembrane receptor		9332	93671	312701
CD200	Cspmo2, MGC108657, MOX1, MOX2, MRC, MRCOX2, OX-2	CD200 molecule	1448788_at	4.091	22	Plasma Membrane	other		4345	17470	24560
CD209	Cd209a, Cd209a_predicted, CDSIGN, CIRE, CLEC4L, DC-SIGN, DC-SIGN1, DC-SIGN1B, GP120 BINDING PROTEIN, MDC-SIGN1, MDC-SIGN1A, MGC129965, MGC130443, SDC-SIGN1, SDC-SIGN1A, SIGN-R1, SIGNR5	CD209 molecule	1426172_a_at	4.63	15	Plasma Membrane	other		30835	170786	288375
CD247	4930549J05RIK, AW552088, CD16Z, CD3, CD3 NU, CD3-ZETA, CD3H, CD3Q, CD3Z, T3z, TCR ZETA, TCRk, TCRZ	CD247 molecule	--		57	Plasma Membrane	transmembrane receptor	visilizumab, MT103	919	12503	25300
CD274	B7-H, B7-H1, MGC142294, MGC142296, PD-L1, Pd1l, PDCD1L1, PDCD1LG1, RGD1566211_predicted	CD274 molecule	1419714_at	7.934	44	Plasma Membrane	other		29126	60533	499342
CD320	425O18-1, 8D6, 8D6A, D17Ertd716e, NG29, RGD1305860, VLDL	CD320 molecule	1417100_at	-3.008		Plasma Membrane	other		51293	54219	362851
CD1A	CD1, CD1a antigen, FCB6, HTA1, R4, T6	CD1a molecule	--		67	Plasma Membrane	other		909
CD1D	AI747460, Cd1, CD1.1, CD1.2, CD1A, Cd1b, Cd1d1, Cd1d2, CD1d2 Antigen, Ly-38, MGC34622, R3	CD1d molecule	1449130_at	7.964	20	Plasma Membrane	other		912	12480|12479	25109
CD3EAP	1190028F09, 2610103M17Rik, ASE, ASE-1, CAST, LOC680493, MGC118851, PAF49	CD3e molecule, epsilon associated protein	1430138_at	-3.496	61	Nucleus	other		10849	70333	680493
CD79A	BCR-IGA, Ig-alpha, IGA, Immunoglobulin sheath alpha, LOC681236, Ly-54, MB-1	CD79a molecule, immunoglobulin-associated alpha	--		63	Plasma Membrane	transmembrane receptor		973	12518	681236
CD79B	B29, IG BETA, IGB, Immunoglobulin sheath beta, MGC108607	CD79b molecule, immunoglobulin-associated beta	--		38, 63	Plasma Membrane	transmembrane receptor		974	15985	171055
CDC2	CDC28A, Cdc2a, CDK1, DKFZp686L20222, GROWTH-ASSOCIATED HISTONE H1 KINASE, MGC111195, P34, p34cdc2	cell division cycle 2, G1 to S and G2 to M	1448314_at	-11.913	1	Nucleus	kinase	flavopiridol	983	12534	54237
CDC20	2310042N09Rik, bA276H19.3, C87100, CDC20A, MGC102824, MGC93111, P55CDC	cell division cycle 20 homolog (S. cerevisiae)	1439377_x_at	-20.596	11, 28	Nucleus	other		991	107995	64515
CDC37	P50, P50CDC37	cell division cycle 37 homolog (S. cerevisiae)	1416819_at	-2.262	9	Cytoplasm	other		11140	12539	114562
CDC42	AI747189, AU018915, CDC42HS, CELLULAR GROWTH REGULATING PROTEIN, G25K	cell division cycle 42 (GTP binding protein, 25kDa)	--		53	Cytoplasm	enzyme		998	12540	64465
CDC25C	CDC25, Cdc25c_predicted	cell division cycle 25 homolog C (S. pombe)	--		29	Nucleus	phosphatase		995	12532	307511
CDC2B	CDC2	cell division cycle 2 homolog B (S. pombe)	--		34	Nucleus	other			107833
CDC42EP2	1110008C05Rik, AI845703, BORG1, CEP2, D19Bwg1013e, MGC94615	CDC42 effector protein (Rho GTPase binding) 2	1445870_at	4.382	2	Plasma Membrane	other		10435	104252	309175
CDC42EP5	1700027J19Rik, 2010007O02Rik, BORG3, C85526, Cdc42ep5_predicted, CEP5, MGC117885, MGC21945, MGC71153	CDC42 effector protein (Rho GTPase binding) 5	1418712_at	-2.525	22	Cytoplasm	other		148170	58804	361505
CDC42SE1	1300002M12Rik, AW558204, Cdcse1, SCIP1, SPEC1	CDC42 small effector 1	1428132_at	-3.676	36	Plasma Membrane	other		56882	57912	499672
CDC5L	1200002I02Rik, AA408004, CDC5, CEF1, dJ319D22.1, hCDC5, KIAA0432, PCDC5RP	CDC5 cell division cycle 5-like (S. pombe)	--		32	Nucleus	other		988	71702	85434
CDCA2	2610311M19Rik, AI586158, FLJ25804, MGC129906, MGC129907, Repo-Man	cell division cycle associated 2	1455983_at	-7.257	17	Nucleus	other		157313	108912	305984
CDCA3	2410005A12Rik, C8, GRCC8, MGC2577, MGC94266, TOME-1	cell division cycle associated 3	1452040_a_at	-5.941	26	Cytoplasm	other		83461	14793	297594
CDCA4	2410018C03Rik, FLJ20764, HEPP, MGC124732, MGC19517, SEI-3	cell division cycle associated 4	1423682_a_at	-2.501	26	Nucleus	other		55038	71963	500727
CDCA5	2610036L13Rik, AL024086, AW536684, C85404, MGC16386, RGD1560863_predicted	cell division cycle associated 5	1416802_a_at	-9.85	26	Unknown	other		113130	67849	499310
CDCA8	4831429J16Rik, AU044747, BOR, BOREALIN, D4Ertd421e, FLJ10468, FLJ12042, MESRGP	cell division cycle associated 8	1428481_s_at	-26.565	9	Nucleus	other		55143	52276	500545
CDCP1	9030022E12Rik, AA409659, CD318, Cdcp1_predicted, E030027H19Rik, RGD1305578, SIMA135, TRASK	CUB domain containing protein 1	1427095_at	-3.954	22	Plasma Membrane	other		64866	109332	301082
CDH1	AA960649, Arc-1, Cadherin 1, CD324, CDHE, CSEIL, E-CADHERIN, E-CADHERIN 120 KDA, ECAD, L-CAM, MGC107495, Um, UVO, uvomorulin	cadherin 1, type 1, E-cadherin (epithelial)	1448261_at	-3.762	2	Plasma Membrane	other		999	12550	83502
CDH3	AI385538, Cadp, CDHP, HJMD, P-CADHERIN, PCAD	cadherin 3, type 1, P-cadherin (placental)	--		53	Plasma Membrane	other		1001	12560	116777
CDH5	7B4, AA408225, CADHERIN5, CD144, Cdh5_predicted, Ve Cad2, VE-Cad, VE-CADHERIN, Vec	cadherin 5, type 2, VE-cadherin (vascular epithelium)	1422047_at	2.344	14, 38	Plasma Membrane	other		1003	12562	307618
CDH11	CAD11, Cadherin 11, CDHOB, MGC25339, OB, OB CADHERIN 1, Ob-cadherin, OSF-4	cadherin 11, type 2, OB-cadherin (osteoblast)	1450757_at	4.798	10, 33	Plasma Membrane	other		1009	12552	84407
CDK2	A630093N05Rik, Cyclin A associated kinase, CYCLIN E ASSOCIATED KINASE, CYCLIN E-DEPENDENT KINASE, p33(CDK2), p33CDK2	cyclin-dependent kinase 2	--		45	Nucleus	kinase	BMS-387032, flavopiridol	1017	12566	362817
CDK4	CMM3, Crk3, MGC14458, PSK-J3	cyclin-dependent kinase 4	1422441_x_at	-2.974	9	Nucleus	kinase	PD-0332991, flavopiridol	1019	12567	94201
CDKN3	2410006H10Rik, CDI1, CDK2-associated dual specificity phosphatase, Cdkn3_predicted, CIP2, Cyclin Dependent Kinase Inhibitor 3, CYCLIN-DEPENDENT KINASE-ASSOCIATED PROTEIN PHOSPHATASE, FLJ25787, KAP, KAP1, MGC70625	cyclin-dependent kinase inhibitor 3 (CDK2-associated dual specificity phosphatase)	1430574_at	-9.022	1	Nucleus	phosphatase		1033	72391	289993
CDKN1A	CAP20, CDKI, CDKN1, CDKNA1, CIP1, MDA-6, P21, p21/WAF1, P21CIP1, P21WAF, p21waf1, SDI1, WAF1	cyclin-dependent kinase inhibitor 1A (p21, Cip1)	--		31, 49, 56	Nucleus	kinase		1026	12575	114851
CDKN2A	ARF, ARF-INK4a, CDK4I, CDKN2, CMM2, CYCLIN-DEPENDENT KINASE INHIBITOR 2A, INK4, INK4A, INK4a-ARF, MLM, MTS1, p14, p14/ARF, p14ARF, P16, p16(INK4a), p16Cdkn2a, p16INK4, P16INK4A, p19, p19arf, PCTR1, TP16	cyclin-dependent kinase inhibitor 2A (melanoma, p16, inhibits CDK4)	--		26, 43, 56	Nucleus	transcription regulator		1029	12578	25163
CDO1	1300002L19Rik, CDO, Cysteine dioxygenase, D18Ucla3	cysteine dioxygenase, type I	1448842_at	31.391	15	Cytoplasm	enzyme		1036	12583	81718
CDON	Cd0, CDO, MGC111524, MGC129383, ORCAM	Cdon homolog (mouse)	1434957_at	8.316	34	Plasma Membrane	other		50937	57810	50938
CDS2	5730450N06Rik, 5730460C18Rik, AI854580, D2Wsu127e, FLJ38111	CDP-diacylglycerol synthase (phosphatidate cytidylyltransferase) 2	1452832_s_at	5.418	49	Cytoplasm	enzyme		8760	110911	114101
CEACAM1	bb-1, BGP, BGP1, BGPA, Bgpd, BGPI, BGPR, C-CAM, C-CAM1, CCAM105, CD66, CD66A, Cea-1, Cea-7, CEACAM1-4L, ECTO ATPASE, HV2, mCEA1, Mhv-1, MHVR, mmCGM1, mmCGM1a, mmCGM2, Pp120	carcinoembryonic antigen-related cell adhesion molecule 1 (biliary glycoprotein)	1460682_s_at	-3.689	15	Plasma Membrane	transmembrane receptor		634	26365	81613
CEBPA	C/EBP ALPHA, C/EBP ALPHA P30, C/EBP ALPHA P42, CBF-A, CEBP, Cebp Alpha, DBPCEP, p42, Zinc Finger Homeobox 1b	CCAAT/enhancer binding protein (C/EBP), alpha	1418982_at	3.805	12	Nucleus	transcription regulator		1050	12606	24252
CEBPB	Agp/eb, C/EBP BETA, C/Ebp Beta-Lip, Ccaat/enhancer binding protein beta, CEBP BETA, CRP2, IL-6DBP, LAP, MGC32080, NF-IL6, NF-M, TCF5	CCAAT/enhancer binding protein (C/EBP), beta	--		44, 58	Nucleus	transcription regulator		1051	12608	24253
CENPA	CENTROMERE PROTEIN A, RGD1563607_predicted	centromere protein A	1450842_a_at	-8.267	9	Nucleus	other		1058	12615	298850
CENPE	312kDa, AU019344, BC049989, C530022J18, Cenpe_predicted, KIF10	centromere protein E, 312kDa	1439040_at	-9.829	11	Nucleus	other		1062	229841	362044
CENPF	6530404A22Rik, AI325968, CENF, hcp-1, LEK1, MITOSIN, PRO1779	centromere protein F, 350/400ka (mitosin)	1427161_at	-10.274	11	Nucleus	other		1063	108000	257649
CENPH	1700021I11Rik, 2410018A12Rik, 2610042E16Rik, 2810046K12Rik, AU044255, ENP, NNF1, PMF1	centromere protein H	1422016_a_at	-6.694	2	Nucleus	other		64946	26886
CENPI	AI504163, FSHPRH1, LRPR1, MGC40943, MIS6, RNALRP	centromere protein I	1436723_at	-42.984		Nucleus	other		2491	102920	25448
CENPK	AF5alpha, B130045K24Rik, BB232189, C530004N04Rik, FKSG14, P33, Solt, Solt_predicted, Solzt	centromere protein K	1418264_at	-6.749	26	Nucleus	other		64105	60411	294712
CENPM	2610019I03Rik, AI853711, bK250D10.2, C22orf18, MGC861, PANE1, RGD1307309_predicted	centromere protein M	1418184_at	-4.067	35	Unknown	other		79019	66570	315164
CEP55	1200008O12Rik, 2700032M20Rik, C10orf3, FLJ10540, MGC116160, RGD1305340, URCC6	centrosomal protein 55kDa	1452242_at	-4.961	56	Unknown	other		55165	74107	294074
CEP170	4933426L22RIK, A330004A13Rik, AI195353, FAM68A, KAB, KAB1, Karp1 Binding Protein2, KIAA0470, Rhk1	centrosomal protein 170kDa	1453581_at	4.234	20	Nucleus	other		9859	545389	171457
ceramide	104404-17-3, C19H36NO3R, ceramide	--	--		45	Unknown	chemical - endogenous mammalian
CES1 (includes EG:1066)	ACAT, CARBOXYLESTERASE 1, CEH, CES1, CES1A1, CES2, Ces3, HMSE, HMSE1, Hydrolase a, MGC117365, MGC156521, MSE, NCEH, p62/CE, PCE-1, SES1, TGH	carboxylesterase 1 (monocyte/macrophage serine esterase 1)	1449081_at	66.881	16	Cytoplasm	enzyme		1066	104158	113902
CFH	AMBP-1, ARMD4, ARMS1, CFHL3, FACTOR H, FH, FHL1, HF, HF1, HF2, HUS, MGC88246, Mud-1, NOM, Sas-1	complement factor H	1423153_x_at	4.959	10	Extracellular Space	other		3075	12628	155012
CGB	CGB3, HCG-BETA, hCGB	chorionic gonadotropin, beta polypeptide	--		33, 41	Extracellular Space	other		1082
CHAF1B	2600017H24Rik, C76145, CAF-1, CAF-1 subunit B, CAF-I 60 kDa subunit, CAF-IP60, CAF1A, CAF1P60, MPHOSPH7, MPP7	chromatin assembly factor 1, subunit B (p60)	1423877_at	-3.994	6	Nucleus	other		8208	110749	288242
CHEK1	C85740, CHK1, rad27	CHK1 checkpoint homolog (S. pombe)	1449708_s_at	-4.451	11	Nucleus	kinase	UCN-01	1111	12649	140583
CHEK2	CDS1, CHK2, HUCDS1, LFS2, PP1425, RAD53	CHK2 checkpoint homolog (S. pombe)	1422747_at	-2.54	11	Nucleus	kinase		11200	50883	114212
CHGA	CGA, CHROMOGRANIN A, MGC105435, MGC129132, parathyroid secretory protein 1, PST	chromogranin A (parathyroid secretory protein 1)	--		59, 61	Extracellular Space	other		1113	12652	24258
CHKA	Chetk-alpha, CHK, ChoK, CHOLINE KINASE, CK-R, CKI, EtnK-alpha, MGC93538	choline kinase alpha	1442277_at	-3.469	13	Cytoplasm	kinase		1119	12660	29194
CHRDL1	BB139951, CHL, CHL1, CHORDIN-LIKE, dA141H5.1, Kjr, Neuralin, Neurogenesin-1, Ng1, NRLN1, VOPT	chordin-like 1	1434201_at	18.294	26	Extracellular Space	other		91851	83453	363455
CHRM2	Acm2, FLJ43243, HM2, M2, M2 MACHR, M2 MUSCARINIC RECEPTOR, M2ACHR, MGC120006, MGC120007	cholinergic receptor, muscarinic 2	--		38	Plasma Membrane	G-protein coupled receptor	fesoterodine, ABT-089, atropine/edrophonium, cyclopentolate/phenylephrine, ipratropium/albuterol, trihexyphenidyl, carbamylcholine, methacholine, diphenhydramine, quinidine, procyclidine, trospium, atropine sulfate/benzoic acid/hyoscyamine/methenamine/methylene blue/phenyl salicylate, homatropine, dicyclomine, methantheline, orphenadrine, fluoxetine/olanzapine, doxacurium, aspirin/caffeine/orphen…	1129	243764	81645
CHST1	2610008E20Rik, AW125896, C6ST, GST-1, KS6ST, KSGAL6ST	carbohydrate (keratan sulfate Gal-6) sulfotransferase 1	1449147_at	13.075	41	Cytoplasm	enzyme		8534	76969	295934
CHST11	1110020P09RIK, C4s, C4ST, C4ST-1, Chst11_predicted, HSA269537	carbohydrate (chondroitin 4) sulfotransferase 11	1428902_at	3.272	65	Cytoplasm	enzyme		50515	58250	314694
CIDEC	Adipoocyte-specific, CIDE-3, FLJ20871, Fsp27, LOC500292	cell death-inducing DFFA-like effector c	1452260_at	181.999	36	Cytoplasm	other		63924	14311	500292
CIITA	C2TA, C2TA10, CIITA IV, Ciita Type 4, MGC130299, MHC2TA, NLRA	class II, major histocompatibility complex, transactivator	--		62	Nucleus	transcription regulator		4261	12265	85483
CIT	C030025P15Rik, Cit-k, CITRON, CITRON K, CRIK, CRIK-SK, KIAA0949, STK21	citron (rho-interacting, serine/threonine kinase 21)	--		63	Cytoplasm	kinase		11113	12704	83620
CITED2	AI835299, ER154-like, Est207646, MGC93288, MRG1, MSG1 RELATED GENE, Msg2, P35SRJ	Cbp/p300-interacting transactivator, with Glu/Asp-rich carboxy-terminal domain, 2	--		54	Nucleus	transcription regulator		10370	17684	114490
CK1	Casein Kinase I, Casein Kinase1, CKI	--	--		67	Unknown	group
Ck2	Casein kinase 2, Casein Kinase II, CKII	--	--		24	Unknown	complex
CKAP2 (includes EG:26586)	AI461656, AW228814, CKAP2, Ckap2_predicted, DKFZp686L1238, FLJ10749, LB1, SE20-10, TMAP	cytoskeleton associated protein 2	1434748_at	-17.644	2	Cytoplasm	other		26586	80986	306575
CKS1B	2410005G18Rik, 2610005D03Rik, AA407784, CDC28 REGULATORY SUBUNIT 1B, CKS1, CKSHS1, PNAS-16, PNAS-18, RGD1561797_predicted, sid1334, Sid1334p, Suc1	CDC28 protein kinase regulatory subunit 1B	1416698_a_at	-2.418	7, 28	Cytoplasm	kinase		1163	54124	499655
CKS2 (includes EG:1164)	1110038L14Rik, CDC28 PROTEIN KINASE 2, CDC28 PROTEIN KINASE REGULATORY SUBUNIT 2, CDC28 REGULATORY SUBUNIT 2, CKS2, CKSHS2, RGD1562047_predicted	CDC28 protein kinase regulatory subunit 2	1417457_at	-10.169	29	Unknown	kinase		1164	66197	498709
CLDN1	AI596271, Claudin, CLAUDIN1, CLD1, ILVASC, SEMP1	claudin 1	1437932_a_at	-10.405	3	Plasma Membrane	other		9076	12737	65129
CLDN3	AI182374, C7ORF1, CLAUDIN3, CPE-R2, CPETR2, HRVP1, mRVP1, RVP1	claudin 3	1460569_x_at	-9.459	3	Plasma Membrane	transmembrane receptor		1365	12739	65130
CLDN7	CEPTRL2, CLAUDIN 7, claudin-1, CPETRL2, Hs.84359, MGC124679	claudin 7	1448393_at	-8.186	3	Plasma Membrane	other		1366	53624	65132
CLDN10	6720456I16Rik, Cldn10_predicted, CPETRL3, D14Ertd728e, OSP-L	claudin 10	1426147_s_at	-3.678	3	Plasma Membrane	other		9071	58187	290485
CLDN23	2310014B08Rik, CLDNL, hCG1646163, MGC124737	claudin 23	1424409_at	-2.864	3	Plasma Membrane	other		137075	71908	290789
CLIC1	Clcp, G6, NCC27, NUCLEAR CHLORIDE ION CHANNEL, RNCC	chloride intracellular channel 1	1416656_at	-3.192	52	Nucleus	ion channel		1192	114584	406864
CLNS1A	2610036D06Rik, 2610100O04Rik, CLCI, CLCNI, CLNS1B, ICLN, PICLN	chloride channel, nucleotide-sensitive, 1A	1423181_s_at	-2.082	69	Plasma Membrane	ion channel		1207	12729	65160
CLSPN	B130025E01, C85083, CLASPIN, Clspn_predicted, E130314M08Rik, MGC131612, MGC131613, MGC131615	claspin homolog (Xenopus laevis)	1456280_at	-4.166	11	Nucleus	other		63967	269582	298534
CMA1	CHYMASE, Chymase 1, CYH, Mast Cell Chymase, Mast Cell Protease 5, Mcp-5, MCP3P, Mcpt5, MCT1, MGC119890, MGC119891, MMCP-5	chymase 1, mast cell	1449456_a_at	5.061	5	Extracellular Space	peptidase		1215	17228	25627
CMAS	AW208911, CMP-Neu5Ac, D6Bwg0250e, MGC105806	cytidine monophosphate N-acetylneuraminic acid synthetase	1426662_at	-3.711	36	Nucleus	enzyme		55907	12764	312826
CMKLR1	CHEMR23, DEZ, Gpcr27, mcmklr1, MGC126105, MGC126106	chemokine-like receptor 1	1456887_at	12.079	41	Plasma Membrane	G-protein coupled receptor		1240	14747	60669
CMTM8	2700018N07Rik, AA408515, CKLFSF8, CKLFSF8-V2, MGC108531	CKLF-like MARVEL transmembrane domain containing 8	1427964_at	-2.694		Extracellular Space	cytokine		152189	70031	301045
CNOT6	A230103N10Rik, AA407540, AW456442, CCR4, KIAA1194, MGC98472, RGD1310783	CCR4-NOT transcription complex, subunit 6	1426683_at	-3.034	6	Nucleus	other		57472	104625	287249
CNR1	CANN6, Cannabinoid Receptor, CB-R, CB1, CB1A, CB1K5, CNR, SKR6R	cannabinoid receptor 1 (brain)	1434172_at	7.084	25	Plasma Membrane	G-protein coupled receptor	trans-(&plusmn;)-nabilone, SLV 319, rimonabant, BAY 38-7271, delta-8-tetrahydrocannabinol, delta-9-tetrahydrocannabinol	1268	12801	25248
Co2+	22541-53-3, Co(2+), Co+2, cobalt ion, cobalt(+2) cation, cobalt(II) ion, cobalt, ion(Co2+)	--	--		54	Unknown	chemical - endogenous mammalian
Cofilin	CFL	--	--		27	Unknown	group
COL15A1	Col15, Collagen xv, FLJ38566	collagen, type XV, alpha 1	--		40	Extracellular Space	other	collagenase	1306	12819	298069
COL1A2	AA960264, AI325291, ALPHA2(I) COLLAGEN, ALPHA2(I) PROCOLLAGEN, COLA2, COLLAGEN ALPHA2 TYPE1, COLLAGEN ALPHA2(I), COLLAGEN I, COLLAGEN TYPE I PRO ALPHA 2, COLLAGEN TYPE1 ALPHA2, OI4, oim, Pro-alpha2(i)collagen, PROCOLLAGEN ALPHA2(I), Procollagen type 1, prepro-alpha2 chain, Procollagen type1 alpha2 chain	collagen, type I, alpha 2	1450857_a_at	6.267	18	Extracellular Space	other	collagenase	1278	12843	84352
COL3A1	Alpha coliii, AW550625, CN3, COL III, COL3 ALPHA, COLLAGEN ALPHA1(III), COLLAGEN III, Collagen Type 3, COLLAGEN TYPE 3, ALPHA 1 CHAIN, Collagen type iii, COLLAGEN TYPE III ALPHA 1, COLLAGEN TYPE III PRO ALPHA 1, EDS4A, FLJ34534, KIAA4231, MGC93704, mKIAA4231, MMS10-W, Ms10w, Procollagen type iii, PROCOLLAGEN TYPE III ALPHA1, Procollagen3 Alpha1, TYPE3 ALPHA1 PROCOLLAGEN	collagen, type III, alpha 1 (Ehlers-Danlos syndrome type IV, autosomal dominant)	1442977_at	2.588	1	Extracellular Space	other	collagenase	1281	12825	84032
COMMD2	1190017G07Rik, AI047739, D3Ertd176e, HSPC042, LOC681542, LOC688478, MGC57611	COMM domain containing 2	1433594_at	-2.299	52	Unknown	other		51122	52245	688478
Complement component 1	C1	--	--		8	Unknown	complex
copper	7440-50-8, copper, Cu	--	--		32	Unknown	chemical - endogenous mammalian
COQ3	4732433J24, bA9819.1, C77934, MGC156658, UG0215E05	coenzyme Q3 homolog, methyltransferase (S. cerevisiae)	1437364_at	4.185	82	Cytoplasm	enzyme		51805	230027	29309
CORO2B	CLIPINC, COR5, coronin 2B, E130012P22Rik, KIAA0925, LOC300768	coronin, actin binding protein, 2B	1434326_x_at	6.071	20	Unknown	other		10391	235431	300768
COTL1	1810074P22Rik, 2010004C08Rik, CLP, Cotl1_predicted, FLJ43657, MGC19733	coactosin-like 1 (Dictyostelium)	1437811_x_at	-2.066	20	Cytoplasm	other		23406	72042	361422
COX7C	AI648091, Cox7c1, COXVIIc, LOC100043160, MGC102143	cytochrome c oxidase subunit VIIc	1459884_at	-3.014	34	Cytoplasm	enzyme		1350	12867|100043160
CP	CERP, CERULOPLASMIN, CP-2, D3Ertd555e, Ferroxidase, RATCERP	ceruloplasmin (ferroxidase)	--		51	Extracellular Space	enzyme		1356	12870	24268
CPA3	CARBOXYPEPTIDASE A3, MC-CPA, mMC-CPA	carboxypeptidase A3 (mast cell)	1448730_at	11.947	28	Extracellular Space	peptidase		1359	12873	54242
CPD	AA960140, AW322530, CARBOXYPEPTIDASE D, D830034L15RIK, DKFZP564P046	carboxypeptidase D	1447392_s_at	-2.508	48	Extracellular Space	peptidase		1362	12874	25306
CPE	CARBE, Carboxy peptidase e, CPH, Cph-1, fat, MGC7101, MGC93638, R74677	carboxypeptidase E	1415949_at	2.597	5	Plasma Membrane	peptidase		1363	12876	25669
CPEB1	AU024112, CEBP, CPE-BP1, CPEB, Cpeb1_predicted, FLJ13203, mCPEB, MGC159179, MGC34136, MGC60106	cytoplasmic polyadenylation element binding protein 1	1417960_at	10.475	5	Cytoplasm	other		64506	12877	293056
CPM	1110060I01RIK, 5730456K23Rik, Cpm_predicted, MGC118152	carboxypeptidase M	1453009_at	-4.778	2	Plasma Membrane	peptidase		1368	70574	314855
CPOX	clone 560, Coprogen oxidase, Coproporphyrinogen Oxidase, CPO, CPX, HCP, MGC124847	coproporphyrinogen oxidase	1422492_at	-2.382	56	Cytoplasm	enzyme		1371	12892	304024
CPSF2	100kDa, 2610024B04Rik, AI662483, Cpsf, CPSF100, Cpsf2_predicted, KIAA1367, MCPSF, mKIAA1367	cleavage and polyadenylation specific factor 2, 100kDa	1431089_at	-4.975	52	Nucleus	other		53981	51786	299256
CPSF3	CPSF, Cpsf 73kDa, CPSF-73, MGC118660, MGC124885	cleavage and polyadenylation specific factor 3, 73kDa	--		52	Nucleus	other		51692	54451	298916
CPT1	Cpt-i	--	--		16, 47	Unknown	group
CPT2	AI323697, Carnitine o-palmitoyltransferase, Carnitine o-palmitoyltransferase ii, CARNITINE PALMITOYL TRANSFERASE2, CPT1, CPTASE, CPTII, Mitochondrial carnitine palmitoyltransferase II	carnitine palmitoyltransferase II	1416772_at	5.447	60	Cytoplasm	enzyme		1376	12896	25413
CPT1A	C730027G07, Carnithine palmitoyltransferase I, Carnitine palmitoyltransferase i, CPT-Ia, CPT1, CPT1 ALPHA, CPT1-L, CPTI, L-CPT1, Mitochondrial Carnitine O-palmitoyltransferase1	carnitine palmitoyltransferase 1A (liver)	--		54, 60	Cytoplasm	enzyme		1374	12894	25757
CPT1B	Cpt i beta, CPT-IB, Cpt1, Cpt1 beta, CPT1-M, KIAA1670, M-CPT1, M-CPTI, MGC93637	carnitine palmitoyltransferase 1B (muscle)	--		60	Cytoplasm	enzyme		1375	12895	25756
CRABP2	AI893628, Crabp(II), CRABP-II, RBP6	cellular retinoic acid binding protein 2	1451191_at	-32.328	25	Cytoplasm	transporter		1382	12904	29563
CRB3	5730439B18, AU015179, AU041752, MGC114421	crumbs homolog 3 (Drosophila)	1434851_s_at	-6.439	60	Plasma Membrane	other		92359	224912	301112
Creatine Kinase	adenosine triphosphate-creatine transphosphorylase, ATP:creatine N-phosphotransferase, ATP:creatine phosphotransferase, BB-CK, CK, CK-BB, CK-MB, CK-MM, CKMiMi, creatine phosphokinase, creatine phosphotransferase, Creatinine kinase, MB-CK, Mi-CK, MiMi-CK, MM-CK, phosphocreatine kinase	--	--		23	Unknown	group
Creb	Creb protein	--	--		24	Unknown	group
CREB1	2310001E10Rik, 3526402H21RIK, AV083133, CAMP RESPONSE ELEMENT BINDING PROTEIN 1, Cbp, CREB, MGC9284, X2BP	cAMP responsive element binding protein 1	--		48	Nucleus	transcription regulator		1385	12912	81646
CREB5	CRE-BPA, D430026C09Rik, RGD1566107_predicted	cAMP responsive element binding protein 5	1442576_at	3.032	24	Nucleus	transcription regulator		9586	231991	500131
CREBL2	AI046348, B230205M03, MGC109304, MGC117311, MGC130380, MGC130381, MGC138362	cAMP responsive element binding protein-like 2	1435085_at	2.973	33	Nucleus	transcription regulator		1389	232430	362453
CREG1	AA755314, CREG, Creg_predicted, Riken clone 2510009j19	cellular repressor of E1A-stimulated genes 1	--		52	Nucleus	transcription regulator		8804	433375	289185
CREM	CREM ALPHA, CREM BETA, CREM EPSILON, CREM GAMMA, CREM TAU, CREM1, hCREM-2, ICER, ICER-1, MGC111110, MGC17881, MGC41893	cAMP responsive element modulator	--		51, 62, 67	Nucleus	transcription regulator		1390	12916	25620
CRIM1	AU015004, Crim1_predicted, MGC138194, S52	cysteine rich transmembrane BMP regulator 1 (chordin-like)	1459632_at	4.881	62	Extracellular Space	kinase		51232	50766	298744
CRIP1	CRHP, CRIP, CRP1, LOC686293, LOC691657	cysteine-rich protein 1 (intestinal)	1416326_at	5.616	67	Cytoplasm	other		1396	12925	691657
CRIP2	0610010I23Rik, AW743261, C77570, CRIP, Crp, CRP2, Cysteine-rich protein 2, ESP1, Hlp	cysteine-rich protein 2	1417311_at	-2.985	41	Unknown	other		1397	68337	338401
CROT	1200003H03Rik, Carnitine O-Octanoyltransferase, COT, Cpt-s	carnitine O-octanoyltransferase	1450966_at	6.286	46	Cytoplasm	enzyme		54677	74114	83842
CRYBA4	Beta a4 crystallin	crystallin, beta A4	1420686_at	-16.188	10	Unknown	other		1413	12959	64348
CRYL1	1110025H08Rik, A230106J09Rik, C85932, Cry, GDH, gul3dh, lambda-CRY, LAMBDA-CRYSTALLIN, MGC149525, MGC149526	crystallin, lambda 1	1416795_at	-3.174	18	Unknown	other		51084	68631	290277
CSF2	Csfgm, GM-CSF, MGC131935, MGC138897, MGC151255, MGC151257, MGI-IGM, NIF	colony stimulating factor 2 (granulocyte-macrophage)	--		44	Extracellular Space	cytokine		1437	12981	116630
CSF3	CSFG, G-CSF, MGC45931, MGI-IG	colony stimulating factor 3 (granulocyte)	--		67	Extracellular Space	cytokine		1440	12985	25610
CSF1R	AI323359, C-FMS, CD115, CSF1 RECEPTOR, Csfmr, CSFR, FIM2, FMS, M-CSFR, MCSF RECEPTOR, Mcsf1r, MGC125014, RECEPTOR FOR CSF1, RTK	colony stimulating factor 1 receptor, formerly McDonough feline sarcoma viral (v-fms) oncogene homolog	1419872_at	2.344	19	Plasma Membrane	kinase	sunitinib	1436	12978	307403
CSF2RA (includes EG:1438)	CD116, CDw116, CSF2R, Csf2ra, CSF2RAX, CSF2RAY, CSF2RX, CSF2RY, Csfgmra, GM-CSF RECEPTOR ALPHA, GM-CSF-Ra, GM-CSFR, GM-CSFR ALPHA, GM-R ALPHA, GMR, MEMBRANE-BOUND GMR, MGC3848, MGC4838, MGMR ALPHA, SGMR ALPHA	colony stimulating factor 2 receptor, alpha, low-affinity (granulocyte-macrophage)	1420703_at	2.074	12	Plasma Membrane	transmembrane receptor	sargramostim	1438	12982
CSNK1E	AI426939, AI551861, AW457082, Casein kinase 1, epsilon, CK1 EPSILON, CKI EPSILON, CKIe, Epsilon casein, HCKIE, KC1epsilon, MGC10398, TAU	casein kinase 1, epsilon	1417175_at	2.001	18	Cytoplasm	kinase		1454	27373	58822
CSPG4	4732461B14Rik, AN2, Condroitin sulfate proteoglycan, HMW-MAA, MCSP, MCSPG, MEL-CSPG, MSK16, NG2	chondroitin sulfate proteoglycan 4	1450944_at	2.828	53	Plasma Membrane	other		1464	121021	81651
CST3	CYSC, CYSTATIN C, Cystatin3, MGC105556, MGC117328	cystatin C (amyloid angiopathy and cerebral hemorrhage)	1426195_a_at	2.818	19	Extracellular Space	other		1471	13010	25307
CST6	1110017E11Rik, CYSTATIN M/E, ichq, N28197	cystatin E/M	1427910_at	-6.28	28	Extracellular Space	other		1474	73720	171096
CSTF1	1700057K18Rik, AI788832, CF1, CSTF50, CstFp50, MGC109461	cleavage stimulation factor, 3' pre-RNA, subunit 1, 50kDa	--		52	Nucleus	other		1477	67337	311670
Ctbp		--	--		22	Unknown	group
CTNNB1	Armadillo, Beta-cat, BETA-CATENIN, CATENIN BETA, CATNB, CTNNB, DKFZp686D02253, FLJ25606, FLJ37923, Mesc	catenin (cadherin-associated protein), beta 1, 88kDa	--		59	Nucleus	transcription regulator		1499	12387	84353
CTNND2	Catnd2, GT24, neurojugin, NPRAP	catenin (cadherin-associated protein), delta 2 (neural plakophilin-related arm-repeat protein)	1438891_at	-4.688	2	Plasma Membrane	other		1501	18163	114028
CTP synthase	UTP-ammonia ligase, UTP:ammonia ligase (ADP-forming)	--	--		76	Unknown	group
CTPS2	CTPsH, DKFZp686C17207, FLJ43358, MGC32997	CTP synthase II	1435759_at	3.008	76	Unknown	enzyme		56474	55936	619580
CTSB	APPS, CATHEPSIN B, Cathepsin B1, CPSB	cathepsin B	1417490_at	2.036	30	Cytoplasm	peptidase		1508	13030	64529
CTSG	CAT G, CATHEPSIN G, CG, Ctsg_predicted, MGC23078	cathepsin G	--		64	Cytoplasm	peptidase		1511	13035	290257
CTSH	ACC-4, ACC-5, AL022844, CATHEPSIN H, CPSB, DKFZp686B24257, MGC1519, minichain	cathepsin H	1443814_x_at	-3.802	19	Cytoplasm	peptidase		1512	13036	25425
CTSK	AI323530, CATHEPSIN K, catK, CTS02, CTSO, CTSO1, CTSO2, MGC23107, MMS10-Q, Ms10q, PKND, PYCD	cathepsin K	1450652_at	4.448	12	Cytoplasm	peptidase		1513	13038	29175
CUGBP1	1600010O03RIK, AA407467, BRUNOL2, CUG-BP, D2Wsu101e, HNAB50, NAB50	CUG triplet repeat, RNA binding protein 1	1427413_a_at	2.006	13	Nucleus	translation regulator		10658	13046	362160
CUGBP2	B230218O03, B230345P09RIK, BRUNOL3, C88023, ETR-3, NAPOR, NAPOR-1, Napor-2, Napor-3	CUG triplet repeat, RNA binding protein 2	1450069_a_at	4.546	29	Nucleus	other		10659	14007	29428
CUL3	AI467304, AW146203, Cul3_predicted, mKIAA0617	cullin 3	1434717_at	2.397	9	Nucleus	enzyme		8452	26554	301555
CXCL12	AI174028, hIRH, PBSF, PBSF/SDF-1, SCYB12, SDF-1, SDF-1A, SDF-1b, SDF1 ALPHA, Stromal cell derived factor 1, TLSF, TLSF-a, TLSF-b, TPAR1	chemokine (C-X-C motif) ligand 12 (stromal cell-derived factor 1)	1417574_at	3.519	27	Extracellular Space	cytokine		6387	20315	24772
CXCL15	LUNGKINE, Scyb15, Weche	chemokine (C-X-C motif) ligand 15	1421404_at	12.023		Extracellular Space	cytokine			20309
CXCR7	AW541270, CMKOR1, GPR159, RDC1	chemokine (C-X-C motif) receptor 7	1417625_s_at	4.996	15	Plasma Membrane	G-protein coupled receptor		57007	12778	84348
CXORF6	CG1, F18, G630014P10Rik	chromosome X open reading frame 6	1458135_at	3.981	35	Unknown	other		10046	333639
CXORF15	4932441K18, 4932441K18Rik, FIAT, FLJ11209, LOC302680, Lrp, LSR5, MGC116250, MGC126621, MGC126625	chromosome X open reading frame 15	1434681_at	2.95	42	Nucleus	other		55787	353170	302680
CYB5A	0610009N12Rik, CB5, CYB5, Cytb5, CYTOCHROME B5, MCB5, MGC108694, MGC128769	cytochrome b5 type A (microsomal)	1416727_a_at	4.898	46	Cytoplasm	enzyme		1528	109672	64001
cyclic AMP	(1S,6R,8R,9R)-8-(6-aminopurin-9-yl)-3-hydroxy-3-oxo-2,4,7-trioxa-3&lambda;<sup>5</sup>-phosphabicyclo[4.3.0]nonan-9-ol, 3',5'-cyclic AMP, 60-92-4, adenosine 3',5'-phosphate, adenosine cyclic 3',5'-monophosphate, C10H12N5O6P, cAMP, cyclic adenosine monophosphate, cyclic adenylic acid	--	--		62	Unknown	chemical - endogenous mammalian
Cyclin A	Cyclin A protein, Cyclin A(t)	--	--		9	Unknown	group
Cyclin B	Cyclin B protein	--	--		1	Unknown	group
Cyclin D	CycD	--	--		9	Unknown	group
Cyclin E		--	--		9	Unknown	group
CYGB	3110001K20Rik, HGB, MGC95105, Staap, STAP	cytoglobin	1423630_at	7.767		Cytoplasm	transporter		114757	114886	170520
CYP17A1	17 alpha-hydroxylase, C17, CPT7, CYP17, CYPXVII, p450 17ALPHA, p450 17alpha hydroxylase, P450C17, S17AH	cytochrome P450, family 17, subfamily A, polypeptide 1	--		39	Cytoplasm	enzyme	ketoconazole	1586	13074	25146
CYP2D6	2D22, CPD6, CYP2D, CYP2D18, Cyp2d22, Cyp2d4, Cyp2d4v1, Cyp2d6 mapped, CYP2D@, CYP2DL1, CYTOCHROME P450 2D18, MGC120389, MGC120390, P450 BUF I, P450 UTH, P450-DB1, P450C2D	cytochrome P450, family 2, subfamily D, polypeptide 6	1419040_at	6.82	27	Cytoplasm	enzyme		1565	56448	171522
CYP2J2	CPJ2, Cyp2j4, Cyp2j6, CYPIIJ2	cytochrome P450, family 2, subfamily J, polypeptide 2	1440691_at	2.26	3, 55	Cytoplasm	enzyme		1573	13110	65210
CYP2J9	8430417E17Rik, Cyp2j3, MGC141274	cytochrome P450, family 2, subfamily j, polypeptide 9	1424677_at	8.747	55	Cytoplasm	enzyme			74519	313375
CYP4A14	AI314743, Cyp4a3, CYPIVA3, MGC107660, Omega hydroxylase, P450-4A14	cytochrome P450, family 4, subfamily a, polypeptide 14	--		46	Cytoplasm	enzyme			13119	298423
CYP4V		--	--		93	Unknown	group
CYP4V2	AU043077, AW111961, BCD, CYP4AH1, Cyp4v3, LOC266761, MGC43534	cytochrome P450, family 4, subfamily V, polypeptide 2	1417071_s_at	14.876	93	Cytoplasm	enzyme		285440	102294	266761
CYR61	AI325051, CCN1, Cysteine-rich protein 61, GIG1, IGFBP10, MGC93040	cysteine-rich, angiogenic inducer, 61	1442340_x_at	3.96	21	Extracellular Space	other		3491	16007	83476
CYTL1	4930443F05Rik, C17, C4orf4, Cyt1, Gm147, RGD1561846_predicted	cytokine-like 1	1456793_at	8.176	13	Extracellular Space	other		54360	231162	498392
D-glucose	(3R,4S,5S,6R)-6-(hydroxymethyl)oxane-2,3,4,5-tetrol, 50-99-7, C6H12O6, D-glucose, dextrose, glucose, sugar	--	--		28, 58	Unknown	chemical - endogenous mammalian
D-glucuronic acid	(2S,3S,4S,5R)-2,3,4,5-tetrahydroxy-6-oxo-hexanoic acid, 6556-12-3, C6H10O7, D-glucuronic acid	--	--		86	Unknown	chemical - endogenous mammalian
DAB2	5730435J12Rik, AA960054, AI957090, D15Wsu122e, D630005B22Rik, DOC-2, FLJ26626, p96	disabled homolog 2, mitogen-responsive phosphoprotein (Drosophila)	1423805_at	2.815	18	Plasma Membrane	other		1601	13132	79128
DACH1	AI182278, Dac, DACH, E130112M23Rik, FLJ10138	dachshund homolog 1 (Drosophila)	1447174_at	3.955	25	Nucleus	transcription regulator		1602	13134
DAPK1	2310039H24Rik, 2810425C21Rik, AI642003, D13Ucla1, DAP-Kinase, DAPK, Dapk1_predicted, DKFZp781I035	death-associated protein kinase 1	--		30	Cytoplasm	kinase		1612	69635	306722
DAPK2 (includes EG:23604)	Dapk2, DRP-1, MGC119312	death-associated protein kinase 2	--		30	Cytoplasm	kinase		23604	13143
DARC	AA162249, CCBP1, CD234, DFY, ESTM35, FY, Fy glycoprotein, Glycoprotein D, GPD	Duffy blood group, chemokine receptor	1432273_a_at	6.034	3	Plasma Membrane	G-protein coupled receptor		2532	13349
DBF4	AA545217, ASK, CHIF, DBF4A, RGD1305854_predicted, ZDBF1	DBF4 homolog (S. cerevisiae)	1418334_at	-4.299	11	Nucleus	kinase		10926	27214	312046
DBP	DABP, MGC105474	D site of albumin promoter (albumin D-box) binding protein	1418174_at	5.845	23	Nucleus	transcription regulator		1628	13170	24309
DCK	MGC117410, MGC138632	deoxycytidine kinase	1439012_a_at	-4.677	26	Nucleus	kinase	cladribine	1633	13178	79127
DCLK1	1700113D08Rik, 2810480F11RIK, AI836758, Cl1, Click-I, CPG16, DCAMKL1, DCDC3A, Dcl, DCLK, KIAA0369, mKIAA0369	doublecortin-like kinase 1	1424270_at	16.787	20	Cytoplasm	kinase		9201	13175	83825
DCN	Bone proteoglycan II, CSCD, DC, DECORIN, DSPG2, mDcn, MGC127810, MGC94682, PG40, PGII, PGS2, SLRR1B	decorin	1449368_at	8.25	14, 38	Extracellular Space	other		1634	13179	29139
DCTD	6030466N05Rik, LOC290741, MGC111062	dCMP deaminase	1454659_at	-3.822		Unknown	enzyme		1635	320685	290741
DDEF1	AMAP1, ASAP1, AV239055, CENTB4, Ddef1_predicted, KIAA1249, mKIAA1249, PAG2, PAP, s19, ZG14P	development and differentiation enhancing factor 1	1425572_a_at	3.328	48	Plasma Membrane	other		50807	13196	314961
DDIT3	C/EBP homology protein, Cebp Zeta, CEBPZ, CHOP, CHOP-10, DNA DAMAGE-INDUCIBLE TRANSCRIPT, GADD153, MGC124604, MGC4154	DNA-damage-inducible transcript 3	--		58	Nucleus	transcription regulator		1649	13198	29467
DDOST (includes EG:1650)	AGE-R1, Ddost, Ddost_predicted, KIAA0115, MGC2191, OK/SW-cl.45, OST, OST48, WBP1	dolichyl-diphosphooligosaccharide-protein glycosyltransferase	--		57	Cytoplasm	enzyme		1650	13200	313648
DDT (includes EG:1652)	C78655, D-dopachrome tautomerase, DDCT, Ddt	D-dopachrome tautomerase	1417103_at	2.064	68	Cytoplasm	enzyme		1652	13202	29318
DDX20	Component of gems 3, DEAD-box protein 20, DKFZp434H052, DP103, GEMIN3, MGC159174	DEAD (Asp-Glu-Ala-Asp) box polypeptide 20	--		69	Nucleus	transcription regulator		11218	53975	84473
DDX39	2610307C23Rik, BAT1, BAT1L, DDXL, DEAD-box protein 39, MGC105369, MGC18203, MGC8417, UAP56, URH49	DEAD (Asp-Glu-Ala-Asp) box polypeptide 39	--		34	Nucleus	enzyme		10212	68278	89827
DEDD2	2410050E11Rik, FLAME-3	death effector domain containing 2	1452070_at	-2.501	67	Nucleus	other		162989	67379
DEFCR3	AU014719, Def 3, Defcr4, defensin 6, defensin 7, defensin-5, Rd5	defensin related cryptdin 3	1450631_x_at	-2.492	4	Extracellular Space	other			13237	290856
DERL1	1110021N07Rik, AI195141, AW551338, DER-1, Derlin-1, FLJ13784, FLJ42092, MGC3067, PRO2577, RGD1311835	Der1-like domain family, member 1	1433563_s_at	2.232	57	Cytoplasm	other		79139	67819	362912
DGAT1	AGRP1, ARGP1, C75990, D15Ertd23e, Dagt1, DGAT, DIACYLGLYCERIDE ACYLTRANSFERASE, DIACYLGLYCEROL ACYLTRANSFERASE, Diacylglycerol o-acyltransferase 1	diacylglycerol O-acyltransferase homolog 1 (mouse)	1418295_s_at	3.996	3	Cytoplasm	enzyme	omacor	8694	13350	84497
DGAT2	0610010B06Rik, DKFZp686A15125, HMFN1045, MGC108863	diacylglycerol O-acyltransferase homolog 2 (mouse)	1422678_at	34.68	40	Cytoplasm	enzyme	omacor	84649	67800	252900
DHDH	1300018L09Rik, AA591799, HUM2DD, LOC691002	dihydrodiol dehydrogenase (dimeric)	1453487_at	7.654	78	Unknown	enzyme		27294	71755	691002
DHFR	8430436I03RIK, AA607882, AI662710, AW555094, DHFR1, DHFR3, DHFR4, DIHYDROFOLATE REDUCTASE	dihydrofolate reductase	--		26	Unknown	enzyme	pyrimethamine, trimethoprim, iclaprim, methotrexate, sulfisoxazole, triamterene, folic acid, trimetrexate, LY231514, PT 523	1719	13361	24312
DHX58	B430001I08Rik, D11LGP2, D11Lgp2e, LGP2, LPG2, RGD1310093_predicted, RP23-390D17.5	DEXH (Asp-Glu-X-His) box polypeptide 58	1451426_at	-2.723	71	Cytoplasm	enzyme		79132	80861	303538
Diacylglycerol O-acyltransferase	1,2-diacylglycerol acyltransferase, acyl-CoA:1,2-diacylglycerol O-acyltransferase, diacylglycerol acyltransferase, diglyceride acyltransferase, diglyceride O-acyltransferase, palmitoyl-CoA-sn-1,2-diacylglycerol acyltransferase	--	--		40	Unknown	group
DIAPH3	4930417P13Rik, Dia2, diap3, DKFZP434C0931, DKFZp686A13178, DRF3, FLJ34705, KIAA4117, LOC290396, mDia2, mKIAA4117, p134MDia2	diaphanous homolog 3 (Drosophila)	1422944_a_at	-45.843	53	Cytoplasm	enzyme		81624	56419	290396
dihydrotestosterone	(5S,8R,9S,10S,13S,14S,17S)-17-hydroxy-10,13-dimethyl-1,2,4,5,6,7,8,9,11,12,14,15,16,17-tetradecahydrocyclopenta[a]phenanthren-3-one, 17beta-hydroxy-5alpha-androstan-3-one, 521-18-6, 5alpha-androstan-3-one, 17beta-hydroxy-, 5alpha-androstan-3-one, 17beta-hydroxy- (8CI), 5alpha-DHT, 5alpha-dihydrotestosterone, androstan-3-one, 17-hydroxy-, (5alpha,17beta)-, androstan-3-one, 17-hydroxy-, (5alpha,17b…	--	--		29, 48, 56	Unknown	chemical - endogenous mammalian
DISC1	KIAA0457, SCZD9	disrupted in schizophrenia 1	--		43	Cytoplasm	other		27185	244667	307940
DKFZP564O0823	2210012L08Rik, 9130213B05Rik, CIPAR-1, Cipar1, PARM-1, W91666	DKFZP564O0823 protein	1428891_at	2.178	39	Extracellular Space	other		25849	231440	286894
DKK1	Dkk1_predicted, mdkk-1, SK	dickkopf homolog 1 (Xenopus laevis)	--		56	Extracellular Space	growth factor		22943	13380	293897
DLC1	ARHGAP7, FLJ21120, HP, HP protein, KIAA1723, p122-RhoGAP, RhoGAP, STARD12	deleted in liver cancer 1	1460602_at	24.255	5	Cytoplasm	other		10395	50768	58834
DLG4	Dlgh4, PSD-95, PSD95/SAP90, SAP90, SAP90A	discs, large homolog 4 (Drosophila)	--		63	Plasma Membrane	kinase		1742	13385	29495
DLGAP3	BC058433, DAP-3, Gkap3, SAPAP3	discs, large (Drosophila) homolog-associated protein 3	--		63	Cytoplasm	other		58512	242667	286923
DLGAP4	AI225853, BC024558, DAP-4, KIAA0964, MGC117830, MGC131862, MGC37636, mKIAA0964, RP5-977B1.6, SAPAP4, WBP16, XIG3	discs, large (Drosophila) homolog-associated protein 4	1426465_at	2.316	3	Plasma Membrane	other		22839	228836	286930
DMTF1	Dimp, DMP1, DMTF, FLJ41265, hDMP1	cyclin D binding myb-like transcription factor 1	1436337_at	2.721	9	Nucleus	transcription regulator		9988	23857	114485
DNA-directed DNA polymerase	deoxynucleate polymerase, deoxynucleoside-triphosphate:DNA deoxynucleotidyltransferase (DNA-directed), deoxyribonucleate nucleotidyltransferase, deoxyribonucleic acid duplicase, deoxyribonucleic acid polymerase, deoxyribonucleic duplicase, deoxyribonucleic polymerase, deoxyribonucleic polymerase I, DNA duplicase, DNA nucleotidyltransferase, DNA nucleotidyltransferase (DNA-directed), DNA polymeras…	--	--		15	Unknown	group
DNA-directed RNA polymerase	C ribonucleic acid formation factors, C RNA formation factors, deoxyribonucleic acid-dependent ribonucleic acid polymerase, DNA-dependent ribonucleate nucleotidyltransferase, DNA-dependent RNA nucleotidyltransferase, DNA-dependent RNA polymerase, nucleoside-triphosphate:RNA nucleotidyltransferase (DNA-directed), ribonucleate nucleotidyltransferase, ribonucleate polymerase, ribonucleic acid nucleo…	--	--		24	Unknown	group
DNAJA4	1110021L12Rik, AV358213, Dj4, Hsj4, MST104, MSTP104, PRO1472	DnaJ (Hsp40) homolog, subfamily A, member 4	1434196_at	5.346	12	Nucleus	other		55466	58233	300721
DNAJB6	DKFZp566D0824, DnaJ, FLJ42837, HHDJ1, HSJ-2, mDj4, MGC102124, MGC1152, MGC117297, MGC139792, MRJ, MSJ-1	DnaJ (Hsp40) homolog, subfamily B, member 6	1435701_at	8.842	5	Nucleus	transcription regulator		10049	23950	362293
DNAPTP6	2810022L02RIK, A230104H11Rik, AA987173, AI480531, AI842453, AW413586, DKFZp564A2416, DNAPTP6, RGD1309930	viral DNA polymerase-transactivated protein 6	1455566_s_at	2.58	2	Unknown	other		26010	67198	316426
DNM1	AI838169, DNM, DYNAMIN, DYNAMIN 1, DYNAMIN 1A, KIAA4093, mKIAA4093	dynamin 1	1460365_a_at	16.84	27, 38	Cytoplasm	enzyme		1759	13429	140694
DNM3	9630020E24RIK, AW061159, B230343F03Rik, C530045C17, DKFZP566K013, Dyn3, Dyn3 (aaa), Dyn3 (baa), Dyna III, dynamin-2, KIAA0820, LOC171574, MGC70433, mKIAA0820	dynamin 3	1436624_at	2.088	27	Cytoplasm	enzyme		26052	103967	171574
DOCK4	5330406C03, 6330411N01RIK, AF263288, C030023J22, FLJ34238, KIAA0716, MGC134911, MGC134912, mKIAA0716	dedicator of cytokinesis 4	1436405_at	2.699	1	Plasma Membrane	other		9732	238130
DOCK10	9330153B10RIK, A630054M16Rik, DKFZp781A1532, DRIP2, Jr4, Jr5, mKIAA0694, Nbla10300, R75174, RGD1561963, ZIZ3, Zizimin3	dedicator of cytokinesis 10	1435343_at	8.034	10	Unknown	other		55619	210293	301556
DOCK11	5033414A21RIK, 8030476J24, bB128O4.1, FLJ32122, FLJ43653, sph238, ZIZ2, Zizimin2	dedicator of cytokinesis 11	1429028_at	10.346	43	Unknown	other		139818	75974	313438
DOK2	Doc2, Dok2_predicted, DOKR, FRIP, p56DOK, P56DOK-2	docking protein 2, 56kDa	1416333_at	2.736	22	Plasma Membrane	other		9046	13449	290361
Dolichyl-diphosphooligosaccharide-protein glycotransferase	asparagine N-glycosyltransferase, dolichyl-diphosphooligosaccharide:protein-L-asparagine oligopolysaccharidotransferase, dolichyldiphosphooligosaccharide-protein glycosyltransferase, dolichyldiphosphooligosaccharide-protein oligosaccharyltransferase, dolichyldiphosphoryloligosaccharide-protein oligosaccharyltransferase, dolichylpyrophosphodiacetylchitobiose-protein glycosyltransferase, oligomanno…	--	--		57	Unknown	group
DPEP1	AI327012, DEHYDROPEPTIDASE1, MBD, MBD1, MDP, RDP	dipeptidase 1 (renal)	1435943_at	19.548	41	Cytoplasm	peptidase		1800	13479	94199
DPP7	dipeptidase7, DPP2, DPPII, QPP, QUIESCENT CELL PROLINE DIPEPTIDASE	dipeptidyl-peptidase 7	1436479_a_at	3.022	41	Cytoplasm	peptidase		29952	83768	83799
DPT	1810032B19Rik, 5033416F05Rik, Dermatopontin, Dpt_predicted, EQ-1, TRAMP	dermatopontin	1418511_at	32.854	1	Extracellular Space	other		1805	56429	289178
DPYD	AI315208, DHP, DHPDHase, DPD, E330028L06Rik, MGC132008, MGC37940, MGC70799	dihydropyrimidine dehydrogenase	1427945_at	-2.476	53	Cytoplasm	enzyme	eniluracil	1806	99586	81656
DPYSL2	AI851130, CRMP2, DHPRP2, DRP-2, Musunc33, TOAD-64, Tuc-2a, Ulip2	dihydropyrimidinase-like 2	1433770_at	3.907	13	Cytoplasm	enzyme		1808	12934	25416
DPYSL3	CRMP-4, DIHYDROPYRIMIDINASE RELATED PROTEIN-3, DRP-3, Tuc-4a, TUC-4b, TUC4, ULIP, ULIP protein, Ulip1	dihydropyrimidinase-like 3	--		55	Cytoplasm	enzyme		1809	22240	25418
DSC2	ARVD11, AW228162, CDHF2, DG2, DGII/III, DKFZp686I11137, DSC2A, Dsc2b, DSC3, MGC124744	desmocollin 2	1421156_a_at	-6.463	60	Plasma Membrane	other		1824	13506	291760
DST	2310001O04Rik, A830042E19RIK, ah, athetoid, AW554249, BP230, BP240, BPA, Bpag, BPAG1, BPAG1-n, BULLOUS PEMPHIGOID ANTIGEN1, CATX-15, D6S1101, DKFZp564B2416, DMH, Dst_predicted, Dt, Dystonin, FLJ46791, KIAA0465, KIAA1470, MACF2, mKIAA0728, nmf203, nmf339	dystonin	1459098_at	3.222	6	Plasma Membrane	other		667	13518	316313
DTL	2810047L02RIK, 5730564G15Rik, CDT2, DCAF2, L2DTL, RAMP, RGD1310439_predicted	denticleless homolog (Drosophila)	1453753_at	-4.467	49	Nucleus	other		51514	76843	305073
dTMP kinase	ATP:dTMP phosphotransferase, deoxythymidine 5'-monophosphate kinase, thymidine 5'-monophosphate kinase, thymidine monophosphate kinase, thymidylate kinase, thymidylate monophosphate kinase, thymidylic acid kinase, thymidylic kinase, TMPK	--	--		83	Unknown	group
DTNA	2210407P21RIK, a-DB-1, A0, adbn, ALPHA DB, ALPHA DYSTROBREVIN, Alpha dystrobrevin 2, D18S892E, DRP3, DTN, DYSTROBREVIN ALPHA, LVNC1, RGD1561985	dystrobrevin, alpha	1456069_at	2.199	25	Plasma Membrane	other		1837	13527	307548
DTNB	Beta dystrobrevin, MGC17163, MGC57126	dystrobrevin, beta	1437651_a_at	-3.614	25	Plasma Membrane	other		1838	13528	362715
DTNBP1 (includes EG:84062)	5430437B18Rik, AW048963, DBND, DKFZP564K192, DTNBP1, Dysb, DYSBINDIN, FLJ30031, HPS7, MGC20210, My031, SDY	dystrobrevin binding protein 1	1431619_a_at	2.37	25	Plasma Membrane	other		84062	94245
DTX1	Deltex 1, Fxit1, hDx-1, KIAA4160, mKIAA4160, Proline-rich ring finger protein	deltex homolog 1 (Drosophila)	--		31	Nucleus	transcription regulator		1840	14357
DTX2	2610524D08Rik, AA408415, AU022494, Deltex2, KIAA1528, MGC71098, RNF58	deltex homolog 2 (Drosophila)	1439429_x_at	4.81	31	Nucleus	other		113878	74198	304591
DUB		--	--		2	Unknown	group
DUSP1	3CH134, Bad2, CL100, DUAL-SPECIFICITY PHOSPHATASE 1, erp, Growth factor-inducible immediate early, HVH1, MKP-1, Mkp-l, Osiptpase, PTP Non-Receptor Type16, Ptpase, PTPN10, PTPN16, U19515	dual specificity phosphatase 1	1448830_at	6.776	27	Nucleus	phosphatase		1843	19252	114856
DUSP3	2210015O03Rik, 5031436O03RIK, RGD1560049_predicted, T-DSP11, VHR	dual specificity phosphatase 3 (vaccinia virus phosphatase VH1-related)	1434472_at	4.103	19, 30	Cytoplasm	phosphatase		1845	72349	498003
DUSP4	2700078F24Rik, AI844617, BB104621, E130306H24Rik, HVH2, MKP-2, TYP	dual specificity phosphatase 4	1428834_at	-5.026	22, 55	Nucleus	phosphatase		1846	319520	60587
DUSP6	1300019I03Rik, DSP6, MGC93276, MGC98540, MKP-3, PYST1, Vh6	dual specificity phosphatase 6	--		33, 67	Cytoplasm	phosphatase		1848	67603	116663
DUSP26	2310043K02Rik, DUSP24, LDP-4, MGC109288, MGC1136, MGC2627, MKP8, NATA1, RGD1310090, SKRP3	dual specificity phosphatase 26 (putative)	1425848_a_at	3.873	67	Unknown	other		78986	66959	306527
DUT (includes EG:1854)	5031412I06Rik, 5133400F09Rik, D2Bwg0749e, DEOXYURIDINE NUCLEOTIDOHYDROLASE, Deoxyuridine triphosphatase, Dut, Dutp, DUTPASE, FLJ20622	deoxyuridine triphosphatase	1419270_a_at	-3.81	7, 34	Nucleus	enzyme		1854	110074	94200
Dynamin	Dynamin GTPase, GTP phosphohydrolase (vesicle-releasing)	--	--		27	Unknown	group
Dynein		--	--		6	Unknown	complex
DYNLT1	CW-1, LOC100040531, LOC100040563, LOC100040603, LOC100040631, LOC100043890, MGC107110, MGC107111, MGC111571, TCTEL1, TCTEX-1, Tctex1	dynein, light chain, Tctex-type 1	1428116_a_at	-3.152	63	Cytoplasm	other		6993	100040631|21648|100040563|100043890|100040603|100040531	83462
DYRK3	BC006704, DYRK5, hYAK3-2, RED, REDK	dual-specificity tyrosine-(Y)-phosphorylation regulated kinase 3	1424229_at	-11.592	2	Nucleus	kinase		8444	226419	304775
E2f		--	--		11, 54	Unknown	group
E2F1	E2f, KIAA4009, mKIAA4009, RBBP3, RBP3	E2F transcription factor 1	--		34	Nucleus	transcription regulator		1869	13555	399489
E2F4	2010111M04Rik, AI427446, E2f4_predicted	E2F transcription factor 4, p107/p130-binding	--		34, 56	Nucleus	transcription regulator		1874	104394	307794
E3 RING		--	--		63	Unknown	group
EBF1	9830166E18Rik, AW990631, B120IND2, COE1, EBF, O/E-1, OE1, OLF1	early B-cell factor 1	1416301_a_at	29.225	23	Nucleus	transcription regulator		1879	13591	116543
EBF2	COE2, D14Ggc1e, Ebf2_predicted, FLJ11500, Mmot1, O/E-3, OE-3	early B-cell factor 2	1449102_at	14.805	23	Nucleus	other		64641	13592	361060
EBF3	3110018A08Rik, COE3, DKFZp667B0210, Ebf3_predicted, KIAA4201, mKIAA4201, O/E-2, Oe2, Olf-1/EBF-like 2, Olf2	early B-cell factor 3	1428349_s_at	25.986	16	Nucleus	other		253738	13593	361668
ECE2	1810009K13RIK, 6330509A19Rik, 9630025D12Rik, BB127715, KIAA0604, MGC144385, MGC144386, MGC17664, MGC2408, MGC78487	endothelin converting enzyme 2	1423358_at	-2.321		Plasma Membrane	peptidase		9718	107522	408243
ECM2	9030618O22Rik, BC065151, Ecm2_predicted, MGC107322, MGC126355, MGC126356	extracellular matrix protein 2, female organ and adipocyte specific	1440096_at	13.718	33	Extracellular Space	other		1842	407800	291018
ECT2	AI528536, Ect2_predicted, FLJ10461, KIAA4037, MGC138291, mKIAA4037	epithelial cell transforming sequence 2 oncogene	1419513_a_at	-13.32	9, 53	Nucleus	other		1894	13605	361921
EDEM3	2310050N11Rik, C1orf22, RGD1561496_predicted	ER degradation enhancer, mannosidase alpha-like 3	1460401_at	-2.067	31	Cytoplasm	enzyme		80267	66967	289085
EDG1	AI849002, CHEDG1, D1S3362, ECGF1, IpB1, Lp-b1, MGC137514, S1P1, S1PR1, SPHINGOSINE-1-P GPCR	endothelial differentiation, sphingolipid G-protein-coupled receptor, 1	1423571_at	4.633	3, 67	Plasma Membrane	G-protein coupled receptor		1901	13609	29733
EDG5	1100001A16Rik, AGR16, Gpcr13, GPCR18, H218, LPB2, S1P2, S1PR2, snGPCR18	endothelial differentiation, sphingolipid G-protein-coupled receptor, 5	1428176_at	-2.554	8, 38	Plasma Membrane	G-protein coupled receptor		9294	14739	29415
EEF2	Ef-2, MGC98463	eukaryotic translation elongation factor 2	--		59, 62	Cytoplasm	translation regulator		1938	13629	29565
EEF1D	1700026P12RIK, 5730529A16Rik, AL023999, DELTA EF1, EEF1 DELTA, EF-1D, EF1 DELTA, FLJ20897, FP1047, Tef1 delta, Tef1d	eukaryotic translation elongation factor 1 delta (guanine nucleotide exchange protein)	1439439_x_at	-2.191	10	Cytoplasm	translation regulator		1936	66656	300033
EEF1G	2610301D06Rik, AA407312, EEF1 GAMMA, EF-1 GAMMA, EF1G, ELONGATION FACTOR 1 GAMMA, GIG35, MGC103354, MGC114210, MGC144723, MGC144724, MGC94929	eukaryotic translation elongation factor 1 gamma	1417364_at	-2.075	6	Cytoplasm	translation regulator		1937	67160	293725
EFEMP1	DHRD, DRAD, Efemp1 predicted, FBLN3, FBNL, Fibulin 3, FLJ35535, MGC111353, MGC37612, MLVT, MTLV, S1-5, T16	EGF-containing fibulin-like extracellular matrix protein 1	1427183_at	29.158	4	Extracellular Space	other		2202	216616	305604
EGF	AI790464, EGF-1, URG	epidermal growth factor (beta-urogastrone)	--		33	Extracellular Space	growth factor		1950	13645	25313
EGFL7	MGC111117, MGC93163, NOTCH4-like protein, RP11-251M1.2, VE-statin, ZNEU1	EGF-like-domain, multiple 7	1451428_x_at	3.869		Extracellular Space	other		51162	353156	245963
EGFR	9030024J15RIK, AI552599, EGF RECEPTOR, EGF-TK, EGFR1, EGFRec, ER2, ERBB, ERBB1, Errp, HER1, MENA, PIG61, wa-2, Wa5	epidermal growth factor receptor (erythroblastic leukemia viral (v-erb-b) oncogene homolog, avian)	--		36	Plasma Membrane	kinase	cetuximab, AEE 788, panitumumab, BMS-599626, ARRY-334543, XL647, canertinib, gefitinib, HKI-272, PD 153035, lapatinib, vandetanib, erlotinib	1956	13649	24329
EGLN1	AI503754, C1orf12, DKFZp761F179, ECYT3, HIF-PH2, HPH-2, ORF13, PHD-2, SM-20, ZMYND6	egl nine homolog 1 (C. elegans)	1423785_at	2.209	54	Cytoplasm	enzyme		54583	112405	308913
EGLN3	2610021G09Rik, AI505553, AI648162, FLJ21620, HIFPH3, MGC125998, MGC125999, PHD-3, SM-20	egl nine homolog 3 (C. elegans)	1425918_at	5.828	54	Cytoplasm	enzyme		112399	112407	54702
EGR2	CMT1D, CMT4E, DKFZp686J1957, FLJ14547, KROX-20, Krox-20 protein, M24377, NGF1-B, Zfp-25, Zfp-6	early growth response 2 (Krox-20 homolog, Drosophila)	--		37	Nucleus	transcription regulator		1959	13654	114090
EHD1	AA409636, FLJ42622, FLJ44618, H-PAST, HPAST1, Mpast1, PAST, PAST1, RGD1306960, RME-1	EH-domain containing 1	1416011_x_at	2.942	44	Cytoplasm	other		10938	13660	293692
EHF	9030625L19Rik, AU019492, Ehf_predicted, ESE3, ESEJ	ets homologous factor	1419474_a_at	-13.848	28	Nucleus	transcription regulator		26298	13661	295965
EHHADH	1300002P22Rik, Bien, Bif, BIFUNCTIONAL ENZYME, ECHD, Enoyl-coa hydratase-l-3-hydroxyacyl-coa dehydrogenase, Had, HD, L-PBE, L-Specific Multifunctional Beta Oxidation Protein, LBFP, LBP, Lmbop, MFP, MFP1, MGC120586, Pbe, PBFE, perMFE-1, Peroxisomal 3,2-enoyl-CoA isomerase, Peroxisomal Bifunctional Enzyme	enoyl-Coenzyme A, hydratase/3-hydroxyacyl Coenzyme A dehydrogenase	--		46	Cytoplasm	enzyme		1962	74147	171142
EID1	2610002K20Rik, C15orf3, CRI1, IRO45620, MGC138883, MGC138884, ORF12, PNAS-22, PTD014, RBP21, RGD1562702, RGD1562702_predicted	EP300 interacting inhibitor of differentiation 1	1448405_a_at	-2.627	52	Nucleus	transcription regulator		23741	58521	499882
EIF6	1110004P11, AA408895, b(2)gcn, CAB, EIF3A, imc-415, ITGB4BP, MGC124669, p27BBP	eukaryotic translation initiation factor 6	1427578_a_at	-2.073	36	Cytoplasm	translation regulator		3692	16418	305506
EIF2A	CDA02, D030048D22, D3Ertd194e, MGC105246, MST089, MSTP004, MSTP089	eukaryotic translation initiation factor 2A, 65kDa	1460575_at	-2.114	13	Cytoplasm	translation regulator		83939	229317	502531
EIF2AK2	2310047A08Rik, 4732414G15Rik, AI467567, AI747578, DAI, DOUBLE STRANDED RNA DEPENDENT PROTEIN KINASE, EIF2AK1, GCN4, IFNPKR, MGC126524, p68 kinase, PKR, PRKR, Tik	eukaryotic translation initiation factor 2-alpha kinase 2	1440866_at	-2.871	17, 50	Cytoplasm	kinase		5610	19106	54287
eIF2B		--	--		13	Unknown	complex
EIF2B2	AA409345, C85417, EIF-2BBETA, EIF2B	eukaryotic translation initiation factor 2B, subunit 2 beta, 39kDa	1451136_a_at	-2.213	13	Cytoplasm	translation regulator		8892	217715	84005
EIF2B4	DKFZp586J0119, EIF-2B, EIF2BDELTA, ELF2B DELTA	eukaryotic translation initiation factor 2B, subunit 4 delta, 67kDa	1449940_a_at	-2.834	13	Cytoplasm	translation regulator		8890	13667	117019
EIF2S1	0910001O23Rik, 2410026C18Rik, 35kDa, EIF-2, EIF-2A, EIF-2ALPHA, Eukaryotic Translation Initiation Factor 2 Alpha Subunit, MGC93488	eukaryotic translation initiation factor 2, subunit 1 alpha, 35kDa	--		58	Cytoplasm	translation regulator		1965	13665	54318
EIF3G	44kDa, D0Jmb4, EIF3-DELTA, EIF3-P42, EIF3-P44, EIF3S4, Eukaryotic translation initiation factor 3 (p42 subunit), p44, TU-189B2	eukaryotic translation initiation factor 3, subunit G	1417718_at	-2.416	18	Cytoplasm	translation regulator		8666	53356	298700
EIF3I	36kDa, D4Ertd632e, eIF3-beta, EIF3-P36, EIF3S2, PRO2242, RGD1560498, Tgf Beta Receptor Binding Protein, Tif3, TRIP-1	eukaryotic translation initiation factor 3, subunit I	1448264_a_at	-2.661	18	Cytoplasm	translation regulator		8668	54709	499619
EIF3M	B5, FLJ29030, GA17, hfl-B5, MGC118449, PCID1, RGD1565840_predicted	eukaryotic translation initiation factor 3, subunit M	1457898_at	10.73	68	Unknown	other		10480	98221	295975
EIF4A1	BM-010, DDX2A, EIF-4A, EIF4	eukaryotic translation initiation factor 4A, isoform 1	1434985_a_at	-2.416	50	Cytoplasm	translation regulator		1973	13681	287436
EIF4B	2310046H11RIK, AL024095, C85189, Eif4a2, elF4B, MGC94923, PRO1843	eukaryotic translation initiation factor 4B	1426379_at	-2.057	5	Cytoplasm	translation regulator		1975	75705	300253
EIF4E2	2700069E09Rik, 4E-LP, 4EHP, AI036339, AV129531, D0H0S6743E, eIF-4E type 3, Eif4e2_predicted, EIF4EL3, IF4e	eukaryotic translation initiation factor 4E family member 2	1435803_a_at	-2.647	15	Cytoplasm	translation regulator		9470	26987	363275
EIF4EBP1	4E-BP1, AA959816, BP-1, Eukaryotic translation initiation factor 4e binding protein 1, MGC4316, PHAS-I, PHAS1	eukaryotic translation initiation factor 4E binding protein 1	1417563_at	2.514	17, 38, 48	Cytoplasm	translation regulator		1978	13685	116636
EIF4G1	DKFZp686A1451, E030015G23RIK, EIF4F, EIF4G, EIF4GI, EUKARYOTIC PROTEIN SYNTHESIS INITIATION FACTOR, MGC37551, MGC90776, p220	eukaryotic translation initiation factor 4 gamma, 1	--		50	Cytoplasm	translation regulator		1981	208643	287986
EIF5A	AA410058, D19Wsu54e, Eif4d, EIF5A1, MGC104255, MGC124873, MGC6725, MGC99547, uORF, uORF A, uORF1, uORF2, uORF3	eukaryotic translation initiation factor 5A	--		50	Cytoplasm	translation regulator		1984	276770	287444
ELAVL1	2410055N02Rik, DKFZP667b083, ELAV1, Elavl1_predicted, Hu antigen R, HUA, HUR, MelG, RGD:731215, RNA binding protein HuR, W91709	ELAV (embryonic lethal, abnormal vision, Drosophila)-like 1 (Hu antigen R)	--		31	Cytoplasm	other		1994	15568	363854
ELL3	A930015D22Rik, C80083, FLJ22637, MGC31450	elongation factor RNA polymerase II-like 3	1442514_a_at	-2.751		Nucleus	transcription regulator		80237	269344	296102
ELN	AI385707, AI480567, E030024M20RIK, ELASTIN, FLJ38671, FLJ43523, MGC148808, RATTREL11, SVAS, TREL11, Trela, Trela26, TROPOELASTIN, WBS, WS	elastin (supravalvular aortic stenosis, Williams-Beuren syndrome)	1420855_at	3.254	4, 32	Extracellular Space	other		2006	13717	25043
ELOVL1	AA407424, BB151133, CGI-88, LOC679532, LOC684910, Ssc1	elongation of very long chain fatty acids (FEN1/Elo2, SUR4/Elo3, yeast)-like 1	1455994_x_at	-2.533	39	Cytoplasm	other		64834	54325	679532
ELP4	A330107A17Rik, C11orf19, dJ68P15A.1, FLJ20498, LOC691133, PAX6NEB, PAXNEB	elongation protein 4 homolog (S. cerevisiae)	1448535_at	-2.142	2	Cytoplasm	other		26610	77766	691133
EMCN	0610012K22Rik, AI315669, EMCN2, ENDOMUCIN, MGC94175, MUC14	endomucin	1425582_a_at	2.61	37	Extracellular Space	other		51705	59308	295490
EMID1	AW122071, CO-5, EMI5, EMU1, hEmu1, LOC685462, MGC50657, RGD1565846, RGD1565846 predicted, RP23-338J18.3	EMI domain containing 1	1449581_at	-18.843	64	Extracellular Space	other		129080	140703	685462
EMP3	H-4, HEMATOPOIETIC NEURAL MEMBRANE PROTEIN, HNMP-1, MGC108667, MI-35, YMP	epithelial membrane protein 3	1417104_at	4.702	68	Plasma Membrane	other		2014	13732	81505
EN1	Engrailed-1, LOC685360, Mo-en.1	engrailed homeobox 1	--		61	Nucleus	transcription regulator		2019	13798	685360
ENaC		--	--		21, 32	Unknown	complex
ENG	AI528660, CD105, END, ENDOGLIN, FLJ41744, HHT1, MGC124909, ORW, ORW1, S-endoglin	endoglin (Osler-Rendu-Weber syndrome 1)	1432176_a_at	2.969	18	Plasma Membrane	other		2022	13805	497010
ENPEP	6030431M22Rik, APA, Bp-1/6C3, Bp1, CD249, Gamma-Glutamyl Peptidase, Glutamyl aminopeptidase, GLUTAMYL AMINOPEPTIDASE EAP, GP160, LY51	glutamyl aminopeptidase (aminopeptidase A)	1448649_at	13.648	59	Plasma Membrane	peptidase		2028	13809	64017
ENPP2	ATX, ATX-X, AUTOTAXIN, DYNACTIN SUBUNIT, Ectonucleotidase 2, FLJ26803, LysoPLD, MGC93258, NPP2, Npps2, PD-IALPHA, PDNP2, Phosphodiesterase I, XSG17	ectonucleotide pyrophosphatase/phosphodiesterase 2 (autotaxin)	1448136_at	65.55	64	Plasma Membrane	enzyme		5168	18606	84050
ENPP3	AI876438, B10, CD203c, MGC6548, NPP3, PD-IBETA, PDNP3, RB13-6	ectonucleotide pyrophosphatase/phosphodiesterase 3	1427302_at	-7.043	64	Plasma Membrane	enzyme		5169	209558	54410
ENPP5	AW061004, D17Abb1e, KIAA0879, KIAA4152, MGC105517, mKIAA4152, Npp5	ectonucleotide pyrophosphatase/phosphodiesterase 5 (putative function)	1425702_a_at	3.684	64	Extracellular Space	enzyme		59084	83965	316249
ENTPD1	2610206B08Rik, AA408691, APYRASE, ATPDase, CD39, DKFZp686D194, DKFZp686I093, Ecto-apyrase, FLJ40921, FLJ40959, NTPDase-1	ectonucleoside triphosphate diphosphohydrolase 1	1423326_at	-3.663	4	Plasma Membrane	enzyme		953	12495	64519
EP300	A430090G16, A730011L11, KAT3B, P300	E1A binding protein p300	--		51	Nucleus	transcription regulator		2033	328572	170915
EPAS1	HIF-2ALPHA, Hif1alpha related factor, Hif2, HIF2A, HLF, HRF, MOP2, PASD2	endothelial PAS domain protein 1	1449888_at	11.322	54	Nucleus	transcription regulator		2034	13819	29452
EPB41L1	4.1N, DKFZp686H17242, EPB4.1L1, KIAA0338, MGC11072, mKIAA0338, NBL1, Neuronal protein 4.1	erythrocyte membrane protein band 4.1-like 1	1460592_at	3.622	23, 55	Plasma Membrane	other		2036	13821	59317
EPB41L2	4.1-G, AW555191, D10Ertd398e, DKFZp781D1972, DKFZp781H1755, Epb4.1l2, NBL2, RGD1563977_predicted	erythrocyte membrane protein band 4.1-like 2	1433490_s_at	7.382	33	Plasma Membrane	other		2037	13822	309557
EPB41L5	1700030C16Rik, AL022914, BE37, EPB4.1L5, FLJ12957, KIAA1548, MGC109531, NBL5	erythrocyte membrane protein band 4.1 like 5	1455861_at	2.412		Unknown	other		57669	226352	304733
EPB41L4B	6430543G08RIK, AA589614, AU021054, BB007528, CG1, D4Ertd346e, DKFZp761N1814, EHM2, EHM2 protein, Epb4.1l4b, FLJ21596, RGD1562988_predicted	erythrocyte membrane protein band 4.1 like 4B	1418294_at	-3.257	7	Unknown	transporter		54566	54357	500464
EPHA		--	--		17	Unknown	group
EPHA3	AW492086, CEK4, END3, ETK, ETK1, HEK, HEK4, Mek4, TYRO4	EPH receptor A3	1455426_at	4.242	17	Plasma Membrane	kinase		2042	13837	29210
Epha dimer		--	--		17	Unknown	complex
EPHB2	CAPB, CEK5, DRT, Ephb2_predicted, Ephrin receptor protein-tyrosine kinase b2, EPHT3, EPTH3, ERK, ETECK, Hek5, MGC87492, NAF2, Nuk, PCBC, Prkm5, Qek5, RGD1564232, Sek3, Tyro5	EPH receptor B2	1454022_at	2.726	17	Plasma Membrane	kinase		2048	13844	313633
EPHX2	AW106936, CEH, Cytosolic Epoxide Hydrolase, Eph2, Epoxide Hydrolase 2, Cytoplasmic, SEH, Soluble epoxide hydrolase	epoxide hydrolase 2, cytoplasmic	1448499_a_at	16.051	54	Cytoplasm	enzyme		2053	13850	65030
epinephrine	(-)-(R)-epinephrine, (R)-adrenaline, (R)-epinephrine, 1,2-benzenediol, 4-((1R)-1-hydroxy-2-(methylamino)ethyl)-, 1-adrenalin, 1-epinephrine, 4-[(1R)-1-hydroxy-2-methylamino-ethyl]benzene-1,2-diol, 51-42-3, 51-43-4, 55-31-2, adrenalin, Adrenalin, Topical, adrenaline, Ana-Guard, C9H13NO3, Epifrin, epinephrine bitartrate, Epinephrine Hydrochloride, Epipen Auto Injector, Epipen JR Auto-Injector, L-ad…	--	--		45, 66	Unknown	chemical - endogenous mammalian
EPS8	AW261790, Eps8_predicted	epidermal growth factor receptor pathway substrate 8	--		38	Plasma Membrane	peptidase		2059	13860	312812
EPS15	2410112D09Rik, AF-1P, EGF RECEPTOR PATHWAY SUBSTRATE 15, Egfr subs 15, MLLT5, Protein Eps15	epidermal growth factor receptor pathway substrate 15	--		60	Plasma Membrane	other		2060	13858	313474
ERBB2	C-ERBB2, c-neu, EGFR2, ERBB2 RECEPTOR, HER-2, HER2/NEU, mKIAA3023, NEU, NGL, p185erbb2, p185HER2, P185NEU, TKR1	v-erb-b2 erythroblastic leukemia viral oncogene homolog 2, neuro/glioblastoma derived oncogene homolog (avian)	--		36, 56, 57	Plasma Membrane	kinase	trastuzumab, BMS-599626, ARRY-334543, XL647, CP-724,714, HKI-272, lapatinib, erlotinib	2064	13866	24337
ERBB3	C-ERBB3, C76256, erbB3-S, ERBB3R, HER3, LCCS2, MDA-BF-1, MGC117742, MGC88033, p180-ErbB3, p45-sErbB3, p85-sErbB3	v-erb-b2 erythroblastic leukemia viral oncogene homolog 3 (avian)	1434606_at	-4.2	14, 36	Plasma Membrane	kinase		2065	13867	29496
ERBB4	C-erb-b4, ERBB4 JM-A, HER4, MGC138404, p180erbB4	v-erb-a erythroblastic leukemia viral oncogene homolog 4 (avian)	--		36	Plasma Membrane	kinase	BMS-599626	2066	13869	59323
Erbb4 dimer		--	--		38	Unknown	complex
ERBB4 ligand		--	--		38	Unknown	group
ERCC6L	BC004701, D330021P09Rik, FLJ20105, MGC131695, MGC7766, PICH, RGD1565734_predicted	excision repair cross-complementing rodent repair deficiency, complementation group 6-like	1424766_at	-3.707	1	Unknown	other		54821	236930	317252
ERG	D030036I24Rik, erg-3, p55	v-ets erythroblastosis virus E26 oncogene homolog (avian)	1440244_at	5.879	1	Nucleus	transcription regulator		2078	13876	170909
ERGIC2	1200009B18Rik, 4930572C01Rik, AA408438, cd002, CDA14, Erv41, MGC111152, PTX1, RGD1310606	ERGIC and golgi 2	1453796_a_at	-2.889	39	Unknown	other		51290	67456	297728
ERK1/2		--	--		27	Unknown	group
Erm		--	--		24	Unknown	group
ERO1L	ERO1-alpha, ERO1-L-ALPHA, Ui-m-bh2.3-anx-g-02-0-u.sl	ERO1-like (S. cerevisiae)	1419029_at	-4.378	16	Cytoplasm	enzyme		30001	50527	171562
ERRFI1	1300002F13RIK, AI788755, G33, GENE-33, MIG-6, RALT, RGD1307599, Xxx	ERBB receptor feedback inhibitor 1	1419816_s_at	-2.664	3	Cytoplasm	other		54206	74155	313729
ESM1	0610042H23Rik, AV004503, endocan, ENDOTHELIAL CELL-SPECIFIC MOLECULE, Pg25	endothelial cell-specific molecule 1	1449280_at	-10.741	10, 40	Extracellular Space	growth factor		11082	71690	64536
ESR1	AA420328, Alpha estrogen receptor, AU041214, DKFZp686N23123, ER, ER ALPHA, Er alpha (46 kDa isoform), ER66, ERA, ER[a], ESR, ESRA, ESTR, ESTRA, ESTROGEN RECEPTOR ALPHA, ESTROGEN RECEPTOR1, NR3A1, RNESTROR, TERP-1	estrogen receptor 1	1435663_at	8.378	6	Nucleus	ligand-dependent nuclear receptor	17-alpha-ethinylestradiol, fulvestrant, beta-estradiol, estradiol 17beta-cypionate, estrone, estradiol valerate, 3-(4-methoxy)phenyl-4-((4-(2-(1-piperidinyl)ethoxy)phenyl)methyl)-2H-1-benzopyran-7-ol, bazedoxifene, estradiol valerate/testosterone enanthate, TAS-108, ethinyl estradiol/ethynodiol diacetate, estradiol acetate, esterified estrogens, estradiol cypionate/medroxyprogesterone acetate, co…	2099	13982	24890
ETS	ETS-1/2	--	--		18	Unknown	group
EVC	DWF-1, EVCL, MGC105107	Ellis van Creveld syndrome	1448876_at	3.875		Unknown	other		2121	59056	289712
EVC2	1110017L09Rik, Evc2_predicted, LBN, limbin	Ellis van Creveld syndrome 2 (limbin)	1429447_at	4.105		Unknown	other		132884	68525	289711
EVL	AI528774, RNB6	Enah/Vasp-like	1445957_at	-2.348	64	Cytoplasm	other		51466	14026	79115
EXO1	Exo1_predicted, HEX1, hExoI, Msa	exonuclease 1	1418026_at	-9.074	31	Nucleus	enzyme		9156	26909	305000
EXOSC1	2610035C18Rik, 2610104C07RIK, 2610312F07Rik, AI447561, CGI-108, CSL4, Csl4p, hCsl4p, p13, RP11-452K12.9, SKI4, Ski4p	exosome component 1	--		41	Nucleus	enzyme		51013	66583
EXOSC2	Exosc2_predicted, hRrp4p, MGC30456, p7, RRP4, Rrp4p	exosome component 2	1426630_at	-2.027	7	Nucleus	enzyme		23404	227715	366017
EXOSC5	CML28, D7Wsu180e, Exosc5_predicted, Exosome component 5, hRrp46p, MGC111224, MGC12901, p12B, RRP41B, RRP46, Rrp46p	exosome component 5	1417167_at	-2.358	7	Nucleus	enzyme		56915	27998	308441
EXOSC6	2610510N21Rik, C76919, EAP4, Exosc6_predicted, hMtr3p, MGC151362, MTR3, Mtr3p, p11	exosome component 6	--		48	Nucleus	other		118460	72544	307850
EXOSC7	2610002K22RIK, AV212732, EAP1, Exosome component 7, FLJ26543, hRrp42p, KIAA0116, mKIAA0116, p8, RRP42, Rrp42p	exosome component 7	1448365_at	-2.109	7	Nucleus	enzyme		23016	66446	316098
EXOSC8	2310032N20Rik, bA421P11.3, CIP3, EAP2, Exosc8_predicted, Exosome component 8, KIAA4013, mKIAA4013, OIP2, OPA INTERACTING PROTEIN 2, p9, RP11-421P11.3, RRP43, Rrp43p	exosome component 8	--		41	Nucleus	enzyme		11340	69639	295050
EXOSC9	p5, p6, PM-SCL75, PM/SCL-75, PMSCL1, Polymyositis/scleroderma autoantigen 1, RRP45, Rrp45p	exosome component 9	--		41	Nucleus	enzyme		5393	50911	294975
EXOSC10	Autoantigen PM/Scl 2, p2, p3, p4, PM-SCL, PM-SCL100, PM/Scl-100, PMSCL2, RRP6, Rrp6p	exosome component 10	--		68	Nucleus	kinase		5394	50912
EYA2	AI327163, EAB1, MGC10614	eyes absent homolog 2 (Drosophila)	1424127_at	-2.293	5	Nucleus	phosphatase		2139	14049	156826
EZH1	AW557915, Ezh1_predicted, KIAA0388, mKIAA0388	enhancer of zeste homolog 1 (Drosophila)	1449023_a_at	2.188	30	Nucleus	other		2145	14055	303547
EZH2	EHZ2, ENX-1, Enx1h, EZH1, KIAA4065, KMT6, LOC312299, MGC90723, MGC9169, mKIAA4065	enhancer of zeste homolog 2 (Drosophila)	1416544_at	-3.071	9, 26	Nucleus	transcription regulator		2146	14056	312299
F2	Cf-2, Coagulation factor 2, Coagulation Factor II, DCP, factor IIa, FII, Meizothrombin Des-Fragment 1, PROTHROMBIN, PT, THROMBIN	coagulation factor II (thrombin)	--		40, 56	Extracellular Space	peptidase	enoxaparin, desirudin, dabigatran etexilate, argatroban, bivalirudin, lepirudin	2147	14061	29251
F Actin		--	--		20	Unknown	complex
FABP2	AP2, FABP, FABPI, FABPPM, I-FABP, MGC133132	fatty acid binding protein 2, intestinal	--		47, 54	Cytoplasm	transporter		2169	14079	25598
FABP4	422/AP2, A-fab, A-FABP, Adipocyte fatty acid binding protein, ALBP, ALBP/AP2, AP2, Ap4, Lbpl	fatty acid binding protein 4, adipocyte	1424155_at	77.409	10, 47, 60	Cytoplasm	transporter		2167	11770	79451
FABP5	C-FABP, DA11, E-FABP, Kfabp, KLBP, MAL1, PA-FABP	fatty acid binding protein 5 (psoriasis-associated)	--		51	Cytoplasm	transporter		2171	16592	140868
FAM107A	BC055107, DRR1, FLJ30158, FLJ45473, MGC58343, RGD1306327, TU3A	family with sequence similarity 107, member A	1434202_a_at	17.447		Nucleus	other		11170	268709	361018
FAM134C	1300010M03Rik, 4933404C01Rik, AI551748, FLJ33806, GT212, RGD1561189_predicted	family with sequence similarity 134, member C	1424159_at	-2.328	28	Unknown	other		162427	67998	360632
FAM38A	2310061F22Rik, 9630020g22, BC039210, Fam38a_predicted, KIAA0233, Mib, mKIAA0233	family with sequence similarity 38, member A	1455157_a_at	2.251	64	Unknown	other		9780	234839	361430
FAM3C	CANCELLOUS BONE OSTEOBLAST, D6Wsu176e, DNA segment chr6 wayne state university 176, GS3786, ILEI, Predicted osteoblast protein	family with sequence similarity 3, member C	1417953_at	-7.767	62	Extracellular Space	cytokine		10447	27999	312159
FANCA	AW208693, D8Ertd106e, FA, FA-H, FA1, FAA, FACA, Fanca_predicted, FANCH, MGC75158	Fanconi anemia, complementation group A	--		26	Nucleus	other		2175	14087	361435
FANCL	2010322C19Rik, AW554273, B230118H11Rik, FAAP43, Fancl_predicted, FLJ10335, gcd, PHF9, POG	Fanconi anemia, complementation group L	1423624_at	-2.094	26	Nucleus	other		55120	67030	305600
FAP	DKFZp686G13158, DPPIV, FAPA, SEPRASE	fibroblast activation protein, alpha	1417552_at	7.726	53	Cytoplasm	peptidase		2191	14089	192203
FASN	A630082H08Rik, FAS, FATTY ACID SYNTHASE, FATTY ACID SYNTHETASE, Long chain fatty acyl-coa synthetase, MGC14367, MGC15706, NADP Dependent Oxidoreductase, OA-519	fatty acid synthase	--		54	Cytoplasm	enzyme		2194	14104	50671
fatty acid	aliphatic monocarboxylic acid, CHO2R, fatty acid derivatives, fatty acids	--	--		46	Unknown	chemical - endogenous mammalian
FBL	AL022665, FIB, FIBRILLARIN, FLRN, MGC116371, RNU3IP1	fibrillarin	1416685_s_at	-2.162	2	Nucleus	other		2091	14113	292747
FBLN5	A55, ARMD3, DANCE, EVEC, FIBULIN 5, FLJ90059, UP50	fibulin 5	1416164_at	10.779	4	Extracellular Space	other		10516	23876	29158
FBXO5	2510044I10Rik, C85305, EMI1, FBX5, Fbxo31, Fbxo5_predicted	F-box protein 5	1429499_at	-2.777	11	Nucleus	enzyme		26271	67141	292263
FBXW7	1110001A17Rik, AGO, CDC4, DKFZp686F23254, FBW7, Fbwd6, FBX30, Fbxo30, FBXW6, SEL-10	F-box and WD repeat domain containing 7	--		45	Nucleus	transcription regulator		55294	50754
FCER1G	AI573376, CD23, Fc epsilon R1 gamma, Fc epsilon r1 gamma2, FC GAMMA RECEPTOR 1, FCE1G, Fcerg, FceRI gamma, FCR-GAMMA, FcR[g], GAMMA CHAIN, Ly-50	Fc fragment of IgE, high affinity I, receptor for; gamma polypeptide	1418340_at	3.447	20	Plasma Membrane	transmembrane receptor		2207	14127	25441
FCGR2B	AI528646, CD32, CD32 antigen, CD32B, F630109E10Rik, Fc Gamma 2a, Fc gamma R2, FC GAMMA RIIB, FC RECEPTOR TC9, FCG2, Fcgr gamma Chain, FCGR2, Fcgr2a, FCGR2B1, FcgRII, Fcr-2, Fcr-3, FCRII, FcRII-b, FC[G]RII, IGFR2, IgG Fc receptor II-b, Ly-17, Ly-m20, Lym-1	Fc fragment of IgG, low affinity IIb, receptor (CD32)	1451941_a_at	3.733	23, 38	Plasma Membrane	transmembrane receptor		2213	14130	289211
FCGRT	alpha-chain, Fc Receptor Igg Alpha Chain Transporter, Fc receptor subunit p51, FCRN	Fc fragment of IgG, receptor, transporter, alpha	1416978_at	9.374	7	Plasma Membrane	transmembrane receptor		2217	14132	29558
FDFT1	DGPT, ERG9, FARNESYL DIPHOSPHATE FARNESYL TRANSFERASE, Farnesyl diphosphate farnesyl transferase 1, Fpp farnesyl transferase 1, MGC93486, SQS, SQUALENE SYNTHASE, Squalene Synthetase, SS	farnesyl-diphosphate farnesyltransferase 1	--		39	Cytoplasm	enzyme	TAK-475, zoledronic acid	2222	14137	29580
FDXR	ADR, ADRED, ADRENODOXIN REDUCTASE, ADXR, AR, Ferredoxin reductase, MGC139581	ferredoxin reductase	--		55	Cytoplasm	enzyme		2232	14149	79122
FEN1	AW538437, MF1, MGC94425, RAD2	flap structure-specific endonuclease 1	1421731_a_at	-3.024	4, 26	Nucleus	enzyme		2237	14156	84490
FEZ2	3C1, 9030616F16, D17Ertd315e, HUM3CL, MGC112579, MGC117372, ZRP	fasciculation and elongation protein zeta 2 (zygin II)	1434348_at	5.319	37	Cytoplasm	other		9637	225020	94269
FFAR2	FFA2R, GPCR43, GPR43, Lssig, MGC28611	free fatty acid receptor 2	1425216_at	81.901	46	Plasma Membrane	G-protein coupled receptor		2867	233079	292794
Fgf	Fibroblast growth factor	--	--		19	Unknown	group
FGF1	ACIDIC FGF, AFGF, Dffrx, ECGF, ECGF-beta, ECGFA, ECGFB, Fam, FGF, FGF-alpha, FGFA, GLIO703, HBGF-1, HEPARIN BINDING ECGF, p40 SYT1	fibroblast growth factor 1 (acidic)	--		32	Extracellular Space	growth factor		2246	14164	25317
FGF7	HBGF-7, keratinocyte growth factor, KGF	fibroblast growth factor 7 (keratinocyte growth factor)	1422243_at	2.161	19	Extracellular Space	growth factor		2252	14178	29348
FGF10	BB213776	fibroblast growth factor 10	1420690_at	3.62	19	Extracellular Space	growth factor		2255	14165	25443
FGF11	FHF3, FLJ16061, MGC102953, MGC45269	fibroblast growth factor 11	1439959_at	4.855	19	Extracellular Space	growth factor		2256	14166	170632
Fgfr		--	--		19	Unknown	group
FGFR2	AU043015, AW556123, BEK, BFR-1, CD332, CEK3, CFD1, ECT1, Fgfr-7, Fgfr2 3c, Fgfr2b, Fgfr2b isoform, Fgfr2c isoform, JWS, K-SAM, KGFR, KGFRTr, MGC102519, svs, TK14, TK25	fibroblast growth factor receptor 2 (bacteria-expressed kinase, keratinocyte growth factor receptor, craniofacial dysostosis 1, Crouzon syndrome, Pfeiffer syndrome, Jackson-Weiss syndrome)	1420847_a_at	3.897	19	Plasma Membrane	kinase	palifermin	2263	14183	25022
FGFR3	ACH, CD333, CEK2, Fgfr3 iiib, HBGFR, HSFGFR3EX, JTK4	fibroblast growth factor receptor 3 (achondroplasia, thanatophoric dwarfism)	--		32	Plasma Membrane	kinase		2261	14184	84489
FGFRL1	FGFR5, FGFR5beta, FGFR5gamma, FHFR	fibroblast growth factor receptor-like 1	1451912_a_at	6.483	32	Plasma Membrane	transmembrane receptor		53834	116701	360903
FGL2	AI385601, FIBRINOGEN-LIKE 2, FIBROLEUKIN, musfiblp, pT49, T49	fibrinogen-like 2	1421855_at	5.063	51	Extracellular Space	peptidase		10875	14190	84586
FIBP	2010004G08Rik, 2010005N21Rik, 3010027N18Rik, FGF (Acidic) Intracellular Binding Protein, FGFIBP, FIBP-1	fibroblast growth factor (acidic) intracellular binding protein	1422516_a_at	-2.496	32	Nucleus	other		9158	58249	282837
Fibrin		--	--		14	Unknown	complex
FIGF	AI325264, C-FOS-INDUCED GROWTH FACTOR, VASCULAR ENDOTHELIAL GROWTH FACTOR D, VEGF-D	c-fos induced growth factor (vascular endothelial growth factor D)	1449528_at	10.842	14	Extracellular Space	growth factor		2277	14205	360457
FILIP1L	4631422O05Rik, DOC-1, GIP90	filamin A interacting protein 1-like	1428861_at	4.8	29	Nucleus	other		11259	78749
FKBP4	59kDa, AL022792, AW208983, FKBP-52, FKBP18, FKBP59, FKPB52, HBI, Hsp56, HSP57, Hsp59, p52, p59, PPIase, Tp2	FK506 binding protein 4, 59kDa	1416362_a_at	-4.472	6	Nucleus	enzyme		2288	14228	260321
FKBP7	23kDa, FKBP23, Fkbp7_predicted, MGC9420, PPIase	FK506 binding protein 7	1416803_at	3.134	12	Cytoplasm	enzyme		51661	14231	295672
FKBP11	1110002O23Rik, FKBP19, MGC54182	FK506 binding protein 11, 19 kDa	1417267_s_at	-5.314	12	Cytoplasm	enzyme		51303	66120	300211
FLG	AW107830, FILAGGRIN, Pflg, Profilaggrin	filaggrin	--		31	Cytoplasm	other		2312	14246
FLI1	EWSR2, SIC-1	Friend leukemia virus integration 1	1441584_at	5.819	5	Nucleus	transcription regulator		2313	14247	315532
FLT1	AI323757, FLT, sFlt1, VEGFR-1	fms-related tyrosine kinase 1 (vascular endothelial growth factor/vascular permeability factor receptor)	1419300_at	5.558	14, 31	Plasma Membrane	kinase	sunitinib, axitinib, CEP 7055	2321	14254	54251
FLT4	AI323512, Chy, FLT41, LOC285682, PCL, VEGFR-3	fms-related tyrosine kinase 4	--		53	Plasma Membrane	transmembrane receptor	sunitinib, CEP 7055, KRN-951, sorafenib	2324	14257	114110
FMO1	Flavin-containing monooxygenase, RFMO1A	flavin containing monooxygenase 1	1417429_at	21.475	15	Cytoplasm	enzyme		2326	14261	25256
FMO5	5033418D19RIK, AI195026, Flavin containing monooxygenase 5	flavin containing monooxygenase 5	1450332_s_at	6.761	54	Cytoplasm	enzyme		2330	14263	246248
FNBP1L	2610318I01Rik, AW548221, C1ORF39, FLJ20275, MGC30506, RGD1305386, TOCA1	formin binding protein 1-like	1434339_at	-2.621	53	Unknown	other		54874	214459	310839
folic acid	(2S)-2-[[4-[(2-amino-4-oxo-1H-pteridin-6-yl)methylamino]benzoyl]amino]pentanedioic acid, 59-30-3, Acido, C19H19N7O6, Folasic, folate, Folicet, Folico, Folvite, N-(p(((2-amino-4-hydroxy-6-pteridinyl)-methyl)amino)benzoyl) glutamic acid, Nifolin, Renal Multivit Form Forte Zinc	--	--		34	Unknown	chemical - endogenous mammalian
FOLR1	FBP, FBP1, FOLATE BINDING PROTEIN, Folbp-1, FOLR, FR-ALPHA, MOv18	folate receptor 1 (adult)	1450995_at	-21.919	24	Plasma Membrane	transporter		2348	14275	171049
FOLR2	beta-hFR, FBP/PL-1, FBP2, Folbp-2, Folr2_predicted, FR-BETA, FR-P3	folate receptor 2 (fetal)	1451648_a_at	3.732	50	Plasma Membrane	transporter		2350	14276	293154
FOS	C-FOS, D12Rfj1, V-FOS	v-fos FBJ murine osteosarcoma viral oncogene homolog	--		37	Nucleus	transcription regulator		2353	14281	314322
FOSL2	FLJ23306, FRA-2	FOS-like antigen 2	--		50	Nucleus	transcription regulator		2355	14284	25446
FOXA1	HNF3 ALPHA, HNF3A, MGC33105, TCF3A, Transcription Factor 3a	forkhead box A1	1418496_at	23.185	2	Nucleus	transcription regulator		3169	15375	25098
FOXA2	HNF3 BETA, HNF3B, MGC19807, TCF3B	forkhead box A2	--		61	Nucleus	transcription regulator		3170	15376	25099
FOXC1	ARA, ch, fkh-1, FKHL7, FLJ11796, FLJ11796 FIS, FREAC3, frkhda, IGDA, IHG1, IRID1, Mf1, Mf4	forkhead box C1	1419485_at	-5.07	20	Nucleus	transcription regulator		2296	17300	171301
FOXC2	Fkh14, FKHL14, Hfhbf3, LD, MFH-1, MFH-1 protein	forkhead box C2 (MFH-1, mesenchyme forkhead 1)	--		33, 42	Nucleus	transcription regulator		2303	14234	171356
FOXM1	AA408308, AW554517, D1Mgi56, Fkh16, FKHL16, FOXM1B, HFH-11, HFH-11B, HNF-3, INS-1, MPHOSPH2, Mpm-2, MPP-2, PIG29, TGT3, TRIDENT, WIN	forkhead box M1	--		55	Nucleus	transcription regulator		2305	14235	58921
FOXO3A	Fkhrl1	forkhead box O3A	--		42	Cytoplasm	other				445335
FOXP1	12CC4, 3110052D19RIK, 4932443N09Rik, AI461938, AW494214, FLJ23741, hFKH1B, HSPC215, MGC116362, MGC12942, MGC88572, MGC99551, QRF1	forkhead box P1	1455242_at	2.062	19	Nucleus	transcription regulator		27086	108655	297480
FOXRED1	BC024806, Foxred1_predicted, FP634, H17, MGC38853, RGD1311785	FAD-dependent oxidoreductase domain containing 1	1451354_at	2.319	68	Cytoplasm	other		55572	235169	315547
FRS2	4732458E18, C330018A15Rik, FRS2 ALPHA, FRS2A, Frs2_predicted, SNT, SNT-1	fibroblast growth factor receptor substrate 2	--		30	Plasma Membrane	other		10818	327826	314850
FSHR	FSHRO, LGR1, MGC141667, MGC141668, ODG1	follicle stimulating hormone receptor	--		39	Plasma Membrane	G-protein coupled receptor	FSH, menotropins	2492	14309	25449
FSTL1	AI316791, AW107808, Follistatin-like, FRP, FSL1, Fstl, MGC93410, TSC-36	follistatin-like 1	1448259_at	4.488	4	Extracellular Space	other		11167	14314	79210
FUBP1	9530027K12Rik, D3ERTD330E, DNA helicase V, FBP, FUBP, Fubp4	far upstream element (FUSE) binding protein 1	--		41, 58	Nucleus	transcription regulator		8880	51886	654496
FUBP3	A330051M14RIK, AV006371, FBP3, MGC118501, MGC125009	far upstream element (FUSE) binding protein 3	1433679_at	-2.582	50	Nucleus	transcription regulator		8939	320267	362106
FURIN	9130404I01RIK, FUR, FURIN FROM PACE, PACE, PCSK3, SPC1	furin (paired basic amino acid cleaving enzyme)	--		47	Cytoplasm	peptidase		5045	18550	54281
FXN	CyaY, FA, FARR, FRATAXIN, FRDA, Fxn_predicted, MGC57199, RGD1565754, X25	frataxin	1427282_a_at	-2.1	4	Cytoplasm	kinase		2395	14297	499335
FXR ligand-FXR-Retinoic acid-RXR&alpha;	FXR ligand-FXR-Retinoic acid-RXRalpha	--	--		12	Unknown	complex
FXYD2	ATP1C, ATP1G1, GNAKATP, HOMG2, MGC12372, Na+ K+ Atpase gamma Subunit, Na+/K+ ATPase gamma subunit, NA,K-ATPASE GAMMA SUBUNIT	FXYD domain containing ion transport regulator 2	1456601_x_at	60.749	23	Plasma Membrane	ion channel		486	11936	29639
FYN	AI448320, AW552119, B-FYN, C-FYN, MGC115870, MGC45350, p59 Fyn B, p59FYN, SLK, SRC-LIKE KINASE, SYN	FYN oncogene related to SRC, FGR, YES	--		63	Plasma Membrane	kinase	dasatinib	2534	14360	25150
FZD4	EVR1, FEVR, Fz-4, FZD4S, FzE4, GPCR, MGC34390, SFZD4	frizzled homolog 4 (Drosophila)	1419301_at	12.162	22	Plasma Membrane	G-protein coupled receptor		8322	14366	64558
G alpha	G protein alpha	--	--		21	Unknown	group
G alphai	G protein ai, G Protein alpha I, G-&alpha;i, G-protein alpha i protein, Gi, Gi alpha, Gn ALPHA, GNAI	--	--		21	Unknown	group
G protein beta gamma	G beta gamma	--	--		21	Unknown	complex
G-protein beta	Gbeta	--	--		21	Unknown	group
G-protein gamma	G protein gamma protein, Ggamma	--	--		21	Unknown	group
G6PC	AW107337, G6PASE, G6ph, G6PT, GLC 6 PASE, Glc 6p Hydrolase, Glucose 6 phosphatase catalytic subunit, GLUCOSE-6-PHOSPHATASE, GSD1a, MGC163350, MGC93613, p36	glucose-6-phosphatase, catalytic subunit	--		28, 46, 47, 60	Cytoplasm	phosphatase		2538	14377	25634
GAB3	5930433H21Rik	GRB2-associated binding protein 3	1426589_at	2.678	19	Unknown	other		139716	210710
GADD45A	AA545191, DDIT1, Gadd, GADD45	growth arrest and DNA-damage-inducible, alpha	1449519_at	3.915	1	Nucleus	other		1647	13197	25112
GADD45B	AI323528, DKFZP566B133, GADD45BETA, MGC105966, MYD118, Myeloid differentiation primary response protein	growth arrest and DNA-damage-inducible, beta	1450971_at	8.572	18, 54, 61	Cytoplasm	other		4616	17873	299626
GADD45G	AI327420, C86281, CR6, DDIT2, GADD45-GAMMA, Growth Arrest And DNA Damage Inducible, GRP17, OIG37	growth arrest and DNA-damage-inducible, gamma	--		45, 67	Nucleus	other		10912	23882	291005
Galactokinase	ATP:D-galactose 1-phosphotransferase, galactokinase (phosphorylating)	--	--		98	Unknown	group
Galactosyltransferase beta 1,4	Beta 1,4 Galactosyltransferase, Beta-1,4-galt, beta-N-acetyl-beta1-4-galactosyltransferase, Beta-N-acetylglucosaminylglycopeptide beta-1,4-galactosyltransferase, galactosyltransferase, Galt, glycoprotein 4-beta-galactosyl-transferase, glycoprotein beta-galactosyltransferase, thyroid galactosyltransferase, thyroid glycoprotein beta-galactosyltransferase, UDPgalactose-glycoprotein galactosyltransfe…	--	--		63	Unknown	group
GALK1	AA409894, GALK, Galk1 mapped, Gk, GK1, Glk, Glk1, MGC94825	galactokinase 1	1417177_at	-3.395	66	Cytoplasm	kinase		2584	14635	287835
GALK2	2810017M24Rik, AI327030, GK2, MGC1745	galactokinase 2	1455798_at	-2.835	98	Cytoplasm	kinase		2585	69976	296117
GALNT2	AI480629, GALNAC-T2, Galnt2_predicted, pp-GaNTase 2, Ppgantase t2, UDP-N-acetyl-alpha-D-galactosamine:polypeptide N-acetylgalactosaminyltransferase 2 (GalNAc-T2)	UDP-N-acetyl-alpha-D-galactosamine:polypeptide N-acetylgalactosaminyltransferase 2 (GalNAc-T2)	1425610_s_at	2.158	61	Cytoplasm	enzyme		2590	108148	292090
GALNT7	AI225872, GALNAC-T7, ppGaNTase T7	UDP-N-acetyl-alpha-D-galactosamine:polypeptide N-acetylgalactosaminyltransferase 7 (GalNAc-T7)	1452232_at	-5.596	61	Cytoplasm	enzyme		51809	108150	29750
GALNTL2	4631401E18Rik, DKFZp686H1113, GALNT13, GALNT15, GALNT7, Galntl2_predicted, mpp-GalNAc-T15, PIH5	UDP-N-acetyl-alpha-D-galactosamine:polypeptide N-acetylgalactosaminyltransferase-like 2	1429235_at	8.798	61	Cytoplasm	enzyme		117248	78754	306268
GAP43	B-50, Basp2, MGC156666, Neuromodulin, Nm, PP46	growth associated protein 43	--		48, 55	Plasma Membrane	other		2596	14432	29423
GAST	G-GLY, GAS, GASTRIN, Gastrin-17, PPG34	gastrin	--		38	Extracellular Space	other		2520	14459	25320
GATA6	AA410133	GATA binding protein 6	1425464_at	4.954	12	Nucleus	transcription regulator		2627	14465	29300
GBE1	1,4-alpha Glucan Branching Enzyme, 2310045H19Rik, 2810426P10Rik, D16Ertd536e, GBE, Glucan (1,4-alpha-), branching enzyme 1	glucan (1,4-alpha-), branching enzyme 1 (glycogen branching enzyme, Andersen disease, glycogen storage disease type IV)	1420654_a_at	3.724	54	Cytoplasm	enzyme		2632	74185	288333
GCG	ENTEROGLUCAGON, Glp2, GLUCAGON, GRPP, Preproglucagon, Proglucagon	glucagon	--		47, 59, 61, 62, 66, 67	Extracellular Space	other		2641	14526	24952
GCLC	D9Wsu168e, GAMMA GCS HEAVY CHAIN, Gamma Glutamyl Cysteine Synthetase Light Subunit, Gamma Glutamylcysteine Synthetase, Gamma glutamylcysteine synthetase heavy subunit, GAMMA-GCS, GAMMA-GCSH, Gcl, GCS, GCS, Catalytic, GCS-HS, GCSH, Ggcs-hs, GLCL, GLCL-H, GLCLC, MGC93096	glutamate-cysteine ligase, catalytic subunit	1455959_s_at	2.515	4, 37	Cytoplasm	enzyme		2729	14629	25283
GCLM	Gamma gclm, GAMMA GCS LIGHT CHAIN, Gamma glutamylcysteine synthase (regulatory), GAMMA GLUTAMYLCYSTEINE SYNTHETASE, Gcs Ls, Gcs, Regulatory, GCS-L, GCS1, Gcslc, GLCLR, glutamat-cystein ligase, regulatory subunit	glutamate-cysteine ligase, modifier subunit	--		37	Cytoplasm	enzyme		2730	14630	29739
GCNT2	5330430K10Rik, bA360O19.2, bA421M1.1, CCAT, GCNT2C, GCNT5, Glucosaminyltransferase, i-branching, IGNT, IGnTA, IGnTB, IGnTC, II, MGC163396, NACGT1, NAGCT1, ULG3	glucosaminyl (N-acetyl) transferase 2, I-branching enzyme (I blood group)	1430826_s_at	3.725	62	Cytoplasm	enzyme		2651	14538	306860
GDA	AU015411, AW047581, CYPIN, GUANASE, GUANINE DEAMINASE, KIAA1258, MGC9982, NEDASIN	guanine deaminase	1422868_s_at	6.52	15	Cytoplasm	enzyme		9615	14544	83585
GDF2	BMP-9, LOC290921, MGC124253, MGC124255, MGC124256	growth differentiation factor 2	--		29	Extracellular Space	growth factor		2658	12165	290921
GDNF	AI385739, ATF1, ATF2, GDNPF, HFB1-GDNF	glial cell derived neurotrophic factor	--		44	Extracellular Space	growth factor		2668	14573	25453
GEMIN4	4932415L08Rik, AU015359, DKFZP434B131, DKFZP434D174, HC56, HCAP1, HHRF-1, MGC28146, p97, RGD1563715_predicted	gem (nuclear organelle) associated protein 4	--		69	Nucleus	other		50628	276919	497958
GEMIN5	AA407055, AA407208, AI451603, BB194447, C330013N08, DKFZP586M1824, MGC142174	gem (nuclear organelle) associated protein 5	--		69	Nucleus	other		25929	216766
GEMIN6	2610019B15Rik, 2810470M17Rik, EG621705, FLJ23459	gem (nuclear organelle) associated protein 6	1424300_at	-2.38	69	Nucleus	other		79833	67242|621705	362688
GEMIN7	2400008I04Rik, AI120175, AI461688, LOC499391, LOC679337, LOC685068, SIP3	gem (nuclear organelle) associated protein 7	--		69	Nucleus	other		79760	69731	685068|499391
GFPT1	AI324119, GFA, GFAT, GFAT1, GFAT1m, GFPT, MGC165731, MGC95214	glutamine-fructose-6-phosphate transaminase 1	--		33	Cytoplasm	enzyme		2673	14583	297417
GFRA2	Gdnfr beta, GDNFRB, GFR ALPHA 2, NRTNR-ALPHA, Ntnr alpha, NTNRA, RETL2, TRNR2	GDNF family receptor alpha 2	1433716_x_at	8.521	44	Plasma Membrane	transmembrane receptor		2675	14586	25136
GGTA1	a1/3GTP, Alpha 1,3 Galactosyltransferase, alpha3GalT, AW108479, Gal, GALACTOSYL TRANSFERASE, GALT, GGTA, GLYT2, MGC48635	glycoprotein, alpha-galactosyltransferase 1	1418483_a_at	4.54	53	Cytoplasm	enzyme		2681	14594	246766
GGTLA1	AI551243, DKFZP566O011, GAMMA GLUTAMYLTRANSFERASE LIKE ACTIVITY1, GGL, GGT-REL, GGT5, Ggta1, MGC132842, MGC93485	gamma-glutamyltransferase-like activity 1	1455747_at	31.436	33	Plasma Membrane	enzyme		2687	23887	29566
GH1	CB 311, crecormon, crescormon, DRG-0327, EINECS 235-735-8, GH, GH-N, GROWTH HORMONE, HGH, hGH-N, human growth hormone, LY 137998, norditropin simplexx, nordotropin, Pgh, r-hGH, RNGHGP, SJ 0011, somatogen, SOMATROPIN, SR 29001	growth hormone 1	--		68	Extracellular Space	cytokine		2688	14599	24391
GHR	AA986417, GHBP, GHR/BP, GROWTH HORMONE RECEPTOR, MGC124963, MGC156665	growth hormone receptor	1451501_a_at	19.127	19, 37	Plasma Membrane	transmembrane receptor	human growth hormone, pegvisomant, somatrem	2690	14600	25235
GHRH	GHRF, GRF, Grh, MGC119781	growth hormone releasing hormone	--		37	Extracellular Space	other		2691	14601	29446
GHRL	2210006E23Rik, des-octanoyl ghrelin, GHRELIN, m46, MTLRP, MTLRPAP, OBESTATIN	ghrelin/obestatin preprohormone	--		40, 54	Extracellular Space	growth factor		51738	58991	59301
GINS1	2810418N01Rik, Gins4, KIAA0186, mKIAA0186, PSF1, RGD1562246_predicted, RP23-193L22.1, RP4-691N24.2	GINS complex subunit 1 (Psf1 homolog)	1452598_at	-4.378	34	Nucleus	other		9837	69270	499914
GIPC1	C19ORF3, GIPC, GLUT1CBP, Glut1CIP, Hs.6454, IIP-1, MGC15889, MGC3774, NIP, Rgs19, RGS19IP1, SEMCAP, Semcap1, SYNECTIIN, TaxIP2, TIP-2	GIPC PDZ domain containing family, member 1	1422763_at	-2.42	3	Cytoplasm	other		10755	67903	83823
GJB2	AI325222, Cnx26, CONNEXIN26, CX26, CXN-26, DFNA3, DFNB1, HID, KID, MGC93804, NSRD1, PPK	gap junction protein, beta 2, 26kDa	1423271_at	-51.178	6	Plasma Membrane	transporter		2706	14619	394266
GJB6	AA958971, CX30, D14Bwg0506e, DFNA3, ED2, EDH, HED	gap junction protein, beta 6, 30kDa	1448397_at	-150.575		Plasma Membrane	transporter		10804	14623	84403
GLB1	AW125515, BETA-GAL, BETA-GALACTOSIDASE, Bge, BGL, Bgl-e, Bgl-s, Bgl-t, Bgs, Bgt, C130097A14RIK, EBP, ELNR1, Glb1_predicted, S-GAL, Sa Beta galactosidase, SA-BETA-GAL	galactosidase, beta 1	--		55	Cytoplasm	enzyme		2720	12091	316033
GLB1L	4833408P15Rik, Galactosidase, beta 1-like, Glb1l_predicted, MGC10771	galactosidase, beta 1-like	1430385_a_at	2.867	55	Unknown	other		79411	74577	301525
GLCCI1	2310047L21Rik, A130036A18Rik, FAM117C, GIG18, RGD1563612_predicted, TSSN1	glucocorticoid induced transcript 1	1451972_at	4.823	7	Unknown	other		113263	170772	500026
GLIPR1	2410114O14Rik, CRISP7, GLIOMA PATHOGENESIS RELATED PROTEIN, GLIPR, MGC108941, mRTVP-1, RTVP-1	GLI pathogenesis-related 1 (glioma)	1449746_s_at	-2.262	12	Extracellular Space	other		11010	73690	299783
GLS	6330442B14, AAD20, B230365M23Rik, DKFZp686O15119, FLJ10358, GLS1, Glut, Glutaminase, KGA, KIAA0838, Pag, RATGLUT	glutaminase	1436299_at	2.026	59	Cytoplasm	enzyme		2744	14660	24398
GLUD1	AI118167, GDH, GDH-X, GDH1, GLUD, Gludl, Glutamate Dehydrogenase, MGC132003, MGC93608, MRG-2	glutamate dehydrogenase 1	1448253_at	2.382	30	Cytoplasm	enzyme		2746	14661	24399
GLUL	GLNS, Glutamine Synthase, GLUTAMINE SYNTHETASE, GS, MGC128403, PIG43, PIG59	glutamate-ammonia ligase (glutamine synthetase)	1426236_a_at	3.338	7	Cytoplasm	enzyme		2752	14645
glutathione	(2S)-2-amino-4-[[(1R)-1-(carboxymethylcarbamoyl)-2-sulfanyl-ethyl]carbamoyl]butanoic acid, 70-18-8, C10H17N3O6S, gamma-Glu-Cys-Gly, gamma-L-glutamylcysteinylglycine, glutathione-reduced, glycine, N-(N-L-gamma-glutamyl-L-cysteinyl)-, GSH	--	--		65	Unknown	chemical - endogenous mammalian
Glutathione peroxidase	Glutathioine peroxidase, glutathione:hydrogen-peroxide oxidoreductase, Gpx, GSH peroxidase, Gsh-px, reduced glutathione peroxidase, selenium-glutathione peroxidase	--	--		12	Unknown	group
Glutathione transferase	glutathione S-alkyl transferase, glutathione S-aralkyltransferase, glutathione S-aryltransferase, Glutathione S-transferase, RX:glutathione R-transferase, S-(hydroxyalkyl)glutathione lyase	--	--		65	Unknown	group
Glyceraldehyde-3-phosphate dehydrogenase (phosphorylating)	3-phosphoglyceraldehyde dehydrogenase, D-glyceraldehyde-3-phosphate:NAD oxidoreductase (phosphorylating), dehydrogenase, glyceraldehyde phosphate, glyceraldehyde phosphate dehydrogenase (NAD), glyceraldehyde-3-P-dehydrogenase, glyceraldehyde-3-phosphate dehydrogenase (NAD), NAD-dependent glyceraldehyde phosphate dehydrogenase, NADH-glyceraldehyde phosphate dehydrogenase, phosphoglyceraldehyde deh…	--	--		100	Unknown	group
glycerol	1,2,3-propanetriol, 1,2,3-trihydroxypropane, 56-81-5, C3H8O3, glycerin, glycerine, propane-1,2,3-triol	--	--		54	Unknown	chemical - endogenous mammalian
glycine	2-aminoacetic acid, 56-40-6, C2H5NO2, glycine, zirconium aluminum glycine	--	--		62	Unknown	chemical - endogenous mammalian
Glycogen synthase	glycogen (starch) synthetase, Glycogen(starch) synthase, Gs, Gys, UDP-glucose-glycogen glucosyltransferase, UDP-glycogen synthase, UDPG-glycogen synthetase, UDPG-glycogen transglucosylase, UDPglucose:glycogen 4-alpha-D-glucosyltransferase, uridine diphosphoglucose-glycogen glucosyltransferase	--	--		30	Unknown	group
Glycoprotein-N-acetylgalactosamine 3-beta-galactosyltransferase	UDPgalactose:glycoprotein-N-acetyl-D-galactosamine 3-beta-D-galactosyltransferase, uridine diphosphogalactose-mucin beta-(13)-galactosyltransferase	--	--		96	Unknown	group
GMNN	AW546347, Gem, GEMININ, Gmnn_predicted, RP3-369A17.3	geminin, DNA replication inhibitor	--		68	Nucleus	other		51053	57441	291137
GNA12	AI414047, AI504261, ALPHA SUBUNIT OF THE G12 FAMILY OF HETEROTRIMERIC G PROTEINS, FLJ21929, G ALPHA 12, G PROTEIN ALPHA 12, gep, MGC104623, MGC130498, MGC99644, NNX3, RMP	guanine nucleotide binding protein (G protein) alpha 12	--		49	Plasma Membrane	enzyme		2768	14673	81663
GNAI1	AU046200, BPGTPB, G ALPHA I1, G PROTEIN ALPHA I1, GI, GI ALPHA1, Gi1 alpha-subunit, MGC128528	guanine nucleotide binding protein (G protein), alpha inhibiting activity polypeptide 1	1434440_at	6.442	21	Plasma Membrane	enzyme		2770	14677	25686
GNAS	5530400H20RIK, A930027G11RIK, AHO, C130027O20Rik, C20orf45, dJ309F20.1.1, dJ806M20.3.3, G ALPHA S, G PROTEIN ALPHA S, GANGLIOSIDE EXPRESSION FACTOR 2, GNAS1, Gnasxl, Gnpas, GPSA, Gs alpha subunit, Gs GTP-Binding Protein, GS-ALPHA, GSA, GSP, MGC118029, MGC33735, Nesp, NESPL, OEDSML, P1, P2, P3, PHP1A, PHP1B, POH, RGD:621483, XLalphas, Xlas	GNAS complex locus	1443007_at	-2.265	24	Plasma Membrane	enzyme		2778	14683	24896
GNB5	FLJ37457, FLJ43714, flr, G beta 5, G PROTEIN BETA5, GB5, GBS, Guan nuc b5, MGC105255	guanine nucleotide binding protein (G protein), beta 5	1422208_a_at	2.906	21	Plasma Membrane	enzyme		10681	14697	83579
GNB1L	DGCRK3, ESTM55, FKSG1, GY2, KIAA1645, LOC680266, mLST8, WDR14, WDVCF	guanine nucleotide binding protein (G protein), beta polypeptide 1-like	1419316_s_at	-2.214	21	Unknown	other		54584	13972	680266
GNE	2310066H07Rik, DMRV, GLCNE, IBM2, NM, Uae1, UDP GlcNAc 2 epimerase, UDP N ACETYLGLUCOSAMINE2 EPIMERASE	glucosamine (UDP-N-acetyl)-2-epimerase/N-acetylmannosamine kinase	1448810_at	-12.106	23	Cytoplasm	kinase		10020	50798	114711
GNG2	1110003P13RIK, 82, G-PROTEIN GAMMA2, MGC137473	guanine nucleotide binding protein (G protein), gamma 2	1418452_at	4.09	21	Plasma Membrane	enzyme		54331	14702	80850
GNPTAB	DKFZp762B226, EG432486, GLCNAC PHOSPHOTRANSFERASE ALPHA/BETA SUBUNITS, GlCNAC-PHOSPHOTRANSFERASE ALPHA/BETA-SUBUNITS PRECURSOR, GNPTA, ICD, KIAA1208, MGC4170, MGC79224, mKIAA1208, RGD1564821_predicted	N-acetylglucosamine-1-phosphate transferase, alpha and beta subunits	1452461_a_at	3.032		Unknown	enzyme		79158	432486	362865
GNPTG	6430527N14Rik, A830081F19, AU067667, AU067744, CAB56184, GNPTAG, LP2537, Mdcp1, RJD9, Tce7	N-acetylglucosamine-1-phosphate transferase, gamma subunit	1436526_at	-2.355	47	Cytoplasm	enzyme		84572	214505	287134
GOLPH3	4733401N08Rik, 5730410D03Rik, AW413496, FLJ90675, Gmx33, GOPP1, GPP34	golgi phosphoprotein 3 (coat-protein)	1420116_s_at	-5.15	57	Cytoplasm	other		64083	66629	78961
GOT	2-oxoglutarate-glutamate aminotransferase, AAT, aspartate alpha-ketoglutarate transaminase, aspartate aminotransferase, Aspartate transaminase, aspartate-2-oxoglutarate transaminase, aspartate:2-oxoglutarate aminotransferase, aspartic acid aminotransferase, aspartic aminotransferase, aspartyl aminotransferase, AspT, AST, glutamate oxaloacetate transaminase, glutamate-oxalacetate aminotransferase,…	--	--		62	Unknown	group
GP1BB	CD42C, GP1B BETA, GP1BP	glycoprotein Ib (platelet), beta polypeptide	--		40	Plasma Membrane	G-protein coupled receptor		2812	14724	116727
GPAM	GPAT, GPAT1, KIAA1560, M-gat, MGC26846, MGPAT, Mtgat, Mtgpat1, RP11-426E5.2	glycerol-3-phosphate acyltransferase, mitochondrial	1419499_at	2.391	10	Cytoplasm	enzyme		57678	14732	29653
GPR44	CD294, CRTH2, DP2 receptor, Grp45, MGC130436	G protein-coupled receptor 44	--		64	Plasma Membrane	G-protein coupled receptor		11251	14764	309212
GPR120	AI552415, Gpr120_predicted, GPR129, GT01, KPG 013, MGC119984, PGR4	G protein-coupled receptor 120	1439489_at	54.445	5	Plasma Membrane	G-protein coupled receptor		338557	107221	294075
GPR161	FLJ33952, G-protein coupled receptor af091890, Gm208, Gm208Gpr, RE2, RGD1563245_predicted	G protein-coupled receptor 161	1436459_at	2.518	29	Plasma Membrane	G-protein coupled receptor		23432	240888	289180
GPR177	5031439A09Rik, AI173978, AI987742, C1orf139, EVI, FLJ23091, LOC362065, MGC131760, MGC14878, MRP, WLS	G protein-coupled receptor 177	1437434_a_at	-2.772		Unknown	other		79971	68151	362065
GPR182	7TMR, ADMR, Adrenomedullin receptor, AM-R, G10-D, gamrh, Gpcr17, Gpcr22, hrhAMR, MB10, MGC34399, NOW	G protein-coupled receptor 182	1418554_at	4.04	62	Plasma Membrane	G-protein coupled receptor		11318	11536	29307
GPR137B	AU016435, AW546472, C730041E01, C80550, C80741, D13Abb1e, Gpr137b_predicted, TM7SF1, Transmembrane 7 superfamily member 1	G protein-coupled receptor 137B	1439255_s_at	5.056	35	Plasma Membrane	other		7107	83924	289287
GPRC5B	AW125761, Gprc5b_predicted, RAIG-2	G protein-coupled receptor, family C, group 5, member B	1424613_at	2.494	51	Plasma Membrane	G-protein coupled receptor		51704	64297	293546
GPSM2	6230410J09Rik, LGN, Pins, RGD1560967_predicted	G-protein signaling modulator 2 (AGS3-like, C. elegans)	1424895_at	-4.062	45	Nucleus	other		29899	76123	362021
GPX3	AA960521, EGPX, GPx, GPx-P, GSHPx-3, GSHPx-P, Plasma Glutathione Peroxidase	glutathione peroxidase 3 (plasma)	1449106_at	10.45	64	Extracellular Space	enzyme		2878	14778	64317
GPX7	3110050F08RIK, AI327032, CL683, FLJ14777, GPX6, Gpx7_predicted, NPGPX	glutathione peroxidase 7	1417836_at	3.964	12	Cytoplasm	enzyme		2882	67305	298376
GRASP	Tamalin	GRP1 (general receptor for phosphoinositides 1)-associated scaffold protein	1441894_s_at	4.09	20	Plasma Membrane	other		160622	56149	192254
GRB7	KIAA4028, MGC78181, MGC93307, mKIAA4028	growth factor receptor-bound protein 7	--		30	Plasma Membrane	other		2886	14786	84427
GRB10	5730571D09Rik, AI325020, GRB-IR, IRBP, KIAA0207, MEG1, mKIAA0207, RGD1566234_predicted, RSS	growth factor receptor-bound protein 10	1425458_a_at	4.667	19	Cytoplasm	other		2887	14783	498416
GRIA4	GLUR4, GLUR4C, GLURD	glutamate receptor, ionotrophic, AMPA 4	1435722_at	3.395	23	Plasma Membrane	ion channel	talampanel, Org 24448, LY451395, LY 293558	2893	14802	29629
GRINA	1110025J15RIK, HNRGW, Lag, MGC99687, NMDARA1, TMBIM3	glutamate receptor, ionotropic, N-methyl D-asparate-associated protein 1 (glutamate binding)	1436297_a_at	2.809	24	Unknown	ion channel		2907	66168	266668
growth factor receptor		--	--		22	Unknown	group
GRWD1	A301, AI504353, GRWD, KIAA1942, RRB1, WDR28	glutamate-rich WD repeat containing 1	1455841_s_at	-2.347	48	Nucleus	other		83743	101612	308592
GSG2	H-Haspin, Haspin, MGC130563	germ cell associated 2 (haspin)	1450886_at	-15.414	30	Nucleus	kinase		83903	14841
Gsk3	Glycogen synthase kinase 3, GSK3 ALPHA/BETA	--	--		13	Unknown	group
GSN	DKFZp313L0718, GELSOLIN, MGC28083, MGC95032	gelsolin (amyloidosis, Finnish type)	1415812_at	43.735	27	Extracellular Space	other		2934	227753	296654
GST	Glutathione s-transferase	--	--		65	Unknown	complex
GSTA5	Glutathione S-transferase Ya-1, Gst Yc, Gst-alpha Yc, Gst1-1, Gst1a2, Gst2-1, Gst2-2, Gsta1, Gsta2, Gsta2-2, Gstc-2, GSTYa2, LOC100042295, LOC100042314, LOC494499, MGC114217, MGC29061	glutathione S-transferase A5	--		37, 65	Cytoplasm	enzyme		221357	14857|100042314|100042295|14858	24422|494499
GSTM4	1110004G14Rik, Gstb-4, GSTM4-4, GSTM7-7, GTM4, MGC108896, MGC131945, MGC40906, MGC9247	glutathione S-transferase M4	1424835_at	2.262	65	Cytoplasm	enzyme		2948	14865	499689
GSTM5	Gst Gt8.7, GSTA3, Gstb-1, Gstm1, Gstm1-1, GSTM5-5, GTM5	glutathione S-transferase M5	1416416_x_at	8.543	65	Cytoplasm	enzyme		2949	14862	24423
GSTP1	DFN7, FAEES3, GLUTATHIONE S TRANSFERASE PHI, GLUTATHIONE S-TRANSFERASE PI, Glutathione s-transferase, chain b, GST P1-1, GST PI, Gst pi-class subunit 7, Gst Yf, GST-P, GST3, Gst7-7, Gst7pi, Gstp2, GSTpiA, GstpiB, Lysyl Oxidase 2, PI	glutathione S-transferase pi	--		65	Cytoplasm	enzyme		2950	14870|14869	29438|24426
GSTT1	AI255817, clone 322B1, Gstt1-1, GSTYRS	glutathione S-transferase theta 1	1418186_at	6.387	65	Cytoplasm	enzyme		2952	14871	25260
GSTT2	AI266894, Glutathione-s-transferase theta2, GSTT, mGSTT2, Yrs	glutathione S-transferase theta 2	1417883_at	6.543	65	Cytoplasm	enzyme		2953	14872	29487
GTF2I	6030441I21RIK, BAP-135, BTKAP1, DIWS, ERSF, general transcription factor II, Gtf2ird1, GtfII-I, IB291, MGC94055, SPIN, TFII-I, WBS, WBSCR6	general transcription factor II, i	1425628_a_at	-2.418	7	Nucleus	transcription regulator		2969	14886	353256
GTF3A	2010015D03Rik, 2610111I01Rik, 5330403M05Rik, AP2, TFIIIA	general transcription factor IIIA	1427027_a_at	-2.293	12	Nucleus	transcription regulator		2971	66596	246299
GTL2	2900016C05Rik, 3110050O07Rik, 6330408G06Rik, AI425946, AW108224, D12Bwg1266e, Gtl2, Meg3, R74756, R75394	maternally expressed 3	1439380_x_at	6.31	47	Unknown	other			17263
GTP	86-01-1, C10H16N5O14P3, guanosine 5'-(tetrahydrogen triphosphate), guanosine triphosphate, Mg-GTP, [[[(2R,3R,4R,5R)-5-(2-amino-6-oxo-3H-purin-9-yl)-3,4-dihydroxy-oxolan-2-yl]methoxy-hydroxy-phosphoryl]oxy-hydroxy-phosphoryl]oxyphosphonic acid	--	--		45	Unknown	chemical - endogenous mammalian
GUCY	GTP diphosphate-lyase (cyclizing), guanyl cyclase, Guanylate cyclase, guanylyl cyclase	--	--		23	Unknown	group
GULP1	3110030A04Rik, 5730529O06Rik, CED-6, FLJ31156, GULP, Gulp-2	GULP, engulfment adaptor PTB domain containing 1	1432092_a_at	3.788	1	Cytoplasm	other		51454	70676	314543
GYPC	0610037F22RIK, CD236, CD236R, GE, GLYCOPHORIN C, GPC, GYPD, MGC117309, MGC124900, MGC126191, MGC126192	glycophorin C (Gerbich blood group)	1423878_at	3.235	59	Plasma Membrane	other		2995	71683	364837
GZMB	AI553453, CCP-1/C11, CCP1, CCPI, CGL-1, CSP-B, CTLA1, CTSGL1, GB, GraB, GRANZYME B, Granzyme-like protein I, GRZ1, HLP, MGC156565, Natural killer cell protease 1, SECT	granzyme B (granzyme 2, cytotoxic T-lymphocyte-associated serine esterase 1)	1419060_at	-5.188	5	Cytoplasm	peptidase		3002	14939	171528
H2AFX	AW228881, Gamma-h2afx, GAMMA-H2AX, H2A.X, H2A/X, H2AX, Hist5-2ax, RGD1566119_predicted	H2A histone family, member X	1416746_at	-5.089	44	Nucleus	other		3014	15270	500987
H2AFZ	H2A.Z, H2A/z, H2AZ, MGC105426, MGC117173, MGC72814	H2A histone family, member Z	1438091_a_at	-3.421	31	Nucleus	other		3015	51788	58940
H6PD	AI785303, DKFZp686A01246, G6PD1, G6PDH, GDH, Gpd-1, H6pdh, H6pd_predicted, MGC87643	hexose-6-phosphate dehydrogenase (glucose 1-dehydrogenase)	1452145_at	26.917	51	Cytoplasm	enzyme		9563	100198	298655
HACL1	1600020H07Rik, 2-HPCL, 2-Hydroxyphytanoyl-Coa Lyase, HPCL, HPCL2, PHYH2	2-hydroxyacyl-CoA lyase 1	1449047_at	2.766	39	Cytoplasm	enzyme		26061	56794	85255
HAPLN1	BB099155, CRTL1, Crtl1l, LINK, LINK PROTEIN, LP, MGC156657, MGC179334	hyaluronan and proteoglycan link protein 1	--		59	Extracellular Space	other		1404	12950	29331
HBB (includes EG:15127)	Beta globin, Hbb	hemoglobin beta chain complex	--		68	Unknown	other			15127
HD	AI256365, C430023I11RIK, HD, Hdh, HUNTINGTIN, IT15	huntingtin	--		63	Cytoplasm	transcription regulator		3064	15194	29424
Hd-Zdhhc17		--	--		63	Unknown	complex
Hdac	Hdac protein	--	--		25, 52	Unknown	group
HDAC1 (includes EG:3065)	DKFZp686H12203, GON-10, HD1, HDAC1, Hdac1-ps, Hdac1_predicted, HISTONE DEACETYLASE-1, MGC102534, MGC118085, RPD3, RPD3L1	histone deacetylase 1	--		58	Nucleus	transcription regulator	tributyrin, PXD101, pyroxamide, MGCD0103, vorinostat, FR 901228	3065	433759	297893
HDAC7A	5830434K02Rik, DKFZP586J0917, HDAC-D, HDAC7	histone deacetylase 7A	1420812_at	5.457	25	Nucleus	transcription regulator	tributyrin, PXD101, pyroxamide, vorinostat, FR 901228	51564	56233	84582
heparin	4IS heparin, 6-[5-acetamido-4,6-dihydroxy-2-(sulfooxymethyl)oxan-3-yl]oxy-3-[5-(6-carboxy-4,5-dihydroxy-3-sulfooxy-oxan-2-yl)oxy-6-(hydroxymethyl)-3-(sulfoamino)-4-sulfooxy-oxan-2-yl]oxy-4-hydroxy-5-sulfooxy-oxane-2-carboxylic acid, 9005-49-6, C26H42N2O37S5, Heparin, heparin, Heparin Flush, Heparin Lok-Pak, Heparin Porcine, heparin sodium, heparin sulfate, Hepflush, Sodium Heparin	--	--		32	Unknown	chemical - endogenous mammalian
HEPH	C130006F04Rik, CPL, image:5368562, KIAA0698, mKIAA0698, sla	hephaestin	1448696_at	9.352	36	Plasma Membrane	transporter		9843	15203	117240
HEXA	BETA-N-ACETYLHEXOSAMINIDASE, BETA-N-ACETYLHEXOSAMINIDASE ALPHA-CHAIN, Hex-1, HEXOSAMINIDASE A, MGC95289, MGC99608, TSD	hexosaminidase A (alpha polypeptide)	1449024_a_at	3.788	32	Cytoplasm	enzyme		3073	15211	300757
Hexaprenyldihydroxybenzoate methyltransferase	3,4-dihydroxy-5-hexaprenylbenzoate methyltransferase, dihydroxyhexaprenylbenzoate methyltransferase, S-adenosyl-L-methionine:3-hexaprenyl-4,5-dihydroxylate O-methyltransferase	--	--		82	Unknown	group
Hexokinase	ATP-dependent hexokinase, ATP:D-hexose 6-phosphotransferase, glucose ATP phosphotransferase, hexokinase (phosphorylating), hexokinase D, hexokinase type IV, hexokinase type IV glucokinase	--	--		66	Unknown	group
HGF	C230052L06Rik, F-TCF, HEPATOCYTE GROWTH FACTOR, HGF/SF, HGFB, HPTA, NK1, NK2, SF, SF/HGF	hepatocyte growth factor (hepapoietin A; scatter factor)	--		35, 62	Extracellular Space	growth factor		3082	15234	24446
HIP1	2610109B09Rik, A930014B11Rik, E130315I21Rik, Hippi, ILWEQ, KIAA4113, MGC126506, MGC27616, mKIAA4113	huntingtin interacting protein 1	1424756_at	4.447	5	Cytoplasm	other		3092	215114	192154
HIPK2	1110014O20RIK, B230339E18RIK, Hipk2_predicted, PRO0593, Stank	homeodomain interacting protein kinase 2	1428433_at	8.547	22, 67	Nucleus	kinase		28996	15258	362342
HISPPD2A	B430315C20Rik, DKFZp313L0221, IP6K, IPS1, KIAA0377, MGC51871, mKIAA0377, PPIP5K1, RGD1311552, Similar to C.elegans gene encoded in cosmid k12d12(z49069), VIP1	histidine acid phosphatase domain containing 2A	1460584_at	2.388	84	Nucleus	phosphatase		9677	327655	311355
HIST1H1B	H1, H1.5, H1B, H1F5, H1s-3, LOC680522, MGC126630, MGC126632	histone cluster 1, H1b	--		45	Nucleus	other		3009	56702	680522
HIST1H1E	dJ221C16.5, H1-4, H1.4, H1e, H1F4, H1s-4, H1var2, MGC116819	histone cluster 1, H1e	1422398_at	-10.646		Nucleus	other		3008	50709
HIST1H2AB	H2a-53, H2A.1, H2A/m, H2AFM, Hist1h2ah, LOC306962, RP23-9O16.9	histone cluster 1, H2ab	1438009_at	-12.729	54	Nucleus	other		8335	319168	306962
HIST1H2AC	9030420B16, dJ221C16.4, H2A/l, H2AFL, H2FAL, Hist1h2aa, MGC130330, MGC130331, MGC99519, Th2a	histone cluster 1, H2ac	--		34	Nucleus	other		8334	319163	24828
HIST2H4A	FO108, H4, H4 histone, H4/n, H4F2, H4FN, HIST2H4, HISTONE H4 FO108, X04652	histone cluster 2, H4a	--		54	Nucleus	other		8370
Histamine N-methyltransferase	histamine 1-methyltransferase, histamine methyltransferase, histamine-methylating enzyme, imidazolemethyltransferase, S-adenosyl-L-methionine:histamine N-tele-methyltransferase, S-adenosylmethionine-histamine N-methyltransferase	--	--		91	Unknown	group
Histone h3	H3, H3.3, Histone H3 protein	--	--		2	Unknown	group
HIVEP1	At-bp2, CIRIP, Cryabp1, CRYBP1, HIV TYPE I ENHANCER BINDING PROTEIN 1, MBP-1, PRDII-BF1, ZNF40	human immunodeficiency virus type I enhancer binding protein 1	--		40	Nucleus	transcription regulator		3096	110521	117140
HK2	AI642394, DKFZp686M1669, HEXOKINASE 2, Hexokinase ii, HKII, HXK2, TYPE II HEXOKINASE	hexokinase 2	1422612_at	3.522	66	Cytoplasm	kinase		3099	15277	25059
HLA-A	A-28, Aw-24, Aw-33, Aw-34, Aw-66, Aw-68, Aw-69, Aw-74, Aw-80, HLA A2, HLA A2.1, HLA-A1, major histocompatibility complex, class I, A, MGC95123, RT1-A2, RT1.A2(N)	major histocompatibility complex, class I, A	--		57	Plasma Membrane	transmembrane receptor		3105		24974
HLA-B	AS, Bw-50, Bw-52, Bw-54, Bw-55, Bw-56, ENSMUSG00000073403, HLA B7, HLA-B-5501, major histocompatibility complex, class I, B, MGC114586, RT1-CE10, SPDA1	major histocompatibility complex, class I, B	--		39	Plasma Membrane	transmembrane receptor		3106	69717	414792
HLA-G	H2-Q10, HLA CLASS I, ALPHA-CHAIN G, HLA-G1, MHC Class I RT1.Au Heavy Chain, MHC-G, MHCRTA, Q10, Qa10, RATMHCRTA, RT1-A, RT1-Aw2, RT1.Al, RT1.EC2, RTS	major histocompatibility complex, class I, G	--		57	Plasma Membrane	transmembrane receptor		3135	15007	24737
HMBS	hemC, MGC108753, PBG-D, PORPHOBILINOGEN DEAMINASE, T25658, UPS, Uros1	hydroxymethylbilane synthase	1426475_at	-2.815	25	Cytoplasm	enzyme		3145	15288	25709
HMG CoA synthase	(S)-3-hydroxy-3-methylglutaryl-CoA acetoacetyl-CoA-lyase (CoA-acetylating), 3-hydroxy-3-methylglutaryl CoA synthetase, 3-Hydroxy-3-methylglutaryl coenzyme A synthase, 3-hydroxy-3-methylglutaryl coenzyme A synthetase, 3-hydroxy-3-methylglutaryl-CoA synthase, acetoacetyl coenzyme A transacetase, acetyl-CoA:acetoacetyl-CoA C-acetyltransferase (thioester-hydrolysing, carboxymethyl-forming), b-hydroxy…	--	--		28	Unknown	group
HMGB2	C80539, High mobility group 2 protein, HMG-2, MGC103184, MGC108899, MGC125103	high-mobility group box 2	1437313_x_at	-8.125	4, 31	Nucleus	transcription regulator		3148	97165	29395
HMGN1	FLJ27265, FLJ31471, HMG-14, MGC103397, MGC104230, MGC117425	high-mobility group nucleosome binding domain 1	1455897_x_at	-2.308	7	Nucleus	transcription regulator		3150	15312	360704
HMGN3	1110002A15Rik, 6330514M13RIK, BB071015, DKFZp686E20226, HMGN3a, HMGN3b, PNAS-24, PNAS-25, TRIP7	high mobility group nucleosomal binding domain 3	1434875_a_at	2.63	49	Nucleus	other		9324	94353	113990
HMMR	AA386826, CD168, IHABP, MGC119494, MGC119495, RHAMM	hyaluronan-mediated motility receptor (RHAMM)	1450156_a_at	-14.186	11	Plasma Membrane	other		3161	15366	25460
HN1	ARM2, Hematological and neurological expressed 1, HN1A, Hnes1	hematological and neurological expressed 1	1416028_a_at	-2.207	34	Nucleus	other		51155	15374	287828
HNF1A	AI323641, HNF1, HNF1-ALPHA, HNF1[a], LF-B1, MODY3, TCF1	HNF1 homeobox A	--		61	Nucleus	transcription regulator		6927	21405	24817
HNF4A	FLJ39654, HNF-4, HNF4 ALPHA, HNF4a7, HNF4a8, HNF4a9, MODY, MODY1, NR2A1, NR2A21, TCF, TCF14	hepatocyte nuclear factor 4, alpha	--		60	Nucleus	transcription regulator		3172	15378	25735
HNMT	1500031F01Rik, AI788969, HMT, HNMT-S1, HNMT-S2, MGC105411	histamine N-methyltransferase	1417702_a_at	6.07	91	Cytoplasm	enzyme		3176	140483	81676
HNRNPA1	A1, D15Ertd119e, HDP, HETEROGENOUS NUCLEAR RIBONUCLEOPROTEIN A1, HNRNP-A, HNRPA1, MGC102127, MGC102128, MGC102835, MGC103392, VDRE-BP1	heterogeneous nuclear ribonucleoprotein A1	1423531_a_at	-3.499	7	Nucleus	other		3178	15382
HNRNPA2B1	9130414A06Rik, DKFZp779B0244, FLJ22720, hnRNP, hnRNP A, HNRNP A2, HNRNP B1, HNRNPA2/B1, HNRPA2, HNRPA2B1, Hnrpa2b1 (predicted), Hnrpa2b1_predicted, HNRPB1, RNPA2, SNRPB1, VDRE-BP2	heterogeneous nuclear ribonucleoprotein A2/B1	--		31	Nucleus	other		3181	53379	362361
HNRNPC	AL022939, C1, C2, D14Wsu171e, Heterogeneous nuclear ribonucleoprotein C, HNRNP, Hnrnp C1/C2, HNRNPC1, hnRNPC2, HNRPC, Hnrpc1, Hnrpc2, MGC104306, MGC105117, MGC114359, MGC117353, MGC131677, SNRPC	heterogeneous nuclear ribonucleoprotein C (C1/C2)	--		37	Nucleus	other		3183	15381	290046
HNRPAB	3010025C11RIK, A1F-C1, ABBP1, CBF-A, Cgbfa, FLJ40338, HNRNP TYPE A/B, Hnrnpab, NUCLEAR RIBONUCLEOPROTEIN A/B, Nucleic acid binding factor prm10, p38, Qtbp42	heterogeneous nuclear ribonucleoprotein A/B	1415914_at	-2.26	59	Nucleus	enzyme		3182	15384	83498
HNRPD	AUF1, AUF1A, C230004L04, HNRNP D, HNRNP D0, HnRNP UP2, P37	heterogeneous nuclear ribonucleoprotein D (AU-rich element RNA binding protein 1, 37kDa)	1457568_at	2.771	7, 31, 50	Nucleus	transcription regulator		3184	11991	79256
HNRPF	4833420I20Rik, AA407306, HNRNP F, HnRNP F/H, mcs94-1, MGC101981, MGC110997, MGC125106, MGC36971, OK/SW-cl.23, Ribonucleoprotein F	heterogeneous nuclear ribonucleoprotein F	--		52	Nucleus	other		3185	98758	64200
HOM-TES-103	4733401N06Rik, A930037G23Rik, DKFZP586I2223, FLJ20703, MGC117359, RGD1308257	hypothetical protein LOC25900	1454628_at	11.993	64	Unknown	other		25900	320678	362437
HOOK1	A930033L17Rik, azh, h-hook1, HK1, Hook1_predicted, MGC10642	hook homolog 1 (Drosophila)	1438018_at	-4.179		Cytoplasm	other		51361	77963	313370
HOXA9	ABD-B, D6a9, HOX1, HOX1.7, HOX1G, Hox1r5, Hoxa7, MGC1934	homeobox A9	--		42	Nucleus	transcription regulator		3205	15405	500126
HOXB6 (includes EG:3216)	Hox-2.2, HOX2, HOX2B, Hoxb6, HU-2, RGD1562142_predicted	homeobox B6	1451660_a_at	3.267	7	Nucleus	transcription regulator		3216	15414	497986
HOXC6	CP25, HHO.C8, Hox-3.3, Hox-6.1, HOX3, HOX3C	homeobox C6	1427362_x_at	5.007	52	Nucleus	transcription regulator		3223	15425	252885
HOXC8	D130011F21Rik, Hox-3.1, HOX3, HOX3A, Hox3r4	homeobox C8	1452412_at	49.067	10	Nucleus	transcription regulator		3224	15426
HRAS	c-bas/has, C-H-RAS, C-HA-RAS, C-HA-RAS-1, c-rasHa, CTLO, HA-RAS, Harvey-ras, HRAS1, K-ras, Kras2, N-ras, RAS, RAS HA, RASH1, V-H-RAS	v-Ha-ras Harvey rat sarcoma viral oncogene homolog	--		36, 45	Plasma Membrane	enzyme		3265	15461	293621
HRASLS3	C78643, H-REV107-1, HREV107, HREV107-3, MGC118754	HRAS-like suppressor 3	1451611_at	8.246	51	Nucleus	other		11145	225845	24913
HRBL	A630095P14RIK, Hrbl_predicted, MGC61203, MGC7148, RAB-R	HIV-1 Rev binding protein-like	1437642_at	6.659	60	Nucleus	other		3268	231801	304375
HS3ST1	3-OST1, 3OST, D5Wsu110e, HEPARAN SULFATE D-GLUCOSAMINYL 3-O-SULFOTRANSFERASE 1 PRECURSOR, Hsg3ost	heparan sulfate (glucosamine) 3-O-sulfotransferase 1	1423450_a_at	2.673	65	Cytoplasm	enzyme		9957	15476	84406
HS3ST3B1	3-OST-3B, 30ST3B1, 3OST3B1, AW536289, HS3ST3B, Hs3st3b1_predicted, m3-OST-3B	heparan sulfate (glucosamine) 3-O-sulfotransferase 3B1	1433977_at	-6.054	65	Cytoplasm	enzyme		9953	54710	303218
HSD11B1	11 BETA HSD, 11-BETA HSD-1, 11-DH, HDL, HSD11, HSD11B, HSD11L, Hsdrla, LRRGT00065, MGC13539	hydroxysteroid (11-beta) dehydrogenase 1	1449038_at	8.467	7, 39	Cytoplasm	enzyme		3290	15483	25116
HSD17B10	17b-HSD10, ABAD, Ads9, ERAB, HADH2, HCD2, MHBD, SCHAD, XH98G2	hydroxysteroid (17-beta) dehydrogenase 10	1448286_at	-2.733	29	Cytoplasm	enzyme		3028	15108	63864
HSD3B1	3-Beta-HSD, 3b-HSD type I isoform, 3BETA HSD TYPE1, 3Beta-HSD I, 3BH, D3Ertd383e, HSD3B, Hsd3b2, HSD3B4, HSDB1, HSDB3, HSDB3A, hydroxysteroid dehydrogenase-1 delta-5-3-beta, MGC105549	hydroxy-delta-5-steroid dehydrogenase, 3 beta- and steroid delta-isomerase 1	--		64	Cytoplasm	enzyme	trilostane	3283	15492	360348
HSF4	CTM, Hsf4_predicted, HSTF 4, ldis1, mHSF4	heat shock transcription factor 4	--		67	Nucleus	transcription regulator		3299	26386	291960
Hsp27		--	--		60	Unknown	group
Hsp70	Hsp70gene	--	--		20	Unknown	group
Hsp90	HSC90, Hsp84, Hspcb	--	--		27	Unknown	group
HSP90AA1	86kDa, 89kDa, AL024080, AL024147, FLJ31884, Heat shock protein 1, alpha, HSP4, HSP86, Hsp86-1, HSP89, Hsp90, HSP90 ALPHA, HSP90A, HSP90N, HSPC1, HSPCA, HSPCAL1, HSPCAL4, HSPN, LAP2, MGC105293	heat shock protein 90kDa alpha (cytosolic), class A member 1	1455078_at	2.567	1	Cytoplasm	other	17-dimethylaminoethylamino-17-demethoxygeldanamycin, IPI-504	3320	15519	299331
HSP90B1	ECGP, ENDOPLASMIN, ERp99, GP96, GRP94, HSP GP96 PRECURSOR, TA-3, TARG2, TRA1, Tra1_predicted	heat shock protein 90kDa beta (Grp94), member 1	--		57	Cytoplasm	other	17-dimethylaminoethylamino-17-demethoxygeldanamycin, IPI-504	7184	22027	362862
HSPA5	78kDa, AL022860, AU019543, BIP, D2Wsu141e, D2Wsu17e, FLJ26106, GRP78, HEAT SHOCK 70KDA PROTEIN5, Hsce70, HSP70-5, Immunoglobulin heavy chain binding protein, mBiP, MIF2, SEZ-7	heat shock 70kDa protein 5 (glucose-regulated protein, 78kDa)	--		57	Cytoplasm	other		3309	14828	25617
HSPA8	2410008N15Rik, HEAT SHOCK COGNATE 71-KDA PROTEIN, Heat shock protein 8, HS7C, HSC54, HSC70, HSC71, HSC73, Hsp 8, HSP/C70, HSP70, HSP71, HSP73, HSPA10, LAP1, MGC102007, MGC106514, MGC114311, MGC118485, MGC128130, MGC131511, MGC29929, NIP71	heat shock 70kDa protein 8	1420622_a_at	-2.103	12	Cytoplasm	enzyme		3312	15481	24468
HSPBP1	1500019G21Rik, HSP70 BINDING PROTEIN, Hspbp	hsp70-interacting protein	1416894_at	-2.168	20	Unknown	other		23640	66245	246146
HSPC105	4632417N05Rik, AI117603, RGD1308481_predicted	NAD(P) dependent steroid dehydrogenase-like	1427082_at	-4.508	64	Unknown	enzyme		93517	74032	307897
HSPG2 (includes EG:3339)	AI852380, ENDOREPELLIN, Heparan Sulfate Proteoglycan 2, Hspg2, LOC313641, Pcn, Per, PERLECAN, PLC, PRCAN, SJA, SJS, SJS1	heparan sulfate proteoglycan 2	1418670_s_at	6.739	21, 32, 53	Plasma Membrane	other		3339	15530	313641
HTRA1	AI429470, ARMD7, HTRA, L56, MGC93339, ORF480, Protease do precursor, PRSS11, RSPP11	HtrA serine peptidase 1	1438251_x_at	8.054	29	Extracellular Space	peptidase		5654	56213	65164
hydrogen peroxide	7722-84-1, H2O2, hydrogen dioxide, hydrogen peroxide	--	--		55	Unknown	chemical - endogenous mammalian
IAPP	AMYLIN, DAP, IAP	islet amyloid polypeptide	--		62	Extracellular Space	other		3375	15874	24476
ICA1	69kDa, ICA69, ICAp69	islet cell autoantigen 1, 69kDa	1431644_a_at	-2.692		Cytoplasm	other		3382	15893	81024
ID1	AI323524, D2Wsu140e, ID, ID-1H, ID125A, Id1b, Idb1, MGC156482	inhibitor of DNA binding 1, dominant negative helix-loop-helix protein	1425895_a_at	5.074	12	Nucleus	transcription regulator		3397	15901	25261
ID2	Ac2-300, AI255428, C78922, GIG8, ID-2H, ID2A, IDB2, Inhibitor Of DNA Binding 2, inhibitor of DNA binding 2, dominant negative helix-loop-helix protein, MGC105494, MGC26389	inhibitor of DNA binding 2, dominant negative helix-loop-helix protein	1435176_a_at	-4.853	10	Nucleus	transcription regulator		3398	15902	25587
ID3	HEIR-1, Helix-loop-helix protein (Id related), HLH 1R21, HLH462, IDB3, INHIBITOR OF DNA BINDING 3	inhibitor of DNA binding 3, dominant negative helix-loop-helix protein	1416630_at	6.912	1	Nucleus	transcription regulator		3399	15903	25585
IDE	1300012G03Rik, 4833415K22Rik, AA675336, AI507533, FLJ35968, INSDEGM, INSULYSIN	insulin-degrading enzyme	--		47	Extracellular Space	peptidase		3416	15925	25700
IDH1	AI314845, AI788952, E030024J03Rik, Id-1, IDH, IDP, Idpc, ISOCITRATE DEHYDROGENASE, MGC115782, PICD	isocitrate dehydrogenase 1 (NADP+), soluble	--		33	Cytoplasm	enzyme		3417	15926	24479
IER2	AI317238, Ch1, ETR101, ETR11, Growth factor-inducible protein, MGC111472, MGC15265, MGC72578, PIP92, T lymphocyte activated protein	immediate early response 2	1416442_at	-2.582	25	Cytoplasm	other		9592	15936	494344
IER3	AI663993, cI-3, DIF-2, GLY96, IEX-1, IEX-1L, IEX-1S, Ler3, MGC124532, PRG1	immediate early response 3	--		61	Cytoplasm	other		8870	15937	294235
IFI16	A730048F03, D3, D3cDNA, Ifi-d3, IFI16B, IFI204, Ifi205, IFNGIP1, MGC9466, Mnda, p204, PYHIN2, rHin-3	interferon, gamma-inducible protein 16	1452349_x_at	15.135	10, 31, 68	Nucleus	transcription regulator		3428	226695|381308|15951	304988
IFI30	GILT, IFN-30, IP30, MGC124690, MGC32056	interferon, gamma-inducible protein 30	1422476_at	-2.499	28	Cytoplasm	enzyme		10437	65972	290644
IFI202B	Ifbip-1, Ifi202, Ifi202a, P202, p202a, P202b	interferon activated gene 202B	--		34	Nucleus	other			26388
IFNG	IFG, IFI, IFN-GAMMA, IFNG2, INTERFERON GAMMA	interferon, gamma	--		51, 64	Extracellular Space	cytokine		3458	15978	25712
IFNGR1	CD119, FLJ45734, Ifgr, IFN GAMMA R ALPHA, IFN-gamma R, IFN-GAMMA RECEPTOR, IFNGR, IFNGRA, INTERFERON GAMMA RECEPTOR ALPHA CHAIN, MAF receptor, Nktar	interferon gamma receptor 1	1448167_at	2.455	19	Plasma Membrane	transmembrane receptor	interferon gamma-1b	3459	15979	116465
IFNGR2	AF-1, IFGR2, Ifgt, IFNgammaRbeta, Ifngr2_predicted, IFNGRB, IFNGT1	interferon gamma receptor 2 (interferon gamma transducer 1)	--		28	Plasma Membrane	transmembrane receptor	interferon gamma-1b	3460	15980	360697
IFRD2	1810034A24Rik, AA470234, AI838527, FLJ40446, IFNRP, Ifrd2_predicted, SKMc15, SM15	interferon-related developmental regulator 2	1451016_at	-2.81	35	Unknown	other		7866	15983	300994
IGBP1	AI115586, AI662457, AIpha4, ALPHA4, AW208785, C81413, IBP1, IG ALPHA BP1, p52, Pc52, Protein Phosphatase 2A AIpha4, Protein Phosphatase 2A Alpha4, TAP42	immunoglobulin (CD79A) binding protein 1	1460737_at	-2.034	17	Cytoplasm	phosphatase		3476	18518	58845
Ige	IgE protein, IgE S2	--	--		20	Unknown	complex
IGF1	C730016P09Rik, des(1-3)IGF-I, Des-(1-3)-igf1, human somatomedin C, IGF-I, mecasermin, Preproinsulin-like growth factor ia	insulin-like growth factor 1 (somatomedin C)	1419519_at	30.999	13, 42	Extracellular Space	growth factor		3479	16000	24482
IGF2	AL033362, C11orf43, FLJ22066, FLJ44734, IFG2, IGF-II, INSIGF, M6pr, MGC140034, Mpr, Peg2, pp9974, RNIGF2, somatomedin A	insulin-like growth factor 2 (somatomedin A)	--		44	Extracellular Space	growth factor		3481	16002	24483
IGF1R	A330103N21RIK, CD221, D930020L01, hyft, IGF-IR, IGF1 RECEPTOR, Igf1r beta, Igf1r beta isoform, IGFIRC, Igfr, IGFR1, JTK13, LOC51049, MGC142170, MGC142172, MGC18216, NM1	insulin-like growth factor 1 receptor	--		58	Plasma Membrane	transmembrane receptor	IGF1	3480	16001	25718
IGF2BP2	C330012H03Rik, IMP-2, Neilsen, p62, RGD1305614_predicted, VICKZ2	insulin-like growth factor 2 mRNA binding protein 2	1439764_s_at	5.184		Cytoplasm	other		10644	319765	303824
IGF2R	AI661837, CD222, Ci M6pr, CI-MPR, Igf-II/mpr, Igfr2, M6P-R, M6P/IGF2R, MANNOSE-6-PHOSPHATE RECEPTOR, Mpr, MPR1, MPR300, MPRI, TYPE 2 IGF RECEPTOR, Type 2 insulin-like growth factor receptor	insulin-like growth factor 2 receptor	1457356_at	2.438	5	Plasma Membrane	transmembrane receptor		3482	16004	25151
IGFALS	Albs, ALS, Insulin-like growth factor binding protein complex, acid labile subunit, KIAA4111, MGC150140, MGC150141, mKIAA4111	insulin-like growth factor binding protein, acid labile subunit	--		47	Extracellular Space	other		3483	16005	79438
Igfbp		--	--		21	Unknown	group
IGFBP3	AI649005, BP-53, IBP3, IGBP3, IGgfbp3, MGC156773	insulin-like growth factor binding protein 3	--		52	Extracellular Space	other		3486	16009	24484
IGFBP4	AI875747, BP-4, DEB2, HT29-IGFBP, IBP4	insulin-like growth factor binding protein 4	1437406_x_at	4.462	66	Extracellular Space	other		3487	16010	360622
IGFBP6	IBP6, RBP6A	insulin-like growth factor binding protein 6	--		28	Extracellular Space	other		3489	16012	25641
IGHE	C EPSILON, EPSILON IG H, Germ Line C Epsilon, IG EPSILON, IGE, IgE FE-3, Igh-7, IGH2, Immunoglobulin epsilon	immunoglobulin heavy constant epsilon	--		64	Extracellular Space	other	omalizumab	3497	16020	299351
IGHG1	Gamma1, IG HEAVY CONSTANT GAMMA 1 (G1M MARKER), IGG GAMMA 1 HEAVY CHAIN, IGG KAPPA HEAVY CHAIN, IGG1, Igh-4, IGH3, Ighg, Immunoglobulin GL Gamma 1, VH7183	immunoglobulin heavy constant gamma 1 (G1m marker)	--		52	Extracellular Space	other		3500	16017	24489
IGHM	AI326478, Ak007163, DKFZp686I15196, DKFZp686I15212, FLJ00385, IG HEAVY CONSTANT MU, IG MU, Igh-6, Igm, IGM MU, IMMUNOGLOBULIN M, MGC104996, MGC107036, MGC107507, MGC52291, MU, MU HEAVY CHAIN, Mu MT, Mu S, muH, VH	immunoglobulin heavy constant mu	1427329_a_at	21.147	52	Plasma Membrane	transmembrane receptor		3507	16019
IGKC	HCAK1, Ig Germline Kappa-Chain C Region, IG KAPPA CONSTANT, IGG KAPPA, Igk-c, Immunoglobulin Kappa Light Chain, KAPPA LIGHT CHAIN, Km, MGC111575, MGC118128, MGC62011, MGC72072, MGC88770, MGC88771, MGC88809	immunoglobulin kappa constant	--		52	Extracellular Space	other		3514	16071	24491
IGSF8	AA033172, AU041109, CD316, CD81P3, ESTM34, EWI-2, KCT-4, MGC105805, PGRL, R75384	immunoglobulin superfamily, member 8	1460675_at	-2.863	24	Plasma Membrane	other		93185	140559	304979
IHPK2	1500005N04RIK, AW050208, INSP6K2, IP6K2, PiUS	inositol hexaphosphate kinase 2	1428373_at	-2.904	8	Cytoplasm	kinase		51447	76500	59268
Ikb	I KAPPA B, I&kappa;B	--	--		23	Unknown	group
IKK	IKKALPHABETA	--	--		23	Unknown	complex
IL1	Interleukin 1	--	--		27	Unknown	group
IL2	INTERLEUKIN-2, lymphokine, TCGF	interleukin 2	--		36	Extracellular Space	cytokine		3558	16183	116562
IL4	BSF1, IgG1, Il4e12, INTERLEUKIN 4, MGC79402	interleukin 4	--		56, 67	Extracellular Space	cytokine		3565	16189	287287
IL6	BSF2, FDGI, HGF, HSF, IFN BETA 2A, IFNB2, ILg6, INTERLEUKIN 6	interleukin 6 (interferon, beta 2)	--		61, 64	Extracellular Space	cytokine	tocilizumab	3569	16193	24498
IL7	A630026I06RIK, hlb368, MGC129342	interleukin 7	--		57	Extracellular Space	cytokine		3574	16196	25647
IL8	3-10C, AMCF-I, b-ENAP, CXCL8, GCP-1, INTERLEUKIN-8, K60, LECT, LUCT, LYNAP, MDNCF, MONAP, Monocyte-derived neutrophil chemotactic factor, NAF, NAP-1, SCYB8, TSG-1	interleukin 8	--		40	Extracellular Space	cytokine		3576
IL9	HP40, P40	interleukin 9	--		52	Extracellular Space	cytokine		3578	16198	116558
IL10	CSIF, IL10A, IL10X, MGC126450, MGC126451, TGIF	interleukin 10	--		62	Extracellular Space	cytokine		3586	16153	25325
IL11	AGIF	interleukin 11	--		30	Extracellular Space	cytokine		3589	16156	171040
IL13	ALRH, BHR1, MGC116786, MGC116788, MGC116789, P600	interleukin 13	--		64	Extracellular Space	cytokine		3596	16163	116553
IL22	IL-21, IL-D110, IL-TIF, Iltifb, MGC129416, MGC129417, MGC79382, MGC79384, RGD1561292_predicted, TIFa, TIFIL-23, zcyto18	interleukin 22	--		67	Extracellular Space	cytokine		50616	50929|116849	500836
IL25	IL-17E, RGD1561632_predicted	interleukin 25	--		40, 67	Extracellular Space	cytokine		64806	140806	501996
IL15RA	AA690181, IL-15 RECEPTOR ALPHA, IL-15Ralpha, Il15ra_predicted, MGC104179	interleukin 15 receptor, alpha	1448681_at	-2.903	20	Plasma Membrane	transmembrane receptor		3601	16169	364775
IL1B	IL-1, IL1-BETA, IL1F2	interleukin 1, beta	--		64	Extracellular Space	cytokine	IL-1 trap	3553	16176	24494
IL1R2	CD121b, CDW121B, DECOY R2, IL-1R type II, IL1RB, MGC47725	interleukin 1 receptor, type II	--		33	Plasma Membrane	transmembrane receptor		7850	16178	117022
IL1RAP	6430709H04RIK, AI255955, AV239853, C3orf13, FLJ37788, IL-1RACP, IL1R3, ILRAP, MGC114349	interleukin 1 receptor accessory protein	1421844_at	-3.728	22	Plasma Membrane	transmembrane receptor		3556	16180	25466
IL1RL1	DER4, FIT-1, Il33ra, LY84, Lymphocyte Antigen 84, MGC32623, ST2, St2-rs1, ST2L, ST2V, T1, T1/ST2	interleukin 1 receptor-like 1	1425145_at	8.054	22	Plasma Membrane	transmembrane receptor		9173	17082	25556
IL6ST	5133400A03Rik, AA389424, Ac1055, BB405851, CD130, CDw130, D13Ertd699e, GP130, GP130-RAPS, Il6 transd, IL6R-beta	interleukin 6 signal transducer (gp130, oncostatin M receptor)	1460295_s_at	8.275	19	Plasma Membrane	transmembrane receptor		3572	16195	25205
IL7R	CD127, CDW127, IL-7 RECEPTOR ALPHA CHAIN, IL7R ALPHA, Il7r_predicted, MGC107557	interleukin 7 receptor	1448576_at	5.651	21	Plasma Membrane	transmembrane receptor	recombinant human interleukin-7	3575	16197	294797
ILF3	DRBF, DRBP76, Interleukin enhancer binding factor 3, MMP4, MPHOSPH4, MPP4, NF-AT-90, NF90, NFAR, NFAR-1, TCP80	interleukin enhancer binding factor 3, 90kDa	--		50	Nucleus	transcription regulator		3609	16201	84472
ILK	AA511515, DKFZp686F1765, ESTM24, ILK1, P59	integrin-linked kinase	--		53	Plasma Membrane	kinase		3611	16202	170922
IMPA2	2210415D20Rik, AI326924, AW259601, MGC93085, Myo-inositol monophosphatase A2	inositol(myo)-1(or 4)-monophosphatase 2	1418665_at	-2.35	58	Cytoplasm	phosphatase		3613	114663	282636
IMPACT	E430016J11RIK, MGC33718	Impact homolog (mouse)	1415911_at	3.22	58	Unknown	other		55364	16210	497198
IMPDH2	Imp dehydrogenase 2, IMPD, IMPD2, Impdh, IMPDH-II, inosine 5'-phosphate dehydrogenase 2, LOC100042069, MGC72938	IMP (inosine monophosphate) dehydrogenase 2	1415852_at	-2.639	50	Cytoplasm	enzyme	thioguanine, VX-944, interferon alfa-2a/ribavirin, mycophenolic acid, ribavirin	3615	100042069|23918	301005
INCA1	AI842396, HSD45, MGC148150, MGC148151, RGD1306656_predicted	inhibitor of CDK interacting with cyclin A1	1448034_at	2.696	45	Nucleus	other		388324	103844	360555
ING1	2610028J21Rik, AA407184, AI875420, Ingh, mING1h, p24ING1c, p33, P33ING1, p33ING1B, p33ING1c, p47, p47ING1a	inhibitor of growth family, member 1	--		68	Nucleus	transcription regulator		3621	26356	306626
Inositol-trisphosphate 3-kinase	1D-myo-inositol-trisphosphate 3-kinase, ATP:1D-myo-inositol-1,4,5-trisphosphate 3-phosphotransferase	--	--		8	Unknown	group
INS1	Ins2-rs1, INSULIN, Insulin I, Insulin-1, Preproinsulin, Preproinsulin1	insulin I	--		47	Extracellular Space	other			16333	24505
INSIG1	1810013C12Rik, CL-6, Cl6a, IIG1, Insulin-induced growth response protein cl-6, MGC1405	insulin induced gene 1	1454671_at	4.664	10, 40	Cytoplasm	other		3638	231070	64194
INSR	4932439J01Rik, ALPHA SUBUNIT INSULIN RECEPTOR, CD220, D630014A15Rik, HHF5, INSULIN RECEPTOR, INSULIN RECEPTOR B, Insulin receptor beta, INSULIN RECEPTOR KINASE, INSULIN RPTK, IR, IR ALPHA, IR-B, IRK	insulin receptor	--		30, 44	Plasma Membrane	kinase	insulin, insulin aspart, insulin glulisine, insulin lispro, insulin glargine	3643	16337	24954
Insulin	C-peptide	--	--		16	Unknown	group
Integrin	Integrin protein(s)	--	--		24	Unknown	complex
INTS6	2900075H24Rik, AI480962, DBI-1, DDX26, DDX26A, DICE1, DKFZP434B105, HDB, INT6, LRRGT00024, Notch2l, Notchl2	integrator complex subunit 6	1423274_at	5.268		Nucleus	enzyme		26512	18130	361057
IQSEC1	ARF-GEP100, AW561907, BC026481, cI-43, D6Ertd349e, KIAA0763, mKIAA0763	IQ motif and Sec7 domain 1	1452327_at	3.548	20	Cytoplasm	other		9922	232227
IRAK1BP1	4921528N06Rik, Aabp3, AI851240, AIP70, Irak1bp1_predicted, MGC138458, MGC138460, SIMPL	interleukin-1 receptor-associated kinase 1 binding protein 1	1431771_a_at	2.807	8	Unknown	other		134728	65099	300862
IRF3	C920001K05RIK, Ifn regulatory factor 3, MGC91046, MGC94729	interferon regulatory factor 3	--		71	Nucleus	transcription regulator		3661	54131	292892
IRF9	INTERFERON-STIMULATING TRANSCRIPTION FACTOR 3 GAMMA, ISGF3, ISGF3G, P48	interferon regulatory factor 9	1421322_a_at	-2.526	57	Nucleus	transcription regulator		10379	16391	305896
iron	7439-89-6, Fe, iron, iron, elemental	--	--		51	Unknown	chemical - endogenous mammalian
IRS	INSULIN RECEPTOR SUBSTRATE	--	--		13, 30	Unknown	group
IRS1	ENSMUSG00000022591, G972R, HIRS-1, IRS1IRM	insulin receptor substrate 1	1423104_at	2.482	24	Cytoplasm	other		3667	16367	25467
IRS2	4PS, LOC207125	insulin receptor substrate 2	--		30, 37	Cytoplasm	other		8660	384783	29376
IRS3	AA408304, MGC106831, pp60irs3	insulin receptor substrate 3	1437672_at	53.65	13, 30	Nucleus	other			16369	84021
IRS4	Irs4_predicted, PY160	insulin receptor substrate 4	--		30	Cytoplasm	other		8471	16370	315350
IRX5	IRX-2A, LOC498918	iroquois homeobox 5	1421072_at	-6.132	35	Nucleus	transcription regulator		10265	54352	498918
IRX3 (includes EG:79191)	AI894186, IRX-1, Irx3, Irx3_predicted	iroquois homeobox 3	1418517_at	-4.029	42	Nucleus	transcription regulator		79191	16373	307721
ITGA1	ALPHA1 INTEGRIN, CD49A, E130012M19RIK, INTEGRIN ALPHA 1, VLA1	integrin, alpha 1	1446569_at	2.401	10	Plasma Membrane	other		3672	109700	25118
ITGA7	alpha7, FLJ25220, INTEGRIN ALPHA 7, MGC105724, [a]7	integrin, alpha 7	--		53	Plasma Membrane	other		3679	16404	81008
ITGA9 (includes EG:3680)	(alpha)9, 2610002H11Rik, ALPHA-RLC, D130073C02, D9Ertd428e, INTEGRIN ALPHA9, ITGA4L, Itga9, LOC685004, LOC687154, RLC	integrin, alpha 9	--		53	Plasma Membrane	other		3680	104099	685004
ITGB1	4633401G24RIK, AA409975, AA960159, BETA1 INTEGRIN, BETA1 INTEGRIN RECEPTOR, CD29, CD29 antigen, FNRB, GPIIA, INTEGRIN BETA 1, INTEGRIN BETA 1 RECEPTOR, INTEGRIN BETA 1C, MDF2, MGC137337, MSK12, VLAB	integrin, beta 1 (fibronectin receptor, beta polypeptide, antigen CD29 includes MDF2, MSK12)	--		36, 53	Plasma Membrane	transmembrane receptor		3688	16412	24511
ITGB4	AA407042, C230078O20, CD104, INTEGRIN-BETA 4	integrin, beta 4	--		36	Plasma Membrane	transmembrane receptor		3691	192897	25724
ITGB5	AA475909, AI874634, beta-5, Beta5 integrin, ESTM23, FLJ26658, INTEGRIN BETA 5, Integrin Beta X, RGD1563276, RGD1563276 predicted, [b]-5, [b]5A, [b]5B	integrin, beta 5	--		29	Plasma Membrane	other	EMD121974	3693	16419	257645
ITGB3BP	4930471O16RIK, AU022583, beta 3 endonexin, CENP-R, HSU37139, NRIF3, TAP20	integrin beta 3 binding protein (beta3-endonexin)	1456097_a_at	-2.148	24	Nucleus	other		23421	67733	362548
ITIH5	4631408O11RIK, 5430408M01Rik, Ai317339, DKFZp686F0145, E130106B02, FLJ14641, INTER-ALPHA TRYPSIN INHIBITOR HEAVY CHAIN, MGC10848, pp14776	inter-alpha (globulin) inhibitor H5	1429159_at	19.181	1	Unknown	other		80760	209378
ITM2A	AW108051, BRICD2A, E25, E25 protein, E25A, Itm2, MGC116343	integral membrane protein 2A	1423608_at	9.805	57	Plasma Membrane	other		9452	16431	317218
ITPKB	1110033J02RIK, Aw121826, E130307H12RIK, INOSITOL TRISPHOPHATE 3-KINASE B, InsP3 3-kinase B, Ip3 3-Kinase, IP3 3-kinase B, IP3K, IP3K-B, PIG37	inositol 1,4,5-trisphosphate 3-kinase B	1435272_at	3.698	8	Cytoplasm	kinase		3707	320404	54260
ITPKC	9130023N17RIK, IP3KC	inositol 1,4,5-trisphosphate 3-kinase C	1454755_at	-2.069	8	Unknown	kinase		80271	233011	308451
ITPR2	AI649341, INSP3R TYPE2, InsP3R-2, InsP3R-5, Ip3 Receptor Type 2, IP3R2, Ip3r5, ITPR5, LOC330445	inositol 1,4,5-triphosphate receptor, type 2	--		28	Cytoplasm	ion channel		3709	16439	81678
IVD	1300016K07Rik, 6720455E18Rik, ACAD2, AI463340, Isovaleryl-Coa Dehydrogenase	isovaleryl Coenzyme A dehydrogenase	1418238_at	3.55	47	Cytoplasm	enzyme		3712	56357	24513
JAK	Jak Kinase	--	--		19	Unknown	group
JAM2	1110002N23Rik, 2410030G21Rik, 2410167M24Rik, AU016127, C21orf43, CD322, JAM-B, Jcam2, PRO245, VE-JAM	junctional adhesion molecule 2	1436568_at	7.141	38	Plasma Membrane	other		58494	67374	619374
JARID2	AI317256, AU045941, C79929, C79931, JMJ, jumonji	jumonji, AT rich interactive domain 2	1422697_s_at	-3.955	44	Nucleus	transcription regulator		3720	16468
Jnk	Jnk (55 kDa isoform), Jnk p46, Jnk p46 isoform, Jnk p54, Jnk p54 isoform, Jnk p56, Jnk protein, Jnk/Sapk, p40, p46 jnk/sapk, p47, p54 jnk/sapk, Sapk/Jnk	--	--		22	Unknown	group
JOSD3	2810003M17Rik, 4930553M18Rik, 5930426I11Rik, MGC117821, MGC5306, RGD1309627	Josephin domain containing 3	1430147_a_at	-3.013	4	Nucleus	other		79101	75316	363017
JTV1	AA407136, AA407225, AIMP2, MGC125271, MGC30261, MGC36346, MGC36522, MGC37389, P38, p38 tRNA synthetase complex component, PRO0992	JTV1 gene	1424151_at	-2.107	15	Plasma Membrane	other		7965	231872	288480
KALRN	2210407G14RIK, AV235988, DUET, Duo, E530005C20RIK, FLJ16443, Gm539, HAPIP, KALIRIN, Kalirin7, Pcip10, TRAD	kalirin, RhoGEF kinase	1429796_at	2.755	17, 48	Cytoplasm	kinase		8997	545156	84009
KARS	AA589550, AL024334, AL033315, AL033367, D8Ertd698e, D8Wsu108e, KARS2, KIAA0070, KRS, LysRS, MGC94484, mKIAA0070	lysyl-tRNA synthetase	1416068_at	-2.556	5	Cytoplasm	enzyme		3735	85305	292028
KBTBD8	AU040152, KIAA1842, MGC91215, mKIAA1842, RGD1563166_predicted, TA-KRP	kelch repeat and BTB (POZ) domain containing 8	1433902_at	-2.253	49	Unknown	other		84541	243574	500262
KCNA1	AEMK, AI840627, Brain K+ channel protein 1, EA1, HBK1, HUK1, HUKI, Kca1-1, KCNA, Kcpvd, KV 1.1 ALPHA SUBUNIT, KV1.1, MBK1, mceph, MGC124402, MGC126782, MGC138385, Mk-1, RBK1, Shak, Voltage-gated potassium channel protein 1	potassium voltage-gated channel, shaker-related subfamily, member 1 (episodic ataxia with myokymia)	1437230_at	8.368	2	Plasma Membrane	ion channel		3736	16485	24520
KCNB1	DRK1, DRK1PC, h-DRK1, Kcr1-1, KV2.1, Shab	potassium voltage-gated channel, Shab-related subfamily, member 1	1423179_at	5.472	46	Plasma Membrane	ion channel		3745	16500	25736
KCNC2	AW047325, B230117I07, KShIIIA, KV3.2, MGC138196	potassium voltage-gated channel, Shaw-related subfamily, member 2	1455258_at	29.239	66	Plasma Membrane	ion channel		3747	268345	246153
KCNK1	AI788889, DPK, HOHO, HOHO1, K2p1.1, KCNO1, Knk1, Twik, TWIK-1	potassium channel, subfamily K, member 1	1448690_at	-5.157	26	Plasma Membrane	ion channel		3775	16525	59324
KCNK2	A430027H14Rik, AI848635, hTREK-1c, hTREK-1e, K2p2.1, MGC126742, MGC126744, MGC142615, rTREK1d, TPKC1, TREK, TREK-1	potassium channel, subfamily K, member 2	1449158_at	4.728	62	Plasma Membrane	ion channel		3776	16526	170899
KCNN4	Gardos channel, hIKCa1, hKCa4, HSK4, IK1, IKCA1, KCa3.1, KCA4, MGC156636, mIKCa1, rKCNN4c, rSK4, SK4	potassium intermediate/small conductance calcium-activated channel, subfamily N, member 4	1435945_a_at	-24.056	25	Plasma Membrane	ion channel	ICA 17043	3783	16534	65206
KCNQ5 (includes EG:56479)	7730402H11, 9230107O05Rik, AA589396, D1Mgi1, Kcnq5, Kv7.5, LOC689123	potassium voltage-gated channel, KQT-like subfamily, member 5	1441071_at	3.052	27	Plasma Membrane	ion channel		56479	226922	689123
KCTD1	4933402K10Rik, AI661543, AW553000, C18orf5, Vad, Vad5	potassium channel tetramerisation domain containing 1	1422293_a_at	-3.56	49	Unknown	other		284252	106931	291772
KHDRBS3	Etle, etoile, SALP, SLM-2, T-STAR	KH domain containing, RNA binding, signal transduction associated 3	1453317_a_at	-3.437	49	Nucleus	other		10656	13992	64015
KIAA0101	2810417H13Rik, AA409629, L5, MGC29306, mKIAA0101, NRG1, Ns5apt9, NS5ATP9, OEATC-1, p15 PAF, p15(PAF)	KIAA0101	1419153_at	-4.65	34, 49	Nucleus	other		9768	68026	300795
KIAA0368	AI314180, AW558785, BB181316, ECM29, FLJ22036, KIAA1962, mKIAA0368, RGD1306148_predicted, RP11-386D8.2, RP23-211P15.1	KIAA0368	1436185_at	2.331	41	Cytoplasm	other		23392	230249	313196
KIAA1524	AA408511, AU018569, C330027C09, C330027C09Rik, FLJ12850, MGC163436, p90, RGD1310335_predicted	KIAA1524	1449699_s_at	-7.112	49	Cytoplasm	other		57650	224171	360711
KIAA1881	MGI:1929709, mKIAA1881, S3-12	KIAA1881	1418595_at	84.168	16	Cytoplasm	other		729359	57435
KIAA1949	2310014H01Rik, AA407849, AI450394, FLJ43651, HKMT1098, RGD1309543_predicted	KIAA1949	1431299_a_at	3.342	17	Unknown	other		170954	76448	361790
KIF11	EG5, HKSP, Kif8, Kifl1, KNSL1, TRIP5	kinesin family member 11	1435306_a_at	-9.5	61	Nucleus	other		3832	16551	171304
KIF22	AU021460, C81217, KID, Kif22a, KNSL4, MGC95045, OBP, OBP-1, OBP-2	kinesin family member 22	1451128_s_at	-16.219	32	Nucleus	other		3835	110033	293502
KIF18A	AU024633, B130001M12Rik, DKFZP434G2226, KIF18, MGC27627, RGD1561740_predicted	kinesin family member 18A	1424107_at	-3.421		Cytoplasm	other		81930	228421	362186
KIF20A	AA415432, FLJ21151, Kif20a_predicted, MKLP2, RAB6KIFL, RABKINESIN 6, RB6K	kinesin family member 20A	1449207_a_at	-17.21	44	Cytoplasm	transporter		10112	19348	361308
KIF2C	4930402F02Rik, ESTM5, KNSL6, KRP2, MCAK, MGC11883, X83316	kinesin family member 2C	1437611_x_at	-9.551	2	Nucleus	other		11004	73804	171529
KIF4A	AI323435, D330050K22Rik, FLJ12530, FLJ12655, FLJ14204, FLJ20631, HSA271784, KIF4, KIF4-G1, Kns4	kinesin family member 4A	1450692_at	-3.1	9	Nucleus	other		24137	16571	84393
KIF5C	FLJ44735, KIAA0531, Kif5c (predicted), Kif5c_predicted, KINN, MGC111478, mKIAA0531, NKHC, NKHC-2	kinesin family member 5C	1455266_at	2.695	13	Cytoplasm	other		3800	16574	311024
KITLG (includes EG:4254)	C-KIT LIGAND, Clo, CON, contrasted, DKFZp686F2250, Gb, KIT LIGAND, KITL, KITLG, Kl, KL-1, Kl2, Mast cell factor, MGF, SCF, SCF RECEPTOR LIGAND, SF, SL, SLF, STEEL, STEEL FACTOR, Stem cell factor	KIT ligand	--		52	Extracellular Space	growth factor		4254	17311	60427
KLC3	BC017147, KLC2, KLC2L, KLCt, KNS2B, MGC114264, MGC28837	kinesin light chain 3	1425558_at	-9.371	43	Unknown	enzyme		147700	232943	171549
KLF2	Klf2_predicted, LKLF	Kruppel-like factor 2 (lung)	1448890_at	7.544	12	Nucleus	transcription regulator		10365	16598	306330
KLF4	EZF, GKLF, MGC93286, Zie	Kruppel-like factor 4 (gut)	--		51	Nucleus	transcription regulator		9314	16600	114505
KLF5	4930520J07Rik, BTEB2, CKLF, IKLF, mBTEB2	Kruppel-like factor 5 (intestinal)	1451021_a_at	-3.449	4	Nucleus	transcription regulator		688	12224	84410
KLF9	AA589643, BTEB, BTEB-1, BTFB	Kruppel-like factor 9	1456341_a_at	2.033	9	Nucleus	transcription regulator		687	16601	117560
KLF15	1810013I09Rik, AV048136, AW494632, CKLF, KKLF, MGC108619	Kruppel-like factor 15	1448181_at	3.478	33	Nucleus	transcription regulator		28999	66277	85497
KLHL2	6030411N21Rik, ABP-KELCH, AU020744, KIAA4249, Klhl2_predicted, MAV, MAYVEN, mKIAA4249	kelch-like 2, Mayven (Drosophila)	1458351_s_at	4.857	9	Cytoplasm	transporter		11275	77113	290692
KLK4	ARM1, EMSP, EMSP1, ESMP1, KLK-L1, MGC116827, MGC116828, PROSTASE, PRSS17, PSTS	kallikrein-related peptidase 4	--		48	Extracellular Space	peptidase		9622	56640	408210
KLK7 (includes EG:5650)	hK7, Klk7, Klk7_predicted, PRSS6, SCCE	kallikrein-related peptidase 7	1423542_at	-6.622	48	Extracellular Space	peptidase		5650	23993	292852
KLKB1	APS, Kal-3, Kalp1, KALP15, Kininogenin, KLK3, MGC108748, PKAL, PLASMA KALLIKREIN, PLASMA PK, PREKALLIKREIN	kallikrein B, plasma (Fletcher factor) 1	--		48	Extracellular Space	peptidase	aprotinin, DX88	3818	16621	25048
KNG1 (includes EG:16644)	Kininogen, KINKG, KINKH, KINT1G, Kng, Kng v1, Kng1, Kngk, Kngt, Kngt1, Major Acute Phase Alpha-1 Protein, MGC108747, MGC123437, MGC93589, Thiostatin, Tkg, TKG6, Tst	kininogen 1	--		46	Extracellular Space	other			16644	24903|288001
KNTC1	D330012D13, FLJ36151, KIAA0166, KINETOCHORE ASSOCIATED 1, Kntc1_predicted, ROD	kinetochore associated 1	1435575_at	-7.137	56	Nucleus	other		9735	208628	304477
KPNA2	2410044B12Rik, IMPORTIN, Importin alpha1, Importin alpha2, IPOA1, KAP ALPHA2, Karyopherin alpha 2, M-IMPORTIN, MGC108637, MGC91246, Nuclear Pore-Targeting Complex, PENDULIN, QIP2, RCH1, SRP1ALPHA	karyopherin alpha 2 (RAG cohort 1, importin alpha 1)	1415860_at	-2.606	11, 41	Nucleus	transporter		3838	16647	85245
KRAS	AI929937, C-K-RAS, c-Ki-ras, c-Ki-ras p21, Ha-ras, HRAS, K-RAS B, K-RAS2A, K-RAS2B, K-RAS4A, KI-RAS, KI-RAS4B, KRAS1, KRAS2, MGC7141, NS3, p21, p21B, p21ras, RAS, RAS1, RASH, RASK2	v-Ki-ras2 Kirsten rat sarcoma viral oncogene homolog	--		32, 35	Cytoplasm	enzyme		3845	16653	24525
KRR1	2610511F02Rik, AI255219, AI428520, D10Ertd773e, HRB2, Hrb2_predicted, RIP-1	KRR1, small subunit (SSU) processome component, homolog (yeast)	1420139_s_at	-2.117	62	Nucleus	other		11103	52705	314830
KRT7	CK7, CYTOKERATIN 7, D15Wsu77e, K2C7, K7, KERATIN 7, Krt2-7, KRT7 TYPE II, MGC11625, MGC129731, MGC3625, SARCOLECTIN, SCL	keratin 7	1423952_a_at	2.179	2	Cytoplasm	other		3855	110310	300242
KRT8	AA960620, AL022697, AU019895, CARD2, Ck A, CK8, CYK8, CYKER, CYTOKERATIN 8, Ecp, EndoA, K2C8, K8, Ker8, KERATIN 8, Keratin complex 2, basic, gene 8, KO, Krt-2.8, Krt2-8, MGC118110, Troma-1	keratin 8	1423691_x_at	-5.056	22, 37	Cytoplasm	kinase		3856	16691	25626
KRT18	Ck D, CK18, CYK18, CYTOKERATIN 18, Endo B, K18, K1cr, KERATIN 18, Keratin complex 1 acidic gene 18, Krt1-18, MGC109143	keratin 18	1448169_at	-3.857	5	Cytoplasm	other		3875	16668	294853
KRTCAP2	0610010I12Rik, KCP2, Krtcap2_predicted	keratinocyte associated protein 2	1417058_a_at	-2.246	57	Extracellular Space	enzyme		200185	66059	295243
KSR1	AW492498, B-KSR1, D11Bhm183e, D11Bhm184e, hb, KSR, Ksr1_predicted, RSU2	kinase suppressor of ras 1	1442581_at	2.704	21, 44	Cytoplasm	kinase		8844	16706	360573
L-triiodothyronine	(2S)-2-amino-3-[4-(4-hydroxy-3-iodo-phenoxy)-3,5-diiodo-phenyl]propanoic acid, 3,3',5-triiodo-L-thyronine, 3,3',5-triiodo-L-thyronine sodium salt, 55-06-1, 6893-02-3, C15H12I3NO4, Cytomel, L-T3, L-tyrosine, O-(4-hydroxy-3-iodophenyl)-3,5-diiodo-, L-tyrosine, O-(4-hydroxy-3-iodophenyl)-3,5-diiodo- (9CI), liothyronine, liothyronine sodium, T3, triiodothyronine, Triostat	--	--		49, 58	Unknown	chemical - endogenous mammalian
LAMA2	5830440B04, Dy, KIAA4087, Lama2_predicted, LAMININ ALPHA2, Laminin M, Laminin M chain, LAMM, mer, MEROSIN, mKIAA4087	laminin, alpha 2 (merosin, congenital muscular dystrophy)	1426285_at	7.365	53	Extracellular Space	other		3908	16773	309368
LAMA4	DKFZp686D23145, LAMA3, LAMA4*-1, LAMININ ALPHA 4, MGC141567, RGD1560062_predicted	laminin, alpha 4	--		53	Extracellular Space	enzyme		3910	16775	309816
LAMB1	C77966, C80098, C81607, CLM, D130003D08Rik, Lamb1-1, Lamb1-1 predicted, Lamb1_predicted, Laminin b1, LAMININ BETA 1, MGC142015	laminin, beta 1	1424114_s_at	3.808	53	Extracellular Space	other		3912	16777	298941
LAMB3	BETA3-140, LAMININ BETA3, LAMININ5 BETA3, LAMNB1	laminin, beta 3	--		53	Extracellular Space	transporter		3914	16780	305078
LAMC1	B2e, LAMB2, LAMININ B2, LAMININ GAMMA1, MGC87297	laminin, gamma 1 (formerly LAMB2)	--		53	Extracellular Space	other		3915	226519	117036
LAMC2	AA589349, B2T, BM600, CSF, CSF 140 kDa subunit, EBR2, EBR2A, GAMMA2 140, KALININ, LAMB2T, LAMININ 5 GAMMA2, Laminin B2t chain, LAMININ GAMMA2, LAMNB2, MGC138491, MGC141938	laminin, gamma 2	--		53	Extracellular Space	other		3918	16782	192362
LAMP2	CD107B, Lamp-2b, LAMP-2C, LAMP2A, LAMPB, Lgp110, Lgp96, Mac3	lysosomal-associated membrane protein 2	1416343_a_at	-2.139	23	Plasma Membrane	enzyme		3920	16784	24944
LAPTM4B	C330023P13Rik, LAPTM4beta, LC27, Lysosomal-associated protein transmembrane 4b	lysosomal associated protein transmembrane 4 beta	1416148_at	3.463		Unknown	other		55353	114128	315047
LARP7	C330027G06RIK, D3Wsu161e, DKFZP564K112, HDCMA18P, LOC691210, MGC104360	La ribonucleoprotein domain family, member 7	1428310_at	-2.082		Unknown	other		51574	28036	691210
LASP1	AA408629, Def-4, MLN50, SH3P6	LIM and SH3 protein 1	--		42	Cytoplasm	transporter		3927	16796	29278
LASS4	2900019C14RIK, CerS4, FLJ12089, Lass4_predicted, Trh1	LAG1 homolog, ceramide synthase 4	1417780_at	2.412	47	Cytoplasm	transcription regulator		79603	67260	304208
LATS2	4932411G09Rik, AV277261, AW228608, FLJ13161, KPM, Lats2_predicted	LATS, large tumor suppressor, homolog 2 (Drosophila)	1439441_x_at	3.211	1	Nucleus	kinase		26524	50523	305922
LCK	Hck-3, LCK1, Lcktkr, p56, p56 LCK, PP56LCK, pp58lck, YT16	lymphocyte-specific protein tyrosine kinase	--		63	Cytoplasm	kinase	dasatinib	3932	16818	313050
LDB2	AI035351, AW146358, CLIM1, CLP-36, LDB1, Ldb2_predicted, Ldb3	LIM domain binding 2	1421101_a_at	2.408	6	Nucleus	transcription regulator		9079	16826	289664
LDHA	I lactate dehydrogenase (m chain), l7R2, lactate dehydrogenase 1 A chain, LACTATE DEHYDROGENASE M4, LDH muscle subunit, LDH-M, LDH1, M-Ldh, PIG19, RGD1562690_predicted	lactate dehydrogenase A	--		48	Cytoplasm	enzyme		3939	16828	24533|500965
LDHB	-lactate dehydrogenase h-chain, AI790582, H-Ldh, L-lactate dehydrogenase B chain, LDH heart subunit, Ldh-2, LDH-H, TRG-5	lactate dehydrogenase B	1442618_at	2.543	47	Cytoplasm	enzyme		3945	16832	24534
LDL	Beta Lipoprotein, LDL complex, LDL protein, LDL protein complex, low density lipoprotein	--	--		10	Unknown	complex
LEP	LEPTIN, OB, obese, Obgrp, OBS	leptin (obesity homolog, mouse)	--		46, 54	Extracellular Space	growth factor		3952	16846	25608
LEPR	B219, CD295, Db, diabetes, Fa, LEPROT, LEPTIN RECEPTOR, MGC105189, OB receptor, OB-R, Ob-re, OB-RGRP, Ob-RM, obese-like, obl	leptin receptor	1456156_at	4.02	16	Plasma Membrane	transmembrane receptor		3953	16847	24536
leukotriene B4	(5S,6Z,8E,10E,12R,14Z)-5,12-dihydroxyicosa-6,8,10,14-tetraenoic acid, 5,12 diHETE, 6,8,10,14-eicosatetraenoic acid, 5,12-dihydroxy-, (S-(R*,S*-(E,E,Z,Z)))-, 71160-24-2, C20H32O4, LTB4	--	--		64	Unknown	chemical - endogenous mammalian
LGALS3	CBP35, GAL3, GALBP, GALECTIN-3, GALIG, GALIG ORF1, GALIG ORF2, GBP, IgE binding protein, L-34, LGALS2, MAC-2, MGC105387, MTIOGALIGIN	lectin, galactoside-binding, soluble, 3	1445626_at	6.026	5, 67	Extracellular Space	other		3958	16854	83781
LGALS12	AW987437, GALECTIN-12, GRIP1, Lgals12_predicted	lectin, galactoside-binding, soluble, 12 (galectin 12)	1417686_at	19.256	16	Extracellular Space	other		85329	56072	293710
LGALS3BP	90K, CyCAP, M2bp, MAC-2-BP, MGC93166, Ppicap	lectin, galactoside-binding, soluble, 3 binding protein	--		67	Plasma Membrane	transmembrane receptor		3959	19039	245955
LGR5	FEX, GPR49, GPR67, GRP49, HG38, MGC117008	leucine-rich repeat-containing G protein-coupled receptor 5	1450988_at	4.169	39	Plasma Membrane	G-protein coupled receptor		8549	14160	299802
LGTN	D1Ertd5e, HCA56, LOC498225	ligatin	1436724_a_at	-2.608	45	Cytoplasm	transporter		1939	16865	498225
LHCGR	Gpcr19-rs1, hLHR, LCGR, LGR2, LH RECEPTOR, LH-R	luteinizing hormone/choriogonadotropin receptor	--		39	Plasma Membrane	G-protein coupled receptor	ORG 41841, menotropins, hCG	3973	16867	25477
LHFPL2	6030465B15, AI447312, AW050335, DKFZp781E0375, KIAA0206, Lhfpl2_predicted, mKIAA0206	lipoma HMGIC fusion partner-like 2	1443185_at	3.742	35	Unknown	enzyme		10184	218454	294643
LHX6	LHX6.1, Lhx6_predicted, MGC119542, MGC119544, MGC119545	LIM homeobox 6	1425094_a_at	4.53	61	Nucleus	transcription regulator		26468	16874	311901
LHX9	3110009O07Rik, BB104635, LH2B, MGC156570	LIM homeobox 9	--		39	Nucleus	transcription regulator		56956	16876	289048
LIF	CDF, cholinergic differentiation factor, D-FACTOR, HILDA, LEUKEMIA INHIBITORY FACTOR	leukemia inhibitory factor (cholinergic differentiation factor)	--		46	Extracellular Space	cytokine		3976	16878	60584
LIG3	D11Wsu78e, DNA LIGASE 3, DNA LIGASE III, DNA LIGASE III BETA, DNA LIGASE3 ALPHA, LIGASE III, Ligase3, MGC78176	ligase III, DNA, ATP-dependent	1431715_a_at	-7.936	4	Nucleus	enzyme		3980	16882	303369
LIMS1	2310016J22Rik, 4921524A02Rik, AI507642, AU021743, AW551584, C430041B13RIK, Lims1l, PINCH, PINCH1, RGD1560732_predicted	LIM and senescent cell antigen-like domains 1	--		53	Plasma Membrane	other		3987	110829	499443
LIMS2	FLJ10044, PINCH-2	LIM and senescent cell antigen-like domains 2	1424408_at	13.291	53	Cytoplasm	other		55679	225341	361303
LIN52	5830457H20, 5830457H20Rik, c14 5549, C14orf46, RGD1306798_predicted	lin-52 homolog (C. elegans)	1434161_at	3.157	2	Unknown	other		91750	217708	362763
linoleic acid	2197-37-7, 60-33-3, 9,12-octadecadienoic acid (9Z,12Z)-, 9,12-octadecadienoic acid, (Z,Z)-, 9Z,12Z-linoleic acid, C18H32O2, cis,cis-9,12-octadecadienoic acid, linoleate, linolelaidic acid, linolic acid, n-6 PUFA 18:2,6, octadeca-9,12-dienoic acid	--	--		54	Unknown	chemical - endogenous mammalian
LIPE	Hormone-sensitive Lipase, HSL, LHS, Neutral ce hydrolase	lipase, hormone-sensitive	1422820_at	26.201	16, 46	Cytoplasm	enzyme		3991	16890	25330
LIPH	AH, C130037N08Rik, D16Wsu119e, H06, lpd1, lpd2, Lpdlr, MPA-PLA1, mPA-PLA1 alpha, P3, PLA1B	lipase, member H	1457026_at	-9.585	32	Extracellular Space	enzyme		200879	239759
LMNB1	ADLD, LAMIN B, LAMIN B1, LMN, LMN2, LMNB, MGC111419	lamin B1	1423520_at	-4.535	5	Nucleus	other		4001	16906	116685
LMO4	A730077C12Rik, Crp3, Etohi4, MGC105593	LIM domain only 4	1439651_at	-3.104	6	Nucleus	transcription regulator		8543	16911	362051
LNPEP	2010309L07RIK, 4732490P18Rik, CAP, FLJ39485, Gp160, IRAP, OTASE, Oxytocinase, P-LAP, Vp165	leucyl/cystinyl aminopeptidase	1433747_at	3.923	16	Cytoplasm	peptidase		4012	240028	171105
LOC89944	BC038479, MGC47419, MST114, MSTP114, RGD1564436_predicted	hypothetical protein BC008326	1433727_at	46.408	55	Unknown	other		89944	244757	503194
LOC129607	1200004E04Rik, TDKI, Tyki, Tyki_predicted	hypothetical protein LOC129607	1450484_a_at	-2.507	83	Unknown	kinase		129607	22169	314004
LOR	AI036317, LORICRIN, MGC111513, RGD1559993_predicted, S77319	loricrin	--		31	Cytoplasm	other		4014	16939	502541
LOXL1	LOL, LOXL, MGC105563, MGC106801	lysyl oxidase-like 1	1451978_at	13.704	4	Extracellular Space	enzyme		4016	16949	315714
LPHN2	AI450192, CIRL2, CL1, CL2, Cl2ac, Gm619, KIAA0786, LATROPHILIN, LATROPHILIN 2, LEC1, LPHH1, MGC38872, mKIAA0786	latrophilin 2	1434112_at	-2.915	63	Plasma Membrane	G-protein coupled receptor		23266	99633	171447
LPL	HDLCQ11, Lipase, LIPD, LIPOPROTEIN LIPASE, Lipoprotein lipase 1, MGC137861, MGC93586	lipoprotein lipase	1431056_a_at	30.116	16, 46, 47, 54	Cytoplasm	enzyme	nicotinic acid, lovastatin/niacin	4023	16956	24539
LRP1	A2MR, AI316852, alpha-2-macroglobulin receptor, APOER, APR, CD91, FLJ16451, LDL-RELATED 1, LRP, Lrp1 beta, MGC88725, TGFBR5	low density lipoprotein-related protein 1 (alpha-2-macroglobulin receptor)	1448655_at	7.599	1	Plasma Membrane	transmembrane receptor		4035	16971	299858
LRP2	AI315343, AW536255, D230004K18Rik, DBS, GP330, HEYMANN NEPHRITIS AUTOANTIGEN, LOW DENSITY LIPOPROTEIN RECEPTOR RELATED PROTEIN 2, M4, MEGALIN	low density lipoprotein-related protein 2	--		30	Plasma Membrane	transporter		4036	14725	29216
LRRC1	A430093J20RIK, AU016091, D030059I21, dJ523E19.1, FLJ10775, FLJ11834, KIAA4018, LANO, LOC367113, MGC90936, mKIAA4018	leucine rich repeat containing 1	1452411_at	-2.802	63	Cytoplasm	other		55227	214345	367113
LRRC16	1110037D04RIK, AI425970, CARMIL, D130057M20, dJ501N12.1, dJ501N12.5, FLJ20048, FLJ43708, LOC340186, Lrrc16_predicted, RP23-462P2.7	leucine rich repeat containing 16	1451804_a_at	-4.097	100	Unknown	enzyme		55604	68732	306941
LRRC17	37kDa, 4833425M04Rik, 6130400C22Rik, P37NB	leucine rich repeat containing 17	1429679_at	5.967	41	Unknown	other		10234	74511	502715
LRRC8C	AD158, AI326115, DKFZp586J1119, E430036I04Rik, FAD158, MGC112653, MGC138551, RGD1306585	leucine rich repeat containing 8 family, member C	1455398_at	3.319	16	Cytoplasm	other		84230	100604	289443
LRRK2	4921513O20RIK, 9330188B09Rik, AURA17, AW561911, cI-46, D630001M17Rik, DKFZp434H2111, FLJ45829, Gm927, PARK8, RIPK7, ROCO2	leucine-rich repeat kinase 2	1431394_a_at	5.621	63	Cytoplasm	kinase		120892	66725	300160
LSM2	C6orf28, D17H6S56E-2, Dmapl, DMPKAP, G7b, G7b protein, MGC13889, SM-X5, snRNP, YBL026W	LSM2 homolog, U6 small nuclear RNA associated (S. cerevisiae)	--		69	Nucleus	other		57819	27756	406863
LSM5	2010208O10Rik, 2310034K10Rik, FLJ12710, Lsm5_predicted, YER146W	LSM5 homolog, U6 small nuclear RNA associated (S. cerevisiae)	--		69	Cytoplasm	other		23658	66373	306222
LSR	LISCH7, MGC10659, MGC124592, MGC48312, MGC48503	lipolysis stimulated lipoprotein receptor	1451255_at	-6.57	61	Nucleus	transcription regulator		51599	54135	64355
LTBP4	2310046A13Rik, FLJ46318, FLJ90018, LTBP-4L	latent transforming growth factor beta binding protein 4	1436665_a_at	5.282	18	Extracellular Space	growth factor		8425	108075	292734
LTC4S	Leukotriene C4 Synthase, MGC33147	leukotriene C4 synthase	--		52, 65	Cytoplasm	enzyme		4056	17001	114097
LTF	GIG12, HLF2, LACTOFERRIN, Lactotransferrin, Lf, Ltf_predicted, MMS10-R, Ms10r, N lobe	lactotransferrin	--		31	Extracellular Space	peptidase		4057	17002	301034
LUM	LDC, LUMICAN, SLRR2D	lumican	1423607_at	16.844	1	Extracellular Space	other		4060	17022	81682
LXN	ECI, LATEXIN, MGC144352, MGC144353, MGC93322, TCI	latexin	1416503_at	-3.564	36	Cytoplasm	other		56925	17035	59073
LXR ligand-LXR-Retinoic acid-RXR&alpha;	LXR ligand-LXR-Retinoic acid-RXRalpha	--	--		25	Unknown	complex
LY6	Ala-1, DAG, H9/25, Ly-27	lymphocyte antigen 6 complex	--		63	Plasma Membrane	other			17062
LY6A	Ly-6.2, LY-6A/E, Ly-6E.1, LY6A.2, Sca-1, Scai, TAP	lymphocyte antigen 6 complex, locus A	1417185_at	6.295	13	Plasma Membrane	other			110454	246139
LY6C1	AA682074, AA959465, Er-Mp20, Ly-6C, Ly6c	lymphocyte antigen 6 complex, locus C1	1421571_a_at	6.094	10	Plasma Membrane	other			17067	56778
LYAR	FLJ20425, ZLYAR	Ly1 antibody reactive homolog (mouse)	1417511_at	-2.312	49	Plasma Membrane	other		55646	17089	289707
LYST	Beige, bg, CHS, CHS1, D13Sfk13, Lysosomal trafficking regulator	lysosomal trafficking regulator	1434674_at	3.847	26	Cytoplasm	transporter		1130	17101	85419
LZTR1	1200003E21Rik, AI591627, AW550890, Lztr1_predicted, MGC21205, TCFL2	leucine-zipper-like transcription regulator 1	1450927_at	-2.015	44	Cytoplasm	transcription regulator		8216	66863	360745
M-RIP	9530046C02, AA536749, AI647711, C76423, KIAA0864, MGC114284, MGC67316, mKIAA0864, Mrip, p116Rip, RHOIP3, Rip, RIP3, RP23-180B18.4	myosin phosphatase-Rho interacting protein	1456763_at	2.139	13	Cytoplasm	other		23164	26936	116504
M6PRBP1	1300012C15Rik, CSP, LOC316130, MGC11117, MGC2012, PP17, TIP47	mannose-6-phosphate receptor binding protein 1	1416424_at	-2.631	48	Cytoplasm	other		10226	66905	316130
MACF1	ABP620, ACF7, Aclp7, Actin cross-linking family protein 7, ACTIN-CROSSLINKING PROTEIN 7, FLJ45612, FLJ46776, KIAA0465, KIAA1251, LOC362587, MACF, mACF7, mKIAA0465, OFC4, R74989, TRABECULIN-ALPHA	microtubule-actin crosslinking factor 1	1428848_a_at	2.728	59	Cytoplasm	other		23499	11426	362587
MAD2L1	AA673185, CMT2, HSMAD2, MAD2, Mad2l1_predicted, MADP2, MGC113763	MAD2 mitotic arrest deficient-like 1 (yeast)	1422460_at	-9.172	11	Nucleus	other		4085	56150	297176
MAF	2810401A20Rik, A230108G15RIK, AW047063, C-MAF, Maf2, MGC71685	v-maf musculoaponeurotic fibrosarcoma oncogene homolog (avian)	1447849_s_at	14.602	10, 51	Nucleus	transcription regulator		4094	17132	54267
MAGI-3	4732496O19Rik, 6530407C02Rik, AA407180, AI120132, dJ730K3.2, Magi3, MGC163281, mKIAA1634, RP4-730K3.1, Slipr	membrane associated guanylate kinase, WW and PDZ domain containing 3	1435461_at	-3.424	22	Cytoplasm	kinase		260425	99470	245903
MAGOH	Mago-m, Magoh_predicted	mago-nashi homolog, proliferation-associated (Drosophila)	1416212_at	-2.336	42	Nucleus	other		4116	17149	298385
MAL	MALGENE, MPV17, Mvp17, Myelin and lymphocyte protein, VIP17	mal, T-cell differentiation protein	1432558_a_at	-5.159	63	Plasma Membrane	transporter		4118	17153	25263
MAN1A1	Aa2-166, HUMM3, HUMM9, Man1a, Man1a_predicted, MAN9, PCR1	mannosidase, alpha, class 1A, member 1	1417111_at	5.982	42	Cytoplasm	enzyme		4121	17155	294410
MAN2A2	1700052O22RIK, 4931438M07Rik, AI480988, ALPHA MIIX, MAN IIx, Man2a2_predicted, MANA2X, MX	mannosidase, alpha, class 2A, member 2	1435203_at	2.776	42	Cytoplasm	enzyme		4122	140481	308757
Mannosidase Alpha	1,2-alpha-D-mannosidase, 1,2-alpha-mannosidase, Alpha Mann, alpha-D-mannopyranosidase, alpha-D-mannosidase, alpha-D-mannoside mannohydrolase, Alpha-mannosidase, exo-alpha-mannosidase, p-nitrophenyl-alpha-mannosidase	--	--		42	Unknown	group
MAOB	6330414K01Rik, MGC26382	monoamine oxidase B	1434354_at	6.126	63	Cytoplasm	enzyme	safinamide, ladostigil, rasagiline, selegiline, dextroamphetamine, procainamide, tranylcypromine, phenelzine, isocarboxazid, benzphetamine	4129	109731	25750
MAP4	AA407148, DKFZp779A1753, LOC367171, MGC8617, Mtap4	microtubule-associated protein 4	1439467_at	3.735	4	Cytoplasm	other		4134	17758	367171
MAP3K7IP2	1110030N06Rik, A530078N03Rik, FLJ21885, KIAA0733, mKIAA0733, TAB2	mitogen-activated protein kinase kinase kinase 7 interacting protein 2	1423462_at	-2.209	23	Cytoplasm	other		23118	68652	308267
Mapk	Map Kinase, Mapk protein, NGF/EGF DEPENDENT KINASE	--	--		17	Unknown	group
MAPK1	9030612K14Rik, AA407128, AU018647, C78273, ERK, ERK2, ERK42, ERT1, Mapk p42, MAPK2, Mpk2, p38, p40, p40 HERAK, p41, p41mapk, P42, p42 Erk, P42MAPK, PRKM1, PRKM2	mitogen-activated protein kinase 1	--		38	Cytoplasm	kinase		5594	26413	116590
MAPK3	ERK-1, Esrk1, HS44KDAP, HUMKER1A, Mapk p44, Mapkapk3, MGC20180, P44, p44-erk, P44ERK1, P44MAPK, PRKM3	mitogen-activated protein kinase 3	--		67	Cytoplasm	kinase		5595	26417	50689
MAPK13	Lzk, MGC124619, MGC99536, P38 DELTA, p38DELTA MAPK, PRKM13, SAPK4, Serk4	mitogen-activated protein kinase 13	1448871_at	-3.723	4	Cytoplasm	kinase	SCIO-469	5603	26415	29513
MAPK14	CRK1, CSBP, CSBP1, CSBP2, CSPB1, EXIP, Hog, MAPK p38, MGC102436, MGC105413, MXI2, P38, P38 KINASE, P38 Map Kinase, p38 Mapk alpha, P38-ALPHA, p38-RK, p38/Hog1, p38/Mpk2, P38/RK, p38a, p38Hog, p38MAPK, PRKM14, PRKM15, RK, SAPK2A	mitogen-activated protein kinase 14	--		64	Cytoplasm	kinase	SCIO-469, RO-3201195	1432	26416	81649
MAPK1IP1	2310009E07Rik, AU043776, MISS, RGD1565431_predicted	mitogen activated protein kinase 1 interacting protein 1	1452798_s_at	3.066	38	Nucleus	other			69546	499280
MAPRE2	AI314113, C820009F03RIK, D18Abb1e, EB1, EB2, RP1, T-CELL ACTIVATION PROTEIN	microtubule-associated protein, RP/EB family, member 2	1451989_a_at	7.195	63	Cytoplasm	other		10982	212307
MARCKSL1	AL022768, AW215397, AW536807, D4Bc1, F52, MACMARCK, MACMARCKS, Macs-2, Macs-3, MARCKS RELATED PROTEIN, MGC93399, MLP, MLP1, MRP	MARCKS-like 1	1437226_x_at	-4.802	3	Cytoplasm	other		65108	17357	81520
MARK3	1600015G02Rik, A430080F22RIK, C-TAK1, Emk2, ETK-1, KIAA4230, KP78, mKIAA1860, mKIAA4230, PAR1A	MAP/microtubule affinity-regulating kinase 3	--		43	Cytoplasm	kinase		4140	17169	170577
MASTL	2700091H24Rik, C88295, FLJ14813, Mastl_predicted, MGC117975, RP11-85G18.2, THC2	microtubule associated serine/threonine kinase-like	1444725_at	-4.602		Unknown	kinase		84930	67121	307169
MBNL1	DKFZp686P06174, EXP, EXP35, EXP40, EXP42, KIAA0428, MBNL, mKIAA0428	muscleblind-like (Drosophila)	1416904_at	2.004	42	Nucleus	other		4154	56758	282635
MBNL3	A530038J18Rik, CHCR, E430034C16Rik, FLJ11316, MBLX, MBLX39, Mbnl3_predicted, MBXL, RGD1565834	muscleblind-like 3 (Drosophila)	1434678_at	-2.034		Nucleus	other		55796	171170	302492
MBOAT2	2810049G06Rik, AU022889, AW547221, FLJ14415, FLJ90298, LOC129642, Moact2, OACT2	membrane bound O-acyltransferase domain containing 2	1425029_a_at	-8.672	55	Unknown	other		129642	67216	313997
MBP	C76307, Golli, GOLLI-MBP, Hmbpr, MGC99675, Mld, MYELIN BASIC PROTEIN, MYELIN BASIS PROTEIN, R75289, Shi	myelin basic protein	1436201_x_at	27.888	20, 38, 46	Extracellular Space	other		4155	17196	24547
MC2R	Acth Receptor, ACTHR, MGC125798	melanocortin 2 receptor (adrenocorticotropic hormone)	1422926_at	48.204	13	Plasma Membrane	G-protein coupled receptor	cosyntropin, ACTH	4158	17200	282839
MCC	A930012L18RIK, COLORECTAL MUTANT CANCER PROTEIN, D18Ertd451e, DKFZp762O1615, E330037C19, FLJ38893, FLJ46755, MCC1, RGD1561988_predicted	mutated in colorectal cancers	1442892_at	-2.217	41	Unknown	other		4163	328949	307449
MCF2L	Ak082849, ARHGEF14, C130040G20Rik, DBS, FLJ12122, KIAA0362, mKIAA0362, OST, Ost gamma	MCF.2 cell line derived transforming sequence-like	--		53	Cytoplasm	other		23263	17207	117020
MCHR1	AW049955, GPR24, Gpr24-9, MCH-1R, MCH2 RECEPTOR, MCHR, MGC32129, SLC1	melanin-concentrating hormone receptor 1	--		59	Plasma Membrane	G-protein coupled receptor	SB 568849	2847	207911	83567
MCM4	19G, AI325074, AU045576, CDC21, CDC21 homolog, CDC54, hCdc21, KIAA4003, mcdc21, Mcmd4, MGC33310, mKIAA4003, P1-CDC21	minichromosome maintenance complex component 4	--		26	Nucleus	enzyme		4173	17217	29728
MCM7	AI747533, CDABP0042, CDC47, D16Mgi24, mCDC47, MCM2, Mcmd7, MGC93853, P1.1-MCM3, P1CDC47, P85MCM, PNAS-146	minichromosome maintenance complex component 7	1438320_s_at	-2.552	11, 26	Nucleus	enzyme		4176	17220	288532
MEA1	HYS, LOC683428, MEA, MGC109389	male-enhanced antigen 1	1437943_s_at	-2.607		Cytoplasm	other		4201	17256	685131
MED17	77kDa, C330002H14Rik, CRSP6, CRSP77, DRIP77, DRIP80, FLJ10812, TRAP80	mediator complex subunit 17	--		60	Nucleus	transcription regulator		9440	234959	300367
MED22	AW212655, AW558812, MED24, MGC48682, RGD1564893_predicted, SURF5	mediator complex subunit 22	1421528_a_at	-2.594	20	Cytoplasm	other		6837	20933	499762
MED29	2810405O22RIK, AU020902, DKFZp434H247, Intersex, IXL, Ixl_predicted, RGD1311009	mediator complex subunit 29	1421903_at	-2.138	60	Nucleus	other		55588	67224	292751
MEF2	RSRF	--	--		4	Unknown	group
MEF2C	5430401D19RIK, 9930028G15RIK, AV011172, MYOCYTE ENHANCER FACTOR 2C, Myocyte specific enhancer factor 2, RGD1563119_predicted	myocyte enhancer factor 2C	1458551_at	4.966	4	Nucleus	transcription regulator		4208	17260	499497
MEIS1	C530044H18Rik, Evi8, LOC679409, LOC686117, Meis1a, Meis1b, MGC43380	Meis homeobox 1	1443260_at	2.655	2	Nucleus	transcription regulator		4211	17268	686117
MEIS2	A430109D20Rik, HsT18361, Meis2_predicted, MGC2820, MRG1, Stra10	Meis homeobox 2	1457632_s_at	12.938	50	Nucleus	transcription regulator		4212	17536	311311
Mek	Erk Kinase, MAP2K, MAPKK, Mek protein, Mkk	--	--		27	Unknown	group
Mek1/2	Mkk 1/2	--	--		67	Unknown	group
MELK	AI327312, HPK38, KIAA0175, Maternal embryonic leucine zipper kinase, Melk_predicted, mKIAA0175, MPK38, Protein kinase PK38	maternal embryonic leucine zipper kinase	1416558_at	-20.582	26	Cytoplasm	kinase		9833	17279	362510
MEOX2	AI528662, GAX, MOX2, Mox2a	mesenchyme homeobox 2	1424233_at	8.029	1	Nucleus	transcription regulator		4223	17286	29279
MET	AI838057, AUTS9, C-MET, HGF, HGFR, LOC360378, PAR4, RCCP2	met proto-oncogene (hepatocyte growth factor receptor)	--		28	Plasma Membrane	kinase		4233	17295	24553
Metalloprotease	Metalloproteinase, Mp	--	--		14	Unknown	group
METAP2	A930035J23RIK, AI047573, AL024412, Amp2, AU014659, MAP2, METHIONINE AMINOPEPTIDASE2, MGC102452, MNPEP, p67, p67eIF2	methionyl aminopeptidase 2	1423610_at	-2.088	58	Cytoplasm	peptidase	PPI-2458	10988	56307	64370
Methyltransferase		--	--		88	Unknown	group
METTL1	2810012D02RIK, C12orf1, TRM8, YDL201w	methyltransferase like 1	1439155_at	-2.447	88	Unknown	enzyme		4234	17299
MFAP5	MAGP-2, Mfap5_predicted, MP25	microfibrillar associated protein 5	1449082_at	5.86	7	Extracellular Space	other		8076	50530	362429
MFNG	AW546563, MGC72576	MFNG O-fucosylpeptide 3-beta-N-acetylglucosaminyltransferase	1416992_at	7.429	31	Cytoplasm	enzyme		4242	17305	315119
Mg2+	22537-22-0, magnesium ion, magnesium(+2) cation, magnesium, ion (Mg2+), Mg+2	--	--		38	Unknown	chemical - endogenous mammalian
Mg2+-ATPase	aminophospholipid-transporting ATPase, ATP phosphohydrolase (phospholipid-flipping), flippase	--	--		42	Unknown	group
MGA (includes EG:23269)	AV312082, C130042M01Rik, C80739, D030062C11RIK, FLJ12634, KIAA0518, MAD5, MGA, MXD5, RGD1561597_predicted	MAX gene associated	--		34	Nucleus	transcription regulator		23269	29808	499874
MGAT2	AA407964, CDGS2, GLCNACTII, GNT-II, GNT2, MGC37173, MGC93297	mannosyl (alpha-1,6-)-glycoprotein beta-1,2-N-acetylglucosaminyltransferase	1426350_at	-2.206	99	Cytoplasm	enzyme		4247	217664	94273
MGAT5	4930471A21RIK, 5330407H02Rik, AI480971, GLCNAC-T V, GNT-V	mannosyl (alpha-1,6-)-glycoprotein beta-1,6-N-acetyl-glucosaminyltransferase	1428643_at	2.05	6	Cytoplasm	enzyme		4249	107895	65271
MGC11324	4933408F15, A230097K15Rik, AGPAT8, GPAT3, LOC305166, LPAAT-THETA, MGC11324, MGC114395	lung cancer metastasis-associated protein	1454799_at	120.349	17	Cytoplasm	enzyme		84803	231510	305166
MGST1	1500002K10Rik, Glutathione s-transferase 1, Gst, GST12, MGC14525, MGC72699, MGST, MGST-I, MICROSOMAL GT	microsomal glutathione S-transferase 1	--		65	Cytoplasm	enzyme		4257	56615	171341
MHC Class I		--	--		57	Unknown	complex
MHC Class II	HLA Class II, MHC II	--	--		20	Unknown	complex
MIA	CD-RAP, Melanoma inhibitory activity protein, Mia1	melanoma inhibitory activity	1419608_a_at	-4.352	17	Extracellular Space	other		8190	12587	81510
MIB1	DIP-1, DKFZp686I0769, DKFZp761M1710, E430019M12Rik, FLJ90676, MGC129659, MGC129660, MGC18948, MIB, Mib1_predicted, mKIAA1323, ZZANK2, ZZZ6	mindbomb homolog 1 (Drosophila)	1451818_at	-2.016	30	Unknown	other		57534	225164	307594
MIF	GIF, GLIF, Macrophage migration inhibitory factor, MGC107654, MGC72801, MMIF	macrophage migration inhibitory factor (glycosylation-inhibiting factor)	1416335_at	-2.443	1	Extracellular Space	cytokine		4282	17319	81683
MITF	bw, MGC124309, MGC124310, MI, Mitf(-), Mitf-(+), vit, vitiligo, wh, WS2A	microphthalmia-associated transcription factor	1422025_at	3.674	5	Nucleus	transcription regulator		4286	17342	25094
MKI67	D630048A14Rik, KI-67, KIA, MIB1, MIKI67A, MKI67A, Mki67_predicted	antigen identified by monoclonal antibody Ki-67	1426817_at	-15.835	13	Nucleus	other		4288	17345	291234
MKI67IP	AI852665, C130020J04Rik, MGC105693, NIFK, Nopp34	MKI67 (FHA domain) interacting nucleolar phosphoprotein	1424001_at	-2.259	13	Nucleus	other		84365	67949	246042
Mlcp	myosin light chain phosphatase	--	--		13	Unknown	complex
MLLT4	5033403D15, 5033403D15Rik, AF-6, Af6, AFADIN, Dihydrolipoamide Succinyltransferase, FLJ34371, Gm314, I-afadin, RP3-431P23.3, S-AFADIN	myeloid/lymphoid or mixed-lineage leukemia (trithorax homolog, Drosophila); translocated to, 4	--		45	Nucleus	other		4301	17356	26955
MLXIPL	CHREBP, MIO, MONDOB, WBSCR14, WS-bHLH	MLX interacting protein-like	1419185_a_at	11.417	16	Nucleus	transcription regulator		51085	58805	171078
MMD	1200017E07Rik, 1810073C06Rik, AA690185, Maf, MGC94095, MMA, PAQR11	monocyte to macrophage differentiation-associated	1423488_at	19.893	35	Plasma Membrane	other		23531	67468	303439
Mmp	Matrix Metalloproteinase, mmp (Matrix Metalloproteinase), mmpi	--	--		14	Unknown	group
MMP2	CLG4, CLG4A, GELA, GELATINASE, GELATINASE A, MMP-II, MONA, Neutrophil Gelatinase, TBE-1	matrix metallopeptidase 2 (gelatinase A, 72kDa gelatinase, 72kDa type IV collagenase)	1416136_at	7.822	1	Extracellular Space	peptidase		4313	17390	81686
MMP3	MGC126102, MGC126103, MGC126104, MT3-MMP, SL-1, SLN-1, STMY, STMY1, STR-1, STROMELYSIN, STROMELYSIN1, Transin, Transin-1 Metalloprotease	matrix metallopeptidase 3 (stromelysin 1, progelatinase)	1418945_at	5.452	14, 29	Extracellular Space	peptidase		4314	17392	171045
MMP11	SL-3, ST3, STMY3, Stromelysin 3	matrix metallopeptidase 11 (stromelysin 3)	1417234_at	16.437	21	Extracellular Space	peptidase		4320	17385	25481
MMP19	MGC123370, MMP18, Mmp19_predicted, RASI, RASI-1	matrix metallopeptidase 19	1421977_at	6.103	52	Extracellular Space	peptidase		4327	58223	304608
MNAT1	CAK ASSEMBLY FACTOR, E130115E11RIK, MAT1, P36, RNF66	menage a trois homolog 1, cyclin H assembly factor (Xenopus laevis)	1432177_a_at	-2.044	6	Nucleus	other		4331	17420	266713
MOGAT1	0610030A14Rik, 1110064N14Rik, DGAT2L, DGAT2L1, mDC2, MGAT1, MGC118035, Mogat1_predicted	monoacylglycerol O-acyltransferase 1	1419504_at	31.764	40	Unknown	enzyme		116255	68393	363261
MORF4L2	2410017O14Rik, KIAA0026, LRRG00119, MGC93688, MGC94357, mKIAA0026, MORFL2, MRGX, Sid393p	mortality factor 4 like 2	1439432_x_at	-2.333	52	Nucleus	other		9643	56397	317413
MPDZ	AI225843, B930003D11RIK, DKFZp781P216, FLJ25909, FLJ34626, FLJ90240, INAD, MUPP1	multiple PDZ domain protein	1442978_at	4.306	3	Plasma Membrane	other		8777	17475	29365
MPHOSPH1	B130024C23, C330014J10Rik, DKFZP434B0435, DKFZp434P0810, KRMP1, Mphosph1_predicted, MPP-1	M-phase phosphoprotein 1	1439695_a_at	-6.87	9	Nucleus	enzyme		9585	240641	309523
MPHOSPH6	1110001M01Rik, AA536809, C86426, Mphosph6_predicted, MPP, MPP-6	M-phase phosphoprotein 6	--		68	Nucleus	other		10200	68533	299173
MPL	C-MPL, c-mpl-I, c-mpl-II, CD110, MPLV, Mpl_predicted, TPO-R	myeloproliferative leukemia virus oncogene	--		38	Plasma Membrane	transmembrane receptor	SB-497115	4352	17480	366455
MPP1	55kDa, AAG12, C130070C03Rik, DXS552, DXS552E, EMP55, MRG1, PEMP	membrane protein, palmitoylated 1, 55kDa	--		59	Plasma Membrane	kinase		4354	17524
MPV17	SYM1, Tg.Mpv17	MpV17 mitochondrial inner membrane protein	1420387_at	2.971	55	Cytoplasm	other		4358	17527
MPZL1	1110007A10RIK, FLJ21047, MGC93692, PZR, PZR1b, PZRa, PZRb	myelin protein zero-like 1	1428167_a_at	-6.465	30	Plasma Membrane	other		9019	68481	360871
MR1	H2ls, HLALS	major histocompatibility complex, class I-related	1421899_a_at	2.854	37	Plasma Membrane	transmembrane receptor		3140	15064	25119
MRC1	AW259686, CD206, CLEC13D, MACROPHAGE MANNOSE RECEPTOR, Man galnac 4 so4 receptor, MAN/S4GGNM-R, MANNOSE RECEPTOR, Mg4sr, MMR, Mmr1, Mr, Mrc1_predicted	mannose receptor, C type 1	1450430_at	6.192	58	Plasma Membrane	transmembrane receptor		4360	17533	291327
MRFAP1	EG545208, MGC109522, PAM14, PGR1, RGD1306635	Mof4 family associated protein 1	--		52	Nucleus	other		93621	545208
MRLC2	1500001M02Rik, C77744, MGC114341, MLC-B, MLC20, Mrlcb, Mylc2b, MYOSIN REGULATORY LIGHT CHAIN, RLC-B, Rmlc	myosin regulatory light chain MRLC2	1428608_at	2.123	27	Cytoplasm	other		103910	67938	50685
MRPL12	0610034O11Rik, 1500031N16Rik, 5c5-2, L12mt, MGC8610, MRP-L31/34, MRPL7, MRPL7/L12, ribosomal protein, mitochondrial, L7, Rpl12, Rpm12, RPML12	mitochondrial ribosomal protein L12	1452048_at	-2.486	58	Cytoplasm	other		6182	56282	303746
MS4A4D	2210417J23Rik	membrane-spanning 4-domains, subfamily A, member 4D	1418990_at	5.722		Unknown	other			66607
MSC	ABF-1, activated B-cell factor-1, Msc_predicted, MYOR	musculin (activated B-cell factor-1)	1418417_at	9.755	10	Cytoplasm	transcription regulator		9242	17681	312897
MSN	C78546, MOESIN	moesin	1450379_at	4.583	24	Plasma Membrane	other		4478	17698	81521
MSR1	CD204, Macrophage acetyl LDL scavenger receptor, MRS-A, MSR, MSR-A, phSR1, phSR2, RGD1564316_predicted, SCARA1, SCVR, SR, SR-A, SR-AI, SR-AII, SRA1, SRAI/II	macrophage scavenger receptor 1	--		55	Plasma Membrane	transmembrane receptor		4481	20288	498638
MST1R	CDw136, Fv-2, Mst1r_predicted, PTK8, RON, STK	macrophage stimulating 1 receptor (c-met-related tyrosine kinase)	1420461_at	4.188	3	Plasma Membrane	kinase		4486	19882	300999
MTM1	AF073996, CNM, KIAA4176, MGC108964, mKIAA4176, Mtm, MTMX, XLMTM	myotubularin 1	1454904_at	-8.404	33	Cytoplasm	phosphatase		4534	17772	288762
MTMR7	DJ710L4.2, DKFZp781E194, MGC163449, MGC163451, Mtmr7_predicted	myotubularin related protein 7	1427025_at	4.774	30	Cytoplasm	phosphatase		9108	54384	306490
MTPN	5033418D15Rik, Beta-dg, FLJ31098, GCDP, MGC108675, MYOTROPHIN, Scid complementing gene 2, V-1	myotrophin	--		51	Nucleus	transcription regulator		136319	14489	79215
MTTP	ABL, Lmtp, MGC149819, MGC149820, MTP	microsomal triglyceride transfer protein	--		61	Cytoplasm	transporter		4547	17777	310900
MXRA8	1200013A08RIK, 1700095D18Rik, AI131686, DKFZp586E2023, MGC3047, MGC95024	matrix-remodelling associated 8	1452330_a_at	8.068		Unknown	other		54587	74761	313770
MYC	AU016757, C-MYC, C-MYC-P64, MGC105490, MGC138120, mMyc, Myc2, Niard, Nird, RNCMYC	v-myc myelocytomatosis viral oncogene homolog (avian)	--		35, 36, 56, 58	Nucleus	transcription regulator		4609	17869	24577
MYCN	C-NMYC, MODED, N-MYC, Nmuc1, Nmyc-1, ODED	v-myc myelocytomatosis viral related oncogene, neuroblastoma derived (avian)	--		34, 56, 58, 62	Nucleus	transcription regulator		4613	18109	298894
MYCT1	1110020B04Rik, AI225941, AI642973, FLJ21269, MGC156309, MGC156310, Mt-Mc1, MTLC, Myct1_predicted	myc target 1	1447584_s_at	5.9	24	Nucleus	other		80177	68632	292264
MYLK	130 KDA MLCK, 9530072E15RIK, A930019C19RIK, AW489456, DKFZp686I10125, FLJ12216, KRP, MLCK, MLCK108, MLCK210, MSTP083, Mylk_predicted, Smmlck, TELOKIN	myosin, light chain kinase	--		38	Cytoplasm	kinase		4638	107589	288057
MYLPF	2410014J02Rik, DKFZp779C0757, HUMMLC2B, Lc2, MGC13450, MLC-2, MLC-2V, MRLC2, Myl2, Myolc1, Myosin light chain 2	fast skeletal myosin light chain 2	--		68	Cytoplasm	other		29895	17907	24584
MYO5A	9630007J19RIK, AI413174, AI661011, d-120J, Dbv, Dop, flail, flr, GS1, hcBM-V, MVa, MYH12, MYO5, MYOSIN VA, MYOSIN VA EXON CONTAINING, MYOVA, MYR12, Sev-1	myosin VA (heavy chain 12, myoxin)	1431320_a_at	5.704	3	Cytoplasm	enzyme		4644	17918	25017
MYO5B	AI661750, KIAA1119, LOC269036, mKIAA1119, Myosin VB, MYOSIN5B, Myr6	myosin VB	1452298_a_at	-2.949	3	Cytoplasm	enzyme		4645	17919	25132
MYO5C	9130003O20RIK, BB085560, C330029I24, MGC74969, Myo5c_predicted	myosin VC	1424933_at	-5.314	3	Unknown	other		55930	208943	315820
MYOG	MG, MYF4, myo, myogenic factor 4, MYOGENIN	myogenin (myogenic factor 4)	--		29	Nucleus	transcription regulator		4656	17928	29148
Myosin		--	--		15	Unknown	complex
MYRIP	A230081N12Rik, DKFZp586F1018, FLJ44025, MGC130034, MGC130035, SLAC2-C	myosin VIIA and Rab interacting protein	1460601_at	5.958	3	Cytoplasm	other		25924	245049	360034
N-acylneuraminate-9-phosphatase	acylneuraminate 9-phosphatase, N-acylneuraminate-9-phosphate phosphohydrolase, N-acylneuraminic (sialic) acid 9-phosphatase, N-acylneuraminic acid 9-phosphate phosphatase	--	--		75	Unknown	group
N-cor		--	--		25	Unknown	group
N4BP2	B3BP, E430014I16, FLJ10680, Gm1791, Gm868, KIAA1413, RGD1565738_predicted	Nedd4 binding protein 2	1434394_at	-3.692	51	Cytoplasm	kinase		55728	333789	305342
N4BP3	C330016o10rik, KIAA0341, MGC7136, RGD1308356, RP23-79E13.5	Nedd4 binding protein 3	1451123_at	-3.517	43	Cytoplasm	other		23138	212706	303112
NAIP5	Birc1e, Naip-rs3	NLR family, apoptosis inhibitory protein 5	1421525_a_at	4.74		Unknown	other			17951
NANP	1600031M04Rik, C20orf147, dJ694B14.3, HDHD4, MGC103377, MGC105812, MGC26833, RGD1306009	N-acetylneuraminic acid phosphatase	1417941_at	-2.21	75	Unknown	enzyme		140838	67311	311530
NANS	4632418E04Rik, Nans_predicted, SAS, Sialic Acid Synthase	N-acetylneuraminic acid synthase (sialic acid synthase)	1417774_at	-6.319		Cytoplasm	enzyme		54187	94181	298071
NAP1L3	MB20, MGC124570, MGC26312, NPL3	nucleosome assembly protein 1-like 3	1418500_at	-2.684	95	Nucleus	other		4675	54561	170914
NARS	3010001M15Rik, AA960128, Asn tRNA Synthetase, ASNRS, Asparaginyl tRNA Synthetase, C78150, LRRGT00113, MGC116236, NARS1	asparaginyl-tRNA synthetase	1452866_at	-2.346	38	Cytoplasm	enzyme		4677	70223	291556
NASP	5033430J04Rik, AI131596, AI317140, D4Ertd767e, DKFZp547F162, Epcs32, FLB7527, FLJ31599, FLJ35510, MGC19722, MGC20372, MGC2297, MGC93869, PRO1999, Snasp, TNASP	nuclear autoantigenic sperm protein (histone-binding)	1416042_s_at	-2.825	1	Nucleus	other		4678	50927	298441
NAT2	AAC2, Arylamine N-acetyltransferase-2, AV377607, Nat1	N-acetyltransferase 2 (arylamine N-acetyltransferase)	--		50	Cytoplasm	enzyme		10	17960	116631
NAV1	9530089B19, 9930003A20Rik, C230080M11Rik, DKFZp781D0314, FLJ12560, FLJ14203, KIAA1151, MGC14961, mKIAA1151, Nav1_predicted, POMFIL3, steerin-1, unc53H1	neuron navigator 1	1436907_at	8.33		Unknown	enzyme		89796	215690	304818
NBL1	D1S1733E, D4H1S1733E, DAN, Dana, DAND1, MGC123430, MGC8972, NB, NO3	neuroblastoma, suppression of tumorigenicity 1	1448428_at	2.492	15	Nucleus	other		4681	17965	50594
NCAPH	A730011O11Rik, BRRN1, CAP-H, HCAP-H, KIAA0074, LOC680089, LOC688088, MGC38424, mKIAA0074	non-SMC condensin I complex, subunit H	1436707_x_at	-5.226	9	Nucleus	other		23397	215387	680089
NCAPH2	0610010J20Rik, 2610524G04Rik, 384D8 6, 384D8-2, AI255179, CAP-H2, D15Ertd785e, HCAP-H2, KLEISIN-BETA, MGC114417, MGC15858, MGC18000, MGC2455, MGC4133, MGC5305, MGC6766, MGC8640	non-SMC condensin II complex, subunit H2	1423698_at	-3.162	9	Nucleus	other		29781	52683	300149
NCOA1	ERAP160, F-SRC-1, KAT13A, MGC129719, MGC129720, MGC90703, NCOA, Ncoa1_predicted, RIP160, SRC-1, STEROID RECEPTOR COACTIVATOR 1E	nuclear receptor coactivator 1	--		54	Nucleus	transcription regulator		8648	17977	313929
NCOA2	9530095N19, D1Ertd433e, GRIP-1, KAT13C, MGC138808, SRC-2, TIF-2	nuclear receptor coactivator 2	--		39	Nucleus	transcription regulator		10499	17978	83724
NCOA4	1110034E15RIK, 4432406M01Rik, 70 kDa AR-activator, AI227008, ARA70, ARA70N, DKFZp762E1112, EG627557, ELE1, ELE1 ALPHA, MGC103382, MGC72479, Ncoa4_predicted, PTC3, RFG	nuclear receptor coactivator 4	1420808_at	2.024	6	Nucleus	transcription regulator		8031	627557|27057	619385
Ncoa-Nr1i2-Rxra		--	--		23, 65	Unknown	complex
Ncoa-Nr1i3-Rxra		--	--		65	Unknown	complex
NCOR1	5730405M06RIK, A230020K14RIK, hCIT529I10, hN-CoR, KIAA1047, MGC104216, MGC116328, mKIAA1047, N-COR, RIP13, Rxrip13, TRAC1	nuclear receptor co-repressor 1	1423201_at	2.005	25	Nucleus	transcription regulator		9611	20185
NCOR-LXR-Oxysterol-RXR-9 cis RA		--	--		25	Unknown	complex
NDC80	2610020P18Rik, AV139730, HEC, HEC1, hsNDC80, KNTC2, Kntc2_predicted, TID3	NDC80 homolog, kinetochore complex component (S. cerevisiae)	1417445_at	-13.164	11, 34	Nucleus	other		10403	67052	301701
NDN	AI528698, HsT16328, MGC105768, NECDIN, Peg6	necdin homolog (mouse)	1455792_x_at	29.36	34, 50	Nucleus	other		4692	17984	308690
Ndpk	ATP:nucleoside-diphosphate phosphotransferase, NDP kinase, nucleoside 5'-diphosphate kinase, nucleoside diphosphate (UDP) kinase, nucleoside diphosphokinase, Nucleoside-diphosphate kinase, nucleotide phosphate kinase, UDP kinase, uridine diphosphate kinase	--	--		10	Unknown	group
NEGR1	5330422G01Rik, DMML2433, KILON, MGC46680, mKIAA3001, Ntra	neuronal growth regulator 1	1456392_at	66.806	70	Extracellular Space	other		257194	320840	59318
NEK2	AA617254, C77054, HsPK 21, NLK1	NIMA (never in mitosis gene a)-related kinase 2	1437580_s_at	-7.361	11	Nucleus	kinase		4751	18005	114482
NEK7	AU020186, Nek7_predicted	NIMA (never in mitosis gene a)-related kinase 7	1416817_at	2.354		Nucleus	kinase		140609	59125	360850
NEUROD1	BASIC HELIX-LOOP-HELIX PROTEIN, BETA2/NeuroD, BHF-1, DKFZP564f093, NEUROD, NeuroD/Beta2	neurogenic differentiation 1	--		51	Nucleus	transcription regulator		4760	18012	29458
NEUROG1	AKA, Math4C, NEUROD3, Neurogenin, NGN1	neurogenin 1	--		34	Nucleus	transcription regulator		4762	18014	29410
NEUROG3	Atoh5, Math4B, MGC129292, MGC129293, Neurogenin3, NGN3, Relax	neurogenin 3	--		61	Nucleus	transcription regulator		50674	11925	60329
Nfat	nfat gene, Nfat protein	--	--		10	Unknown	group
NFATC1	2210017P03Rik, AI449492, AV076380, MGC138448, NF-ATC, NFAT2, Nfatcb, RGD1560225_predicted	nuclear factor of activated T-cells, cytoplasmic, calcineurin-dependent 1	1428479_at	4.423	12	Nucleus	transcription regulator		4772	18018	307231
NFATC2	AI607462, KIAA0611, NF-ATP, NFAT1, NFAT1-D, Nfatc2_predicted	nuclear factor of activated T-cells, cytoplasmic, calcineurin-dependent 2	--		44	Nucleus	transcription regulator		4773	18019	311658
NFATC4	3110041H08Rik, AW107667, AW546455, NFAT3	nuclear factor of activated T-cells, cytoplasmic, calcineurin-dependent 4	1423380_s_at	2.271	4, 55	Nucleus	transcription regulator		4776	73181	305897
NFE2L2	AI194320, NRF2	nuclear factor (erythroid-derived 2)-like 2	--		37, 65	Nucleus	transcription regulator		4780	18024	83619
NFkB	NF-KAPPA B	--	--		8	Unknown	complex
NFKB1	DKFZp686C01211, EBP-1, KBF1, MGC54151, NF-KAPPAB, NF-KAPPAB1, NFKB, NFKB SUBUNIT P105/P50, NFKB-p105, NUCLEAR FACTOR KAPPA B DNA BINDING SUBUNIT, P105, p105 Nfkb, P50/P105	nuclear factor of kappa light polypeptide gene enhancer in B-cells 1 (p105)	--		52	Nucleus	transcription regulator		4790	18033	81736
NFKBIB	I-KAPPA-B BETA, IKAPPAB, IKB, IKB-BETA, IKBB, MGC36057, MGC93398, TRIP9	nuclear factor of kappa light polypeptide gene enhancer in B-cells inhibitor, beta	--		61	Nucleus	transcription regulator		4793	18036	81525
NFX1	1300017N15Rik, 3000003M19Rik, DKFZp779G2416, MGC20369, NFX.1, NFX2, TEG-42, TEX42	nuclear transcription factor, X-box binding 1	1428248_at	-2.18	39	Nucleus	transcription regulator		4799	74164	313166
NFYB	AA985999, CBF-A, CBF-B, HAP3, MGC108654, Nfya	nuclear transcription factor Y, beta	--		49	Nucleus	transcription regulator		4801	18045	25336
NFYC	CBF-C, DKFZp667G242, FLJ45775, H1TF2A, HAP5, HSM, Nuclear factor YC	nuclear transcription factor Y, gamma	--		49	Nucleus	transcription regulator		4802	18046	25337
NGEF	Besh3, EPHEXIN, Ephexin1, Tims2	neuronal guanine nucleotide exchange factor	1448978_at	-2.763	17	Cytoplasm	other		25791	53972	246217
Ngf	7s Ngf	--	--		19	Unknown	complex
NGFB	Beta-NGF, HSAN5, MGC161426, MGC161428, NGF, Ngf beta	nerve growth factor, beta polypeptide	--		55	Extracellular Space	growth factor		4803	18049	310738
NGFRAP1	AL033356, Bex, BEX3, DXS6984E, DXWsu67e, GCAP27, HGR74, NADE	nerve growth factor receptor (TNFRSF16) associated protein 1	1428842_a_at	-2.635	5	Plasma Membrane	other		27018	12070	117089
NID1	A630025O17, ENTACTIN, entactin-1, NID, NIDOGEN, NIDOGEN-1	nidogen 1	1416808_at	14.475	21	Extracellular Space	other		4811	18073	25494
nitric oxide	10102-43-9, EDRF, nitric oxide, nitric oxide gas radical, nitrogen monoxide, nitrogen oxide (NO), NO	--	--		59	Unknown	chemical - endogenous mammalian
NLK	AI194375, DKFZp761G1211, FLJ21033, RGD1561602_predicted	nemo-like kinase	--		89	Nucleus	kinase		51701	18099	497961
NMDA Receptor	NMDAR	--	--		24	Unknown	complex
NME1	AL024257, AWD, GAAD, NDKA, NDPK-A, NM23, NM23-H1, NM23-M1, NM23A, Nucleotide diphosphate kinase beta	non-metastatic cells 1, protein (NM23A) expressed in	1424110_a_at	-2.415	9	Nucleus	kinase		4830	18102	191575
NME3	1810009F08Rik, AI413736, c371H6.2, DR-NM23, KIAA0516, Ndk3, NDPKC, Nm23-DR, nm23-H3, Nm23-M3	non-metastatic cells 3, protein expressed in	1448905_at	-2.768	10	Extracellular Space	kinase		4832	79059	85269
NOL5A	2310044F10Rik, MGC116301, NOP56	nucleolar protein 5A (56kDa with KKE/D repeat)	1455035_s_at	-2.263	2	Nucleus	other		10528	67134	362214
NOLA1	AA409823, AI326794, C430047J18Rik, GAR1, LOC499709	nucleolar protein family A, member 1 (H/ACA small nucleolar RNPs)	1418305_s_at	-2.096	8	Nucleus	ion channel		54433	68147	499709
NOLA2	2410130M07Rik, D11Ertd175e, NHP2, NHP2P, Nola2 (predicted), Nola2_predicted	nucleolar protein family A, member 2 (H/ACA small nucleolar RNPs)	1416606_s_at	-3.522	8	Nucleus	other		55651	52530	287273
NOPE	9330155G14RIK, DDM36, FLJ42051, KIAA1628, mKIAA1628, Nope_predicted, WI-18508	neighbor of Punc E11	1416474_at	4.074	49	Unknown	other		57722	56741	363081
norepinephrine	(-)-noradrenaline, (-)-norepinephrine, (R)-(-)-norepinephrine, (R)-noradrenaline, (R)-norepinephrine, 1,2-benzenediol, 4-((R)-2-amino-1-hydroxyethyl)-, 1,2-benzenediol, 4-(2-amino-1-hydroxyethyl)-, (R)- (9CI), 108341-18-0, 4-[(1R)-2-amino-1-hydroxy-ethyl]benzene-1,2-diol, 51-41-2, benzyl alcohol, alpha-(aminomethyl)-3,4-dihydroxy-, (-)-, C8H11NO3, D-(-)-noradrenaline, L-noradrenaline, L-norepinep…	--	--		39, 46, 61, 62, 66, 67	Unknown	chemical - endogenous mammalian
Nos	endothelium-derived relaxation factor-forming enzyme, endothelium-derived relaxing factor synthase, L-arginine,NADPH2:oxygen oxidoreductase (nitric-oxide-forming), NADPH-diaphorase, nitric oxide synthetase, Nitric-oxide synthase, NO Synthase	--	--		27	Unknown	group
NOS3	2310065A03Rik, ECNOS, ENOS, NOS III	nitric oxide synthase 3 (endothelial cell)	1422622_at	6.449	16	Cytoplasm	enzyme	GW 273629, omega-N-methylarginine	4846	18127	24600
NOS2A	CALCIUM-INDEPENDENT NOS, HEP-NOS, Hepatocyte NOS, Inducible NOS, INOS, NOS, NOS-II, NOS2	nitric oxide synthase 2A (inducible, hepatocytes)	--		46	Cytoplasm	enzyme	GW 273629, omega-N-methylarginine	4843	18126	24599
NOTCH1	9930111A19Rik, hN1, lin-12, Mis6, NICD, NOTCH, TAN1	Notch homolog 1, translocation-associated (Drosophila)	--		31	Plasma Membrane	transcription regulator		4851	18128	25496
NOXO1	2310034C04Rik, hslt, MGC20258, Noxo1_predicted, P41NOX, P41NOXA, P41NOXB, P41NOXC, SH3PXD5, SNX28	NADPH oxidase organizer 1	1425151_a_at	-7.225	40	Plasma Membrane	other		124056	71893	302976
NPM1 (includes EG:4869)	B23, B23NP, EG434373, LOC300303, MGC102162, MGC104254, MGC107291, MGC108517, NO38, NPM, NPM1, NUCLEOPHOSMIN, NUMATRIN	nucleophosmin (nucleolar phosphoprotein B23, numatrin)	--		50	Nucleus	transcription regulator		4869	434373	300303
NPNT	1110009H02Rik, AA682063, AI314031, EGFL6L, Nctn, Nephronectin, POEM	nephronectin	1452107_s_at	-5.792	36	Plasma Membrane	other		255743	114249
NPR2	AMDM, ANP-B, ANPRB, cn, GC-B, GC-B2, GC-B3, Guanylate cyclase B, GUC2B, GUCY2B, mNPR-B, NPR-B, NPRBi	natriuretic peptide receptor B/guanylate cyclase B (atrionatriuretic peptide receptor B)	1427191_at	5.397	23	Plasma Membrane	G-protein coupled receptor	nesiritide	4882	230103	116564
NQO1	AV001255, DHQU, DIA4, DTD, MGC93075, NAD(P)H dehydrogenase, quinone 1, Nadph dehydrogenase, NADPH DIAPHORASE, Nadph Quinone Oxidoreductase-1, Nadph-d, NMO1, NMOR1, NMORI, Nqo, Ox-1, QR1, Quinone reductase	NAD(P)H dehydrogenase, quinone 1	--		32, 37	Cytoplasm	enzyme		1728	18104	24314
NR1D1	A530070C09Rik, c-Erb, ear-1, hRev, R75201, Rev-Erb alpha, REV-ERBAALPHA, REVERB, THRA1, THRAL	nuclear receptor subfamily 1, group D, member 1	1426464_at	10.204	6	Nucleus	ligand-dependent nuclear receptor		9572	217166	252917
Nr1h	Lxr	--	--		25	Unknown	group
NR1H3	AU018371, LXR, LXR ALPHA, LXR-A, RLD-1, Unr1	nuclear receptor subfamily 1, group H, member 3	1450444_a_at	3.689	25	Nucleus	ligand-dependent nuclear receptor		10062	22259	58852
NR1I3	AA209988, AI551208, CAR, CAR-BETA, CAR1, CAR2, Care2, Constitutive androstane receptor, ESTM32, MB67, MGC107281, MGC108525, MGC150433, MGC97144, MGC97209	nuclear receptor subfamily 1, group I, member 3	--		65	Nucleus	ligand-dependent nuclear receptor		9970	12355	65035
NR2C2	hTAK1, KIAA4145, MGC124356, MGC124357, MGC124358, mKIAA4145, TAK1, TR2R1, TR4	nuclear receptor subfamily 2, group C, member 2	--		60	Nucleus	ligand-dependent nuclear receptor		7182	22026	50659
NR2F1	COUP-TF1, COUP-TFI, COUPTFA, EAR-3, ERBAL3, MGC118474, NR2F2, SVP44, TCFCOUP1, TFCOUP1	nuclear receptor subfamily 2, group F, member 1	--		60	Nucleus	ligand-dependent nuclear receptor		7025	13865	81808
NR2F2	2700033K02RIK, 9430015G03Rik, Aporp1, ARP-1, Coup TFIIb, COUP-TF2, COUP-TFII, COUPTFB, EAR3, MGC117452, NF-E3, SVP40, Tcfcoup2, TFCOUP2	nuclear receptor subfamily 2, group F, member 2	--		60	Nucleus	ligand-dependent nuclear receptor		7026	11819	113984
NR3C1	GCCR, GCR, GCR ALPHA, GLUCOCORTICOID RECEPTOR, GLUCOCORTOCOID RECEPTOR, GR, Gr alpha, Gr beta, GR-A, GRL, Grl-1, HGR, Type ii corticosteroid receptor	nuclear receptor subfamily 3, group C, member 1 (glucocorticoid receptor)	1453860_s_at	2.574	7	Nucleus	ligand-dependent nuclear receptor	rimexolone, medrysone, clocortolone pivalate, diflorasone diacetate, fluorometholone, dexamethasone phosphate, cortisone acetate, halcinonide, flurandrenolide, desoximetasone, desonide, prednisolone, clobetasol propionate, fluocinolone acetonide, prednisone, hydrocortisone, triamcinolone, dexamethasone 21-acetate, 11beta hydrocortisone acetate, betamethasone, dexamethasone, budesonide, fluticason…	2908	14815	24413
NR5A1	AD4BP, Ad4BP/SF-1, ELP, ELP-3, FTZ1, FTZF1, MGC124277, MGC124278, Nuclear receptor subfamily 5, group A, member 1, SF-1	nuclear receptor subfamily 5, group A, member 1	--		39	Nucleus	ligand-dependent nuclear receptor		2516	26423	83826
NR5A2	AU020803, B1F, B1F2, CPF, D1Ertd308e, FTF, FTF-2, FTZ-F1, FTZ-F1beta, hB1F, hB1F-2, LRH-1	nuclear receptor subfamily 5, group A, member 2	1456521_at	3.328	12	Nucleus	ligand-dependent nuclear receptor		2494	26424	60349
NRG4	AI552600, DKFZp779N0541, DKFZp779N1944, HRG4, LOC686216, LOC690919	neuregulin 4	1457123_at	42.38	38	Extracellular Space	growth factor		145957	83961	690919
NRP1	BDCA4, C530029I03, CD304, DKFZp686A03134, DKFZp781F1414, NEUROPILIN 1, NP-1, NPN-1, NRP, VEGF165R	neuropilin 1	1418084_at	7.65	14	Plasma Membrane	transmembrane receptor		8829	18186	246331
NRP2	1110048P06RIK, MGC126574, NEUROPILIN 2, NP2, NPN2, PRO2714, VEGF165R2	neuropilin 2	1456778_at	7.903	14	Plasma Membrane	kinase		8828	18187	81527
NRTN	NEURTURIN, NTN	neurturin	1449281_at	-3.649	44	Extracellular Space	growth factor		4902	18188	84423
NSBP1	GARP45, LOC680182, LOC681284, LOC682212, MGC103386, NBP-45	nucleosomal binding protein 1	1418152_at	-2.558	61	Nucleus	transcription regulator		79366	50887	681284|680182
NTRK2	AI848316, C030027L06RIK, GP145-TrkB, RATTRKB1, Tkrb, TRKB, TRKB1	neurotrophic tyrosine kinase, receptor, type 2	1435196_at	40.846	3, 61	Plasma Membrane	kinase		4915	18212	25054
NUAK2	1200013B22Rik, DKFZP434J037, DKFZp686F01113, FLJ90349, MGC93817, mKIAA0537, SNARK	NUAK family, SNF1-like kinase, 2	1429049_at	-4.636	8	Unknown	kinase		81788	74137	289419
NUCB2	AI607786, Calnuc, Nef, NEFA, p54	nucleobindin 2	--		50	Nucleus	other		4925	53322	59295
NUCKS1	2700010L10Rik, 8430423A01Rik, AI647518, C78391, FLJ21480, JC7, NUCKS	nuclear casein kinase and cyclin-dependent kinase substrate 1	1435753_a_at	-2.534	39	Nucleus	kinase		64710	98415	64709
Nuclear factor 1	Nf1, Nf1/L, Nf1/Red1, Nfi	--	--		7	Unknown	group
Nucleotide diphosphatase	dinucleotide nucleotidohydrolase, nucleotide pyrophosphatase, nucleotide-sugar pyrophosphatase	--	--		64	Unknown	group
NUDT1	8-OXO-DGTPASE, MTH1	nudix (nucleoside diphosphate linked moiety X)-type motif 1	1449349_at	-3.214	28	Extracellular Space	phosphatase		4521	17766	117260
NUDT6	ASFGF2, Asfgf2b, BFGF, FGF-2, FGF-AS, FGF2AS, Gfg, gfg-1, MGC27904	nudix (nucleoside diphosphate linked moiety X)-type motif 6	1456945_at	6.373	17	Extracellular Space	growth factor		11162	229228	207120
NUDT7	1300007B24Rik, 2210404C19Rik, Nudix 7, Nudt7 (predicted), Nudt7_predicted	nudix (nucleoside diphosphate linked moiety X)-type motif 7	1431302_a_at	3.24	46	Cytoplasm	enzyme		283927	67528	361413
NUDT21	25kDa, 3110048P04Rik, 5730530J16RIK, AU014860, AW549947, CFIM25, CPSF5, DKFZp686H1588, MGC112766	nudix (nucleoside diphosphate linked moiety X)-type motif 21	1417681_at	-2.307	48	Nucleus	other		11051	68219	291877
NUP62	AA589433, AI426861, AI790512, AU045898, D7Ertd649e, DKFZp547L134, FLJ20822, FLJ43869, IBSN, MGC101995, MGC841, Np62, Nupc1, P62, SNDI	nucleoporin 62kDa	1415925_a_at	-2.032	8	Nucleus	transporter		23636	18226	65274
NUSAP1	2610201A12Rik, AI481307, ANKT, AW547774, BB165529, BM037, FLJ13421, HQ0310 PRO0310P1, LNP, NuSAP, Nusap1_predicted, PRO0310p1, Q0310, SAPL	nucleolar and spindle associated protein 1	1416309_at	-11.218	54	Nucleus	other		51203	108907	311336
NXF1	DKFZp667O0311, MEX67, MEX67H, Mvb1, TAP	nuclear RNA export factor 1	--		42	Nucleus	transporter		10482	53319	59087
NXT1	1110001N02Rik, MTR2, Nxt1_predicted, P15, p15-1	NTF2-like export factor 1	1422488_at	-2.154	42	Nucleus	transporter		29107	56488	296219
ODZ3	2610100B16RIK, FLJ10474, FLJ10886, KIAA1455, mKIAA1455, Odz1, Odz3_predicted, Ten-m3	odz, odd Oz/ten-m homolog 3 (Drosophila)	1429178_at	3.852	45	Plasma Membrane	other		55714	23965	306451
OGDH	2210403E04RIK, 2210412K19Rik, AA409584, AKGDH, Alpha ketoglutarate dehydrogenase, d1401, E1k, KIAA4192, LOC360975, mKIAA4192, OGDC, Ogdh e1	oxoglutarate (alpha-ketoglutarate) dehydrogenase (lipoamide)	1451274_at	3.5	57	Cytoplasm	enzyme		4967	18293	360975
OGN	3110079A16Rik, DKFZP586P2421, MIMECAN, mimican, OG, Ogn_predicted, OIF, Osteoglycin, SLRR3A	osteoglycin	1419663_at	17.92	44	Extracellular Space	growth factor		4969	18295	291015
OGT	1110038P24Rik, 4831420N21Rik, AI115525, FLJ23071, HRNT1, MGC22921, O-GLCNAC, O-GLCNACASE, p110	O-linked N-acetylglucosamine (GlcNAc) transferase (UDP-N-acetylglucosamine:polypeptide-N-acetylglucosaminyl transferase)	--		85	Cytoplasm	enzyme		8473	108155	26295
OLR1	CLEC8A, LECTIN LIKE OXIDIZED LDL RECEPTOR, LOX-1, Oldlr1, Oldr1, SCARE1, SR-EI	oxidized low density lipoprotein (lectin-like) receptor 1	1419534_at	2.808	8, 60	Plasma Membrane	transmembrane receptor		4973	108078	140914
ONECUT1	D9Ertd423e, Hfh12, HNF-6, HNF6A, Hnf6b, OC-1	one cut homeobox 1	--		60, 61	Nucleus	transcription regulator		3175	15379	25231
OPLAH	1700010G02Rik, 5-Opase, 5-oxoprolinase, DKFZP434H244, MGC105359, MGC28663, MGC36824, OPLA	5-oxoprolinase (ATP-hydrolysing)	1424359_at	3.477	46	Unknown	enzyme		26873	75475	116684
OPN3	ECPN, Encephalopsin, ERO, LOC498289, MGC124138, Opsin	opsin 3 (encephalopsin, panopsin)	1417677_at	3.025	53	Plasma Membrane	G-protein coupled receptor		23596	13603	498289
OR51E2	4633402A21Rik, MOL2.3, MOR18-2, Olfr78, Olr59, OR51E3P, OR52A2, PSGR, RA1c	olfactory receptor, family 51, subfamily E, member 2	1440009_at	18.18	49	Plasma Membrane	G-protein coupled receptor		81285	170639	170816
Ornithine decarboxylase	L-ornithine carboxy-lyase	--	--		37	Unknown	group
OSMR	c12, MGC150626, MGC150627, MGC75127, OSMR BETA, OSMRB	oncostatin M receptor	1418675_at	4.18	19	Plasma Membrane	transmembrane receptor		9180	18414	310132
OVOL1	BB147136, HOVO1, movo1, Ovo1, Ovo1a, Ovol1_predicted	ovo-like 1(Drosophila)	1419051_at	-2.958	64	Nucleus	transcription regulator		5017	18426	309164
P2RY2	HP2U, MGC20088, MGC40010, P2RU1, P2U, P2U1, P2UR, P2Y2, P2Y2R	purinergic receptor P2Y, G-protein coupled, 2	--		38	Plasma Membrane	G-protein coupled receptor		5029	18442	29597
P38 MAPK	p38, P38 MAPK protein	--	--		4	Unknown	group
p70 S6k	p70 S6 Kinase, S6K	--	--		17	Unknown	group
PA2G4	38kDa, AA672939, EBP1, HG4-1, Itaf45, MGC94070, p38-2G4, Plfap, PROLIFERATION ASSOCIATED 2G4, Proliveration-associated protein 1	proliferation-associated 2G4, 38kDa	1423060_at	-2.038	7	Nucleus	transcription regulator		5036	18813	288778
PAFAH1B3	ALPHA 1 PAF-AH SUBUNIT, MGC156583, mus[g], PAF-AH alpha 1, PAF-AH ISOFORM 1 ALPHA 1 SUBUNIT, Pafahg	platelet-activating factor acetylhydrolase, isoform Ib, gamma subunit 29kDa	1416410_at	-3.943	45	Cytoplasm	enzyme		5050	18476	114113
Pak	p21 Activated Protein Kinase	--	--		14	Unknown	group
PAK4	5730488L07Rik, AW555722, mKIAA1142, Pak4_predicted	p21(CDKN1A)-activated kinase 4	1428548_at	-2.075	14	Cytoplasm	kinase		10298	70584	292756
PALM	KIAA0270, mKIAA0270	paralemmin	1423967_at	7.93	66	Plasma Membrane	other		5064	18483	170673
palmitic acid	143-20-4, 57-10-3, c16 fatty acid, C16:0 fatty acid, C16H32O2, hexadecanoic acid, palmitate	--	--		47	Unknown	chemical - endogenous mammalian
PANK3	FLJ12899, MGC16863, MGC38148, Pank3_predicted	pantothenate kinase 3	1433613_at	4.18	79	Cytoplasm	kinase		79646	211347	360511
Pantothenate kinase	ATP:pantothenate 4'-phosphotransferase, pantothenate kinase (phosphorylating), pantothenic acid kinase	--	--		79	Unknown	group
PAPSS2	1810018P12RIK, AI159688, ATP SULFURYLASE, ATPSK2, AtpsU2, bm, code642, Papss2_predicted, SK2	3'-phosphoadenosine 5'-phosphosulfate synthase 2	1434510_at	22.963	65	Cytoplasm	enzyme		9060	23972	294103
PARD6A	0710008C04Rik, PAR-6, PAR-6A, PAR6alpha, PAR6C, TAX40, TIP-40	par-6 partitioning defective 6 homolog alpha (C. elegans)	--		45	Plasma Membrane	other		50855	56513	307799
PARD6B	AV025615, PAR-6B, Pard6b_predicted	par-6 partitioning defective 6 homolog beta (C. elegans)	--		33	Plasma Membrane	other		84612	58220	362279
PARD6G	2410049N21Rik, FLJ45701, PAR-6G, Par6a, Par6c, PAR6D, PAR6gamma, Pard6g_predicted	par-6 partitioning defective 6 homolog gamma (C. elegans)	--		33	Plasma Membrane	other		84552	93737	307237
PARK2	AR-JP, LPRS2, MGC130518, Park, PARKIN, PDJ, PRKN	Parkinson disease (autosomal recessive, juvenile) 2, parkin	--		63	Cytoplasm	enzyme		5071	50873	56816
PARVA	2010012A22Rik, 5430400F08Rik, ACTOPAXIN, Actp, AI225929, ALPHA PARVIN, AU042898, CH-ILKBP, FLJ10793, FLJ12254, MXRA2, Parvin	parvin, alpha	--		53	Cytoplasm	other		55742	57342	57341
PAX3	CDHS, HUP2, MGC120381, MGC120382, MGC120383, MGC120384, MGC134778, Sp, splotch, WS1	paired box 3	--		41	Nucleus	transcription regulator		5077	18505	114502
PBK	2810434B10Rik, AW538537, D14Ertd732e, FLJ14385, Nori-3, Pbk_predicted, SPERMATOGENESIS RELATED PROTEIN KINASE, SPK, TOPK	PDZ binding kinase	1448627_s_at	-14.629	13	Cytoplasm	kinase		55872	52033	290326
PBSN	PB, Prbs, PROBASIN	probasin	--		68	Extracellular Space	transporter			54192	54193
PBX1	2310056B04RIK, AI848790, AU015730, D230003C07Rik, DKFZp686B09108, MGC126627, Pbx1_predicted	pre-B-cell leukemia homeobox 1	--		50	Nucleus	transcription regulator		5087	18514	304947
PC	PCB, Pcx, Pyr, Pyruvate carboxylase, Pyruvate carboxylase homologous protein	pyruvate carboxylase	1416383_a_at	5.762	44	Cytoplasm	enzyme		5091	18563	25104
PCBP1 (includes EG:5093)	ALPHA CP1, CP1, HNRNP E1, Hnrnp K Like/Sub2.3, hnRNP-X, HNRPE1, HNRPX, Pcbp1, RGD1561319_predicted, WBP17, [a]CP-1	poly(rC) binding protein 1	--		31	Nucleus	translation regulator		5093	23983	500242
PCCA	C79630, Propionyl coa carboxylase alpha	propionyl Coenzyme A carboxylase, alpha polypeptide	1451405_at	3.027	59	Cytoplasm	enzyme		5095	110821	687008
PCK1	AI265463, GTP, MGC22652, MGC93820, PCK, PEPCK, PEPCK-C, PEPCK1, RATPEPCK	phosphoenolpyruvate carboxykinase 1 (soluble)	1423439_at	235.538	16, 46, 47, 48, 51, 54, 60	Cytoplasm	kinase		5105	18534	362282
PCK2	1810010O14Rik, 9130022B02RIK, Pck2_predicted, PEPCK, PEPCK-M, PEPCK2	phosphoenolpyruvate carboxykinase 2 (mitochondrial)	1425615_a_at	-2.374	60	Cytoplasm	kinase		5106	74551	361042
PCNA	MGC8367, Pcna/cyclin, PCNAR	proliferating cell nuclear antigen	--		49	Nucleus	other		5111	18538	25737
PCNX	2900024E21Rik, 3526401J03Rik, AF096286, AI327143, AI413187, FLJ23409, FLJ45663, KIAA0805, KIAA0995, PCNXL1	pecanex homolog (Drosophila)	1460580_at	2.723	37	Plasma Membrane	other		22990	54604	314288
PCOLCE	CT-PCPE, MGC105446, PCPE, PCPE-1, Procollagen c-proteinase enhancer protein	procollagen C-endopeptidase enhancer	1437165_a_at	4.54	15	Extracellular Space	other		5118	18542	29569
PCSK4	0710008O07, AI647044, DKFZp434B217, L21221, MGC34749, MGC63195, PC4, SPC5	proprotein convertase subtilisin/kexin type 4	--		47	Extracellular Space	peptidase		54760	18551	171085
PCSK5	PC5, PC5/6A, PC5A, PC6, PC6A, PC6B, SPC6	proprotein convertase subtilisin/kexin type 5	1451406_a_at	3.685	47	Extracellular Space	peptidase		5125	18552	116548
PCSK6	C86343, PACE4, PAIRED BASIC AMINO ACID CLEAVING ENZYME 4, SPC4	proprotein convertase subtilisin/kexin type 6	--		47	Extracellular Space	peptidase		5046	18553	25507
PDCD1	B7H1, CD279, hPD-1, hPD-l, Ly101, PD-1, Pdc1, Pdcd1_predicted, PhLP, SLEB2	programmed cell death 1	--		44	Plasma Membrane	other		5133	18566	301626
PDCD4	197/15A, D19Ucla1, Dug, H731, MA-3, MGC33046, MGC33047, TIS, Topoisomerase-inhibitor suppressed	programmed cell death 4 (neoplastic transformation inhibitor)	--		50	Nucleus	other		27250	18569	64031
PDCD2L	6030457N17Rik, LOC689637, MGC13096, MGC144595	programmed cell death 2-like	1426844_a_at	-2.503		Unknown	other		84306	68079	689637
PDCL	1200011E13Rik, AW108059, DKFZp564M1863, PhLP	phosducin-like	1425149_a_at	-2.191	24	Cytoplasm	enzyme		5082	67466	64013
Pde	Phosphodiesterase, Phosphoric diester hydrolase	--	--		16, 40	Unknown	group
PDE1A	3'-RACEclone8phosphodiesterase1A, 3-RACEclone8phosphodiesterase1A, AI987702, AW125737, Cam Pde61, HCAM1, HSPDE1A, MGC116577, MGC26303, PDE1	phosphodiesterase 1A, calmodulin-dependent	1449298_a_at	9.051	40	Cytoplasm	enzyme		5136	18573	81529
PDE2A	bc029810, Cgmp-stimulated phosphodiesterase, MGC102210, PDE2, PDE2A1, Pde2a2, PED2A4	phosphodiesterase 2A, cGMP-stimulated	1452202_at	6.412	40	Cytoplasm	enzyme		5138	207728	81743
PDE3B	9830102A01RIK, AI847709, cAMP-Dependent 3',5'-Cyclic Phosphodiesterase, cGIPDE1, Cgmp-inhibited 3',5'-cyclic phosphodiesterase b, HcGIP1, Phosphodiesterase 3b	phosphodiesterase 3B, cGMP-inhibited	1433694_at	45.762	3, 33	Cytoplasm	enzyme	dyphylline, nitroglycerin, medorinone, aminophylline, cilostazol, dipyridamole, amrinone, tolbutamide, theophylline, pentoxifylline	5140	18576	29516
PDE7A	AU015378, AW047537, HCP1, PDE7, PDE7-1, Phosphodiesterase 7a	phosphodiesterase 7A	1423314_s_at	2.828	40	Cytoplasm	enzyme	dyphylline, nitroglycerin, aminophylline, anagrelide, milrinone, dipyridamole, tolbutamide, theophylline, pentoxifylline	5150	18583	81744
PDE8A	AI551852, FLJ16150, HsT19550, Pde8, RNPDE8A	phosphodiesterase 8A	1418406_at	2.701	40	Cytoplasm	enzyme	dyphylline, nitroglycerin, aminophylline, anagrelide, milrinone, dipyridamole, tolbutamide, theophylline, pentoxifylline	5151	18584	308776
PDE8B	B230331L10RIK, C030047E14Rik, FLJ11212, RNPDE8B	phosphodiesterase 8B	1437989_at	-3.033	40	Unknown	enzyme		8622	218461	309962
Pdgf	Pdgf Receptor Ligand, Platelet-Derived Growth Factor	--	--		11	Unknown	complex
Pdgf Ab	Pdgfa-Pdgfb	--	--		22	Unknown	complex
PDGF BB	Pdgfb dimer	--	--		15, 42	Unknown	complex
PDGF-AA	Pdgfa dimer	--	--		15, 42	Unknown	complex
PDGFA	Pdgf a-chain, PDGF1, PDGFACP	platelet-derived growth factor alpha polypeptide	--		26	Extracellular Space	growth factor		5154	18590	25266
Pdgfr	Pdgf Receptor	--	--		22	Unknown	group
PDGFRA	AI115593, APDGFR, CD140A, MGC74795, PDGF ALPHA R, PDGF-ALPHA RECEPTOR, PDGFACE, PDGFR ALPHA, PDGFR-2, Rhe-PDGFRA	platelet-derived growth factor receptor, alpha polypeptide	1421917_at	16.584	22	Plasma Membrane	kinase	sunitinib, axitinib, imatinib, becaplermin	5156	18595	25267
PDIA3	58kDa, ER60, Erp, ERP57, ERP60, ERp61, GRP57, GRP58, HsT17083, Microsomal protease er-60, P58, PDI, PDI-Q2, PHOSPHOLIPASE C ALPHA, PI-PLC, Pi-plc 1, Plca, PLC[a], Protein disulfide isomerase	protein disulfide isomerase family A, member 3	--		57	Cytoplasm	peptidase		2923	14827	29468
PDK4	AV005916, FLJ40832	pyruvate dehydrogenase kinase, isozyme 4	--		60	Cytoplasm	kinase		5166	27273	89813
PDLIM2	FLJ34715, MGC37634, MGC94060, mystique, SLIM	PDZ and LIM domain 2 (mystique)	1423946_at	3.389	13	Cytoplasm	other		64236	213019	290354
PDX1 (includes EG:29535)	Beta-TF1, Idx1, Idx1/ipf1, Ipf1, Pbx1, Pdx1, Stf1	pancreatic and duodenal homeobox gene 1	--		51	Cytoplasm	transcription regulator				29535
PDZD2	4930537L06Rik, A930022H17Rik, AIPC, Gm82, KIAA0300, mKIAA0300, PAPIN, PDZK3, PIN1	PDZ domain containing 2	1435553_at	4.683	2	Plasma Membrane	other		23037	68070	65034
PECAM1	CD31, Er-Mp12, MGC102160, MGC124998, PECAM	platelet/endothelial cell adhesion molecule (CD31 antigen)	1421287_a_at	5.346	18	Plasma Membrane	other		5175	18613	29583
PENK	AI326464, ENCEPHALIN, ENK, ENKEPHALIN, Met-Enk, MGC134476, MGC93514, Pea, Penk-rs, PENK1, Penk2, PPA, Preproenkephalin, PROENKEPHALIN, [Met5]enkephalin	proenkephalin	1427038_at	4.399	24	Extracellular Space	other		5179	18619	29237
PEPCK	phosphoenolpyruvate carboxykinase	--	--		16, 47, 51, 60	Unknown	group
peptidase	protease	--	--		19	Unknown	group
Peptidylprolyl isomerase	cyclophilin, peptide bond isomerase, peptidyl-prolyl cis-trans isomerase, peptidylproline cis-trans-isomerase, PPIase	--	--		12	Unknown	group
PER2	FASPS, KIAA0347, mKIAA0347, MPER2, rPER2	period homolog 2 (Drosophila)	1417603_at	2.934	9	Nucleus	other		8864	18627	63840
PERP (includes EG:64065)	1110017A08Rik, dJ496H19.1, KCP1, KRTCAP1, Perp, Perp_predicted, PIGPC1, RP3-496H19.1, THW	PERP, TP53 apoptosis effector	1416271_at	-4.145	19	Plasma Membrane	other		64065	64058	292949
PEX13	2610008O20Rik, NALD, Pex13_predicted, ZWS	peroxisome biogenesis factor 13	1422472_at	3.728	26	Cytoplasm	transporter		5194	72129	305581
PEX14	dJ734G22.2, MGC12767, NAPP2, PEX14P, R75137	peroxisomal biogenesis factor 14	--		26	Cytoplasm	other		5195	56273	64460
PEX19	D1S2223E, HK33, Peroxin 19, Pex19p, PMP1, PMPI, PXF, PXMP1	peroxisomal biogenesis factor 19	--		26	Cytoplasm	other		5824	19298	307259
PF4	CXCL4, LOC360918, MGC138298, Pf4a, RATPF4A, SCYB4	platelet factor 4 (chemokine (C-X-C motif) ligand 4)	1448995_at	3.478	2	Extracellular Space	cytokine		5196	56744	360918
PFKFB3	E330010H22Rik, HP2K, iPFK-2, PFK2, Phosphofructokinase-2, PRG1	6-phosphofructo-2-kinase/fructose-2,6-biphosphatase 3	1419882_at	6.198	16	Cytoplasm	kinase		5209	170768	117276
PFKP	1200015H23Rik, 9330125N24Rik, FLJ40226, MGC105718, PFK-C, Pfk1c, PFKF, Phosphofructokinase 1 C, Phosphohexokinase	phosphofructokinase, platelet	1416069_at	4.253	28	Cytoplasm	kinase		5214	56421	60416
PFTK1	KIAA0834, mKIAA0834, PFTAIRE1, Pftk1_predicted	PFTAIRE protein kinase 1	1419249_at	5.05	31	Nucleus	kinase		5218	18647	362316
PGF	AI854365, D12S1900, MGC93298, Pgf2, PGFL, PIGF, PIGF1, Placental growth factor, PLGF, Plgf2, SHGC-10760, VRP	placental growth factor, vascular endothelial growth factor-related protein	--		54	Extracellular Space	growth factor		5228	18654	94203
PGLS	1110030K05Rik, 6PGL, AI447866, Pgls_predicted, Plgs	6-phosphogluconolactonase	1417722_at	-2.034	52	Cytoplasm	enzyme		25796	66171	290636
Pgm	alpha-D-glucose 1,6-phosphomutase, glucose phosphomutase, Phosphoglucomutase, phosphoglucose mutase	--	--		81	Unknown	group
PGM5	4833423B07, 9530034F03Rik, aciculin, D830025G17, LOC679990, PGMRP	phosphoglucomutase 5	1437871_at	10.03	81	Cytoplasm	enzyme		5239	226041	679990
PGM2L1	4931406N15RIK, AI553438, BM32A, FLJ32029, LOC685076	phosphoglucomutase 2-like 1	1452841_at	-2.101	10	Unknown	enzyme		283209	70974	685076
PHACTR1	9630030F18Rik, dJ257A7.2, KIAA1733, MGC112561, MGC126575, MGC126577, Phactr, RPEL, RPEL1	phosphatase and actin regulator 1	1454832_at	-2.121	17	Cytoplasm	other		221692	218194	306844
PHKA2	6330505C01Rik, D330034O08, Hepatic phk, LOC678835, MGC133071, PHK, Phka2 mapped, Phka2_mapped, PYK, PYKL, XLG, XLG2	phosphorylase kinase, alpha 2 (liver)	1434518_at	2.942	33	Cytoplasm	kinase		5256	110094	678739
PHLDA1	DT1P1B11, MGC131738, PHRIP, PQ-RICH PROTEIN, Proline- and glutamine-rich protein, Tdag, TDAG51	pleckstrin homology-like domain, family A, member 1	1418835_at	-8.588	13, 42	Cytoplasm	other		22822	21664	29380
PHLDB1	AU041016, D330037A14Rik, DKFZp686H039, DKFZp686O24210, FLJ00141, FLJ90266, KIAA0638, Ll5, LL5A, MGC111531, MGC32394	pleckstrin homology-like domain, family B, member 1	1424468_s_at	5.739	36	Unknown	other		23187	102693	171434
phosphatidylserine	phosphatidyl-l-serine	--	--		42	Unknown	chemical - endogenous mammalian
PHYH	AI256161, AI265699, LN1, LNAP1, PAHX, PHYH1, Phytanoyl-coa hydroxy, Phytanoyl-coa hydroxylase, RD	phytanoyl-CoA 2-hydroxylase	1460194_at	4.204	6	Cytoplasm	enzyme		5264	16922	114209
PI3K	Pi 3-kinase	--	--		21	Unknown	complex
PI4K2B	2610042N09Rik, 4933409G22Rik, FLJ11105, MGC94512, PI4KIIB, PIK42B	phosphatidylinositol 4-kinase type 2 beta	1420411_a_at	-3.375	29	Cytoplasm	kinase		55300	67073	305419
PIAS1	2900068C24Rik, DDXBP1, GBP, GU/RH-II, MGC141878, MGC141879, Pias1_predicted, ZMIZ3	protein inhibitor of activated STAT, 1	1446448_at	-2.541	7, 39	Nucleus	transcription regulator		8554	56469	300772
PIAS2	6330408K17Rik, AI462206, ARIP3, AU018068, Dib, MGC102682, miz, MIZ1, PIASX, PIASX-BETA, PIASxb, SIZ2, ZMIZ4	protein inhibitor of activated STAT, 2	1419454_x_at	-2.648	7	Nucleus	transcription regulator		9063	17344	83422
PICK1	MGC15204, PRKCABP	protein interacting with PRKCA 1	1419384_at	-2.1	23	Cytoplasm	enzyme		9463	18693	84591
PID1 (includes EG:55022)	5033414K04Rik, Ab1-119, FLJ20701, HMFN2073, MGC90850, NYGGF4, PID1, RGD1560766_predicted	phosphotyrosine interaction domain containing 1	1436999_at	6.76	64	Unknown	other		55022	98496	501174
PIGR	HEPATOCELLULAR CARCINOMA-ASSOCIATED PROTEIN TB6, MGC125361, MGC125362, Phosphatidylinositol glycan class r, pIgA-R, pIgARec, RNPIGR2, Sc, Secretory component	polymeric immunoglobulin receptor	1450060_at	-42.129	12, 40	Plasma Membrane	transporter		5284	18703	25046
PIK3IP1	1500004A08Rik, Crkd, HGFL, hHGFL(S), MGC17330, RGD1311203, RP23-191E3.6, zgc:66482	phosphoinositide-3-kinase interacting protein 1	1439087_a_at	2.867	52	Unknown	other		113791	216505	305472
PITPNM1	DRES9, FLJ44997, MGC95131, Mpt-1, NIR2, PITPNM, R75447, Rd9, RDGB, Rdgb beta, RDGB1, RDGBA1	phosphatidylinositol transfer protein, membrane-associated 1	1438974_x_at	2.699	20	Cytoplasm	transporter		9600	18739	361694
PITPNM2	KIAA1457, m-Rdgb, mKIAA1457, NIR3, Pitpnm2_predicted, RDGB2, RDGBA2	phosphatidylinositol transfer protein, membrane-associated 2	1419757_at	4.779	59	Cytoplasm	enzyme		57605	19679	304474
Pka	A-Kinase, cAMP-dependent protein kinase, Pka protein, PROTEIN KINASE A	--	--		66	Unknown	complex
PKAr		--	--		66	Unknown	group
Pkc(s)	Cnpkc, Pkc, PKC protein, Pkm, Protein kinase c	--	--		23	Unknown	group
PKD2 (includes EG:5311)	APKD2, C030034P18RIK, MGC138466, MGC138468, PC2, Pkd2, Pkd2_predicted, PKD4, POLYCISTIN-2, POLYCYSTIN 2, RGD1559992, TRPP2	polycystic kidney disease 2 (autosomal dominant)	1417753_at	3.017	10, 59	Plasma Membrane	ion channel		5311	18764	498328
Pkg	Cgk, cGMP dependent protein kinase, PROTEIN KINASE G	--	--		27	Unknown	group
PKP3	2310056L12Rik, Pkp3_predicted	plakophilin 3	1418831_at	-3.764	67	Plasma Membrane	other		11187	56460	293619
PLA2	lecithinase A, phosphatidase, phosphatidolipase, phosphatidylcholine 2-acylhydrolase, phospholipase A, Phospholipase A2	--	--		27	Unknown	group
PLA1A	AA986889, PHOSPHOLIPASE A1-ALPHA, PS-PLA1, Pspla1	phospholipase A1 member A	1417785_at	5.468	58	Extracellular Space	enzyme		51365	85031	85311
PLA2G2D	MGC108956, MGC130437, mGIID, SPLA2 IID, SPLA2S, SPLASH	phospholipase A2, group IID	1418987_at	3.221	27	Extracellular Space	enzyme		26279	18782	298579
PLAG1	MGC94626, PSA, SGPA	pleiomorphic adenoma gene 1	--		41	Nucleus	transcription regulator		5324	56711	297804
PLAGL1	DKFZp781P1017, LOT1, MGC126275, MGC126276, ZAC, ZAC1	pleiomorphic adenoma gene-like 1	--		26	Nucleus	transcription regulator		5325	22634	25157
PLC	alpha-toxin, Clostridium oedematiens beta- and g-toxins, Clostridium welchii alpha-toxin, heat-labile hemolysin, lecithinase C, lipophosphodiesterase C, lipophosphodiesterase I, phosphatidase C, phosphatidylcholine cholinephosphohydrolase, Phospholipase C, Pi-plc	--	--		66	Unknown	group
Plc beta	Phospholipase C beta, PLC	--	--		21	Unknown	group
PLC gamma	Phospholipase C gamma, PLC&gamma;, PLC-gamma protein, PLCG	--	--		19	Unknown	group
PLCB1	3110043I21Rik, AI132408, FLJ45792, LOC688139, mKIAA0581, Phosphb, Phosphoinositidase C, Phospholipase c beta 1b, PI-PLC, PIC BETA1, Plc Beta, PLC BETA1, PLC'1, PLC-154, PLC-I, PLCB, RATPHOSPHB	phospholipase C, beta 1 (phosphoinositide-specific)	1435043_at	10.646	21	Cytoplasm	enzyme		23236	18795	24654
PLCE1	4933403A21Rik, FLJ23659, KIAA1516, MGC167842, mKIAA1516, NPHS3, PLC EPSILON, PLCE	phospholipase C, epsilon 1	1452398_at	5.538	21, 45	Cytoplasm	enzyme		51196	74055	114633
Pld	choline phosphatase, lecithinase D, lipophosphodiesterase II, phosphatidylcholine phosphatidohydrolase, Phospholipase D	--	--		20	Unknown	group
PLD2	Pldc	phospholipase D2	--		55	Cytoplasm	enzyme		5338	18806	25097
PLEK2	Plek2_predicted	pleckstrin 2	1449424_at	-3.787	67	Unknown	other		26499	27260	314260
PLEKHA2	6430512N22Rik, AI851530, AU041791, FLJ25921, TAPP2, W91773	pleckstrin homology domain containing, family A (phosphoinositide binding specific) member 2	1417289_at	2.293	3	Cytoplasm	other		59339	83436
PLEKHB2	2310009M15Rik, AU018239, DKFZP762F2110, EVT2, FLJ20783, FLJ23679, FLJ30436, Phdc, Plekhb2_predicted	pleckstrin homology domain containing, family B (evectins) member 2	1460341_at	4.347	52	Unknown	other		55041	226971	301337
PLEKHM1	AP162, B2, BC038943, D330036J23Rik, KIAA0356, MGC94075, OPTB6	pleckstrin homology domain containing, family M (with RUN domain) member 1	1454746_at	2.655		Cytoplasm	other		9842	353047	303584
PLK4	1700028H20, AI385771, Plk4_predicted, SAK, STK18	polo-like kinase 4 (Drosophila)	1419838_s_at	-3.737	61	Cytoplasm	kinase		10733	20873	310344
PLP1	DM20, jimpy, jp, MMPL, Msd, PLP, PLP/DM20, PMD, PROTEOLIPID, RSH, SPG2	proteolipid protein 1 (Pelizaeus-Merzbacher disease, spastic paraplegia 2, uncomplicated)	1451718_at	3.064	20	Plasma Membrane	other		5354	18823	24943
PLRG1	AA958940, C80566, MGC105439, MGC110980, PRL1	pleiotropic regulator 1 (PRL1 homolog, Arabidopsis)	--		32	Nucleus	transcription regulator		5356	53317	60376
PLSCR4	AV245873, Pls4	phospholipid scramblase 4	1433626_at	6.99		Plasma Membrane	enzyme		57088	235527	300900
PLTP	HDLCQ9, OD107, Pltp_predicted	phospholipid transfer protein	1456424_s_at	8.344	25	Extracellular Space	other		5360	18830	296371
PLXNA2	2810428A13Rik, AA589422, AW457381, FLJ11751, FLJ30634, KIAA0463, mKIAA0463, OCT, Plexin a2, PLXN2, Plxna2_predicted	plexin A2	1429772_at	15.6	26	Plasma Membrane	other		5362	18845	289392
PLXND1	6230425C21Rik, KIAA0620, MGC75353, PLEXD1, Plexin D1, Plxnd1_predicted	plexin D1	1451475_at	2.717		Plasma Membrane	transmembrane receptor		23129	67784	312652
PMP22	22kDa, CMT1A, CMT1E, DSS, GAS-3, GAS3/PMP22, HMSNIA, HNPP, MGC20769, PERIPHERAL MYELIN PROTEIN 22, Sp110, Sr13, Tr, trembler	peripheral myelin protein 22	1417133_at	9.016	53	Plasma Membrane	other		5376	18858	24660
PNKP	1810009G08Rik, MGC94448, PNK	polynucleotide kinase 3'-phosphatase	--		77	Nucleus	kinase		11284	59047	308576
PNN	AU045199, D12Ertd512e, DRS, LOC368070, memA, PIN-1, pinin, SDK3	pinin, desmosome associated protein	--		31	Plasma Membrane	other		5411	18949	368070
PNPLA2	0610039C21Rik, 1110001C14Rik, Adipose triglyceride lipase, ATGL, DESNUTRIN, DKFZp667M109, FP17548, PEDF-R, Pnpla2_predicted, RGD1309044, TRIACYLGLYCEROL HYDROLASE, TTS-2.2, TTS2	patatin-like phospholipase domain containing 2	1428143_a_at	3.92	33	Cytoplasm	enzyme		57104	66853	361676
PODXL	AW121214, Gp200, Ly102, MGC138240, PC, PCLP, Pclp1, PODOCALYXIN, TRA-1-60	podocalyxin-like	1448688_at	3.96	39	Plasma Membrane	kinase		5420	27205	192181
POLA2	AI573378, FLJ21662, FLJ37250, p68, p70	polymerase (DNA directed), alpha 2 (70kD subunit)	--		34	Nucleus	enzyme		23649	18969	85242
POLB	A430088C08RIK, DNA POLYMERASE BETA, MGC125976, Pol beta	polymerase (DNA directed), beta	1434229_a_at	-2.662	4	Nucleus	enzyme	nelarabine, clofarabine, stavudine, trifluridine, vidarabine, zalcitabine, entecavir	5423	18970	29240
POLE2	DNA POLYMERASE EPSILON SUBUNIT B, DNA Polymerase epsilon Subunit2, DPE2, Pole2_predicted	polymerase (DNA directed), epsilon 2 (p59 subunit)	1427094_at	-3.624	15	Nucleus	enzyme	gemcitabine	5427	18974	299112
POLR1E	53kDa, AU042259, D030019D19Rik, FLJ13390, FLJ13970, PAF53, PRAF1, Praf1_predicted, RGD1565773, RP11-405L18.3, RPA53	polymerase (RNA) I polypeptide E, 53kDa	--		61	Nucleus	enzyme		64425	64424	313245
POLR2A	220kDa, hRPB220, hsRPB1, MGC75453, POL II LS, POL2O, POLR2, POLRA, polymerase (RNA) II, RNA POL II LARGEST SUBUNIT, RNA POLYMERASE 2A, RNA POLYMERASE II LARGE SUBUNIT, RNAP II, RNAPIIA, RPB1, RPBh1, RpIILS, RPO2, RPO2-1, RPOL2	polymerase (RNA) II (DNA directed) polypeptide A, 220kDa	--		58	Nucleus	enzyme		5430	20020	363633
POLR2F	1810060D16RIK, HRBP14.4, hRPB14.4, hsRPB6, RPABC2, RPB6	polymerase (RNA) II (DNA directed) polypeptide F	1415754_at	-2.073	24	Nucleus	enzyme		5435	69833	83503
POLR2I	2810002B19Rik, hRPB14.5, MGC73656, Polr2i_predicted, RPB9	polymerase (RNA) II (DNA directed) polypeptide I, 14.5kDa	1428494_a_at	-2.045	24	Nucleus	transcription regulator		5438	69920	292778
POLR3K	12.3kDa, 1500004O14Rik, AI196849, AU014893, C11, C11-RNP3, HRPC11, MGC109430, My010, RPC10, RPC11	polymerase (RNA) III (DNA directed) polypeptide K, 12.3 kDa	1439266_a_at	-3.424	24	Nucleus	transcription regulator		51728	67005	366277
Polypeptide N-acetylgalactosaminyltransferase	glycoprotein acetylgalactosaminyltransferase, polypeptide-N-acetylgalactosamine transferase, protein-UDP acetylgalactosaminyltransferase, UDP-acetylgalactosamine-glycoprotein acetylgalactosaminyltransferase, UDP-acetylgalactosamine:peptide-N-galactosaminyltransferase, UDP-GalNAc:polypeptide N-acetylgalactosaminyl transferase, UDP-N-acetyl-alpha-D-galactosamine:polypeptide N-acetylgalactosaminyltr…	--	--		61	Unknown	group
POP1	4932434G09Rik, KIAA0061, MGC17365, MGC36536, Pop1_predicted	processing of precursor 1, ribonuclease P/MRP subunit (S. cerevisiae)	--		41	Nucleus	enzyme		10940	67724	315045
POP4	1110023P21Rik, MGC108830, RPP29	processing of precursor 4, ribonuclease P/MRP subunit (S. cerevisiae)	--		41	Nucleus	enzyme		10775	66161	292831
POP5	1500019J17Rik, 2700077E03Rik, AD008, AW049989, HSPC004, Pop5_predicted, Rnasep3, RPP2, RPP20	processing of precursor 5, ribonuclease P/MRP subunit (S. cerevisiae)	1417972_s_at	-2.325	41	Nucleus	enzyme		51367	117109	117241
POR	4933424M13Rik, CPR, Cyp, Cyp reductase, CYPOR, CYTOCHROME P-450 REDUCTASE, DKFZp686G04235, FLJ26468, NADH OXYDOREDUCTASE, NADPH CYT P450 REDUCTASE, Nadph Cytochrome C Reductase, NADPH DEPENDENT CYTOCHROME P450 REDUCTASE, NADPH Reductase, NPR, P450 (cytochrome) oxidoreductase, P450 Oxidoreductase, P450R, Red	P450 (cytochrome) oxidoreductase	1416933_at	4.312	51	Cytoplasm	enzyme	doxorubicin, daunorubicin	5447	18984	29441
POU1F1	dw, dwarf, GHF-1, GHF1A, Hmp1, Pit-1 beta, PIT1, Pit1b, PIT1Z	POU class 1 homeobox 1	--		54	Nucleus	transcription regulator		5449	18736	25517
PP1		--	--		17	Unknown	group
PP1/PP2A		--	--		17	Unknown	group
PP2A	PROTEIN PHOSPHATASE 2A, Protein Phosphatase Type2a	--	--		17	Unknown	complex
Pp2b		--	--		66	Unknown	complex
PPAN	A230087P06Rik, BXDC3, MGC108837, MGC14226, MGC45852, SSF, SSF1, SSF2	peter pan homolog (Drosophila)	1423703_at	-2.385	1	Nucleus	other		56342	235036	298699
PPAP2C	LPP2, PAP-2c, PAP2-g	phosphatidic acid phosphatase type 2C	1451210_at	-6.624	45	Plasma Membrane	phosphatase		8612	50784	246115
PPAR&alpha;-RXR&alpha;	PPARalpha-RXRalpha	--	--		25	Unknown	complex
PPARG	NR1C3, PPAR GAMMA 2, PPAR GAMMA 3, PPAR-GAMMA, PPARG1, PPARG2	peroxisome proliferator-activated receptor gamma	1420715_a_at	42.891	16, 29, 30, 31, 36, 38, 44, 54, 68	Nucleus	ligand-dependent nuclear receptor	rosiglitazone, GI262570, pioglitazone, tesaglitazar, troglitazone	5468	19016	25664
PPARGC1A	A830037N07RIK, LEM6, PGC-1, PGC-1(alpha), PGC-1v, PGC1 ALPHA, PGC1A, PGCO1, PPARGC-1 alpha, PPARGC1	peroxisome proliferator-activated receptor gamma, coactivator 1 alpha	--		60	Nucleus	transcription regulator		10891	19017	83516
PPARGC1B	4631412G21Rik, PERC, PGC-1(beta), PGC1B, PGC1beta	peroxisome proliferator-activated receptor gamma, coactivator 1 beta	--		40, 51	Nucleus	transcription regulator		133522	170826	291567
PPBP	2400003M24Rik, AI854500, B-TG1, Beta-TG, CTAP-III, CTAP3, CXCL7, LA-PF4, LDGF, MDGF, NAP-2, NAP-2-L1, NEUTROPHIL-ACTIVATING PEPTIDE 2, PBP, PLATELET BASIC PROTEIN, SCYB7, TC1, TC2, TGB, TGB1, THBGB, THBGB1	pro-platelet basic protein (chemokine (C-X-C motif) ligand 7)	1418480_at	3.553	40	Extracellular Space	cytokine		5473	57349	246358
PPIF	AW457192, CYCLOPHILIN F, CYCLOPHILIN3, Cyp-D, CYP3, FLJ90798, hCyP3, MGC117207, MGC93084, PPIase	peptidylprolyl isomerase F (cyclophilin F)	1438955_x_at	-2.192	8	Cytoplasm	enzyme		10105	105675	282819
PPIL5	2410005L11RIK, 4-1BBLRR, AU021780, LOC685860, LOC687175, LRR-1, MGC20689	peptidylprolyl isomerase (cyclophilin)-like 5	1452458_s_at	-13.688	39	Unknown	enzyme		122769	69706	685860
PPP1CA	C1, dism2, MGC15877, MGC1674, PP-1A, Pp-1c, PP1 ALPHA, PP1 Alpha C, PP1C ALPHA, PPP1A, Ppp1c, Ser/Thr Phosphatase Type1 alpha	protein phosphatase 1, catalytic subunit, alpha isoform	1460165_at	-2.038	17	Cytoplasm	phosphatase		5499	19045	24668
PPP1CB	1200010B19, Dis2m2, MGC3672, PP-1B, PP-1D, Pp1 Beta, Pp1 delta, PP1-C BETA II, PPP1C DELTA, PPP1CD, PROTEIN PHOSPHATASE 1 CATALYTIC SUBUNIT, BETA ISOFORM	protein phosphatase 1, catalytic subunit, beta isoform	1426205_at	-2.616	13	Cytoplasm	phosphatase		5500	19046	25594
PPP1R12B	1810037O03RIK, A330043L12, AI132431, B230333M12, CHROMOSOME 1 SPECIFIC TRANSCRIPT KIAA0503, M-COMPLEX 25KDA SUBUNIT, MGC131980, MGC87886, MYPT2, Ppp1r12b_predicted	protein phosphatase 1, regulatory (inhibitor) subunit 12B	1434786_at	2.282	13	Cytoplasm	phosphatase		4660	329251	304813
PPP1R14B	AOM172, FG-4095, PHI-1, Phospholipase c neighboring, PLCB3N, PNG, SOM172	protein phosphatase 1, regulatory (inhibitor) subunit 14B	1450914_at	-2.065	17	Cytoplasm	phosphatase		26472	18938	259225
PPP1R1A	0610038N18Rik, I-1, INHIBITOR 1, IPP1	protein phosphatase 1, regulatory (inhibitor) subunit 1A	1422605_at	26.8	17	Cytoplasm	phosphatase		5502	58200	58977
PPP2R1B	2410091N08Rik, AI790395, MGC26454, PP2A-A BETA, PR65B	protein phosphatase 2 (formerly 2A), regulatory subunit A, beta isoform	1428265_at	5.378	17	Unknown	phosphatase		5519	73699	315648
PPP2R5A	B 56 ALPHA REGULATORY SUBUNIT OF PP2A, B 56 ALPHA REGULATORY SUBUNIT OF PROTEIN PHOSPHATASE 2A, B56 Alpha, B56A, MGC131915, MGC38798, Ppp2r5a_predicted, PR61A, PR61alpha	protein phosphatase 2, regulatory subunit B', alpha isoform	1444036_at	6.099	17	Cytoplasm	phosphatase		5525	226849	312754
PPP2R5C	2610043M05RIK, 2700063L20Rik, AI060890, AW545884, B56 Gamma3, B56G, D12Bwg0916e, LOC691318, MGC23064, mKIAA0044, Pr61 gamma, PR61G, RGD1564600 predicted	protein phosphatase 2, regulatory subunit B', gamma isoform	1425542_a_at	-3.706	17	Nucleus	peptidase		5527	26931	691318
PQLC1	2310009N05Rik, 4933425L21Rik, 5730564E11Rik, C78974, FLJ22378	PQ loop repeat containing 1	1430125_s_at	-3.499	36	Unknown	other		80148	66943	361352
PRC1	ASE1, D7Ertd348e, MGC1671, MGC3669, MGC6745, Prc1_predicted, PROTEIN REGULATING CYTOKINESIS 1	protein regulator of cytokinesis 1	1423775_s_at	-8.4	9	Nucleus	other		9055	233406	308761
PRCC	MGC17178, MGC4723, Prcc_predicted, RCCP1, TPRC	papillary renal cell carcinoma (translocation-associated)	1449250_at	-2.363	32	Nucleus	other		5546	94315	310687
PRDM1	BLIMP1, MGC118922, MGC118923, MGC118924, MGC118925, PRDI-BF1, Prdm1_predicted, ZNFPR1A1	PR domain containing 1, with ZNF domain	--		62	Nucleus	transcription regulator		639	12142	309871
PRDM5	4432417F03RIK, 6530401I24Rik, AI197291, E130112L17Rik, LOC683647, LOC689788, PFM2	PR domain containing 5	1432057_a_at	3.178	64	Nucleus	other		11107	70779	689788
PRDX1	ENHANCER PROTEIN, Hbp23, MGC108617, MSP23, NKEFA, OSF-3, PAG, PAGA, PAGB, PEROXIREDOXIN 1, Prdx-I, PRX I, PRX1, TDPX2, TDX2, TPx-A, TPX2	peroxiredoxin 1	--		37	Cytoplasm	enzyme		5052	18477	117254
PRDX4	AOE 37-2, MGC72744, PRX-4, Prx-IV, TRANK	peroxiredoxin 4	1416167_at	-3.815	8	Cytoplasm	enzyme		10549	53381	85274
PRELID1	2610524G07Rik, CGI-106, MGC109157, MGC87972, PRELI, PX19, RGD1308082	PRELI domain containing 1	1439253_x_at	-2.455		Cytoplasm	other		27166	66494	290995
PRELP	7330409J17Rik, MGC45323, MST161, MSTP161, proline arginine-rich end leucine-rich repeat, SLRR2A	proline/arginine-rich end leucine-rich repeat protein	1416321_s_at	30.85	21	Extracellular Space	other		5549	116847	84400
PRIM1	AI324982, DNA polymerase alpha subunit 4, MGC107288, MGC109113, MGC12308, p48, p49, Pola4	primase, DNA, polypeptide 1 (49kDa)	1449061_a_at	-8.51	15	Nucleus	enzyme	fludarabine phosphate	5557	19075	246327
PRKAA1	5'-AMP-activatedproteinkinasealpha-1catalyticsubunit, 5-AMP-activatedproteinkinasealpha-1catalyticsubunit, AI194361, AI450832, AL024255, AMPK, AMPK ALPHA-1, AMPK1, AMPKa1, C alpha1 pka, C130083N04RIK, MGC33776, MGC57364	protein kinase, AMP-activated, alpha 1 catalytic subunit	--		66	Cytoplasm	kinase		5562	105787	65248
PRKAC	PKA C, PKA C subunit	--	--		16	Unknown	group
PRKACB	BETA-CATALYTIC SUBUNIT OF PKA, Cat Beta, DKFZp781I2452, MGC41879, MGC9320, PKA-C BETA, PKACB	protein kinase, cAMP-dependent, catalytic, beta	--		66	Cytoplasm	kinase		5567	18749	293508
PRKACG	KAPG, PKA C GAMMA	protein kinase, cAMP-dependent, catalytic, gamma	--		66	Unknown	kinase		5568
PRKAG1	AA571379, Ampk gamma, AMPK GAMMA1, AMPKG, BB036179, MGC8666, Prkaac, Prkga1	protein kinase, AMP-activated, gamma 1 non-catalytic subunit	--		66	Nucleus	kinase		5571	19082	25520
PRKAG2	2410051C13RIK, AAKG, AAKG2, AI854673, AMPK GAMMA2, CMH6, H91620p, WPWS	protein kinase, AMP-activated, gamma 2 non-catalytic subunit	1423831_at	3.66	66	Unknown	kinase		51422	108099	373545
PRKAR1A	1300018C22Rik, CAR, CNC, CNC1, DKFZp779L0468, MGC17251, PKA RI, PKA RI ALPHA, PKAR1, PKR1, PPNAD1, PRKAR1, RI ALPHA, RIIA, tissue-specific extinguisher 1, TSE1	protein kinase, cAMP-dependent, regulatory, type I, alpha (tissue specific extinguisher 1)	1425550_a_at	-2.051	66	Cytoplasm	kinase		5573	19084	25725
PRKAR2B	AI451071, AW061005, MGC116401, PKA RII BETA, PKA RIIB, PKARB2, PRKAR2, RATDNA, RII(beta), RII-BETA	protein kinase, cAMP-dependent, regulatory, type II, beta	1430640_a_at	12.775	66	Cytoplasm	kinase		5577	19088	24679
PRKCD	AI385711, Ca+-independent PKC, D14Ertd420e, MAY1, MGC49908, novel Pkc delta, nPKC-delta, PKC DELTA, PKCD, PKC[D]	protein kinase C, delta	--		42	Cytoplasm	kinase		5580	18753	170538
PRKCE	5830406C15RIK, MGC125656, MGC125657, nPKC-epsilon, PKC EPSILON, PKCE, PKC[E], R75156	protein kinase C, epsilon	1449956_at	10.079	66	Cytoplasm	kinase		5581	18754	29340
PRKCH	MGC26269, MGC5363, MGC93383, nPKC-eta, PKC ETA, PKC-L, PKCH, PRKCL	protein kinase C, eta	1434248_at	-2.129	9, 30	Cytoplasm	kinase		5583	18755	81749
PRKCQ	A130035A12Rik, AW494342, MGC126514, MGC141919, nPKC-theta, PKC-0, PKC-THETA, Pkcq, PRKCT	protein kinase C, theta	1426044_a_at	12.274	22, 30	Cytoplasm	kinase		5588	18761	85420
PRKD1	nPKC-mu, PKC-MU, PKCM, PKD, PKD1, PRKCM, PRKD1 (protein kinase D1)	protein kinase D1	1422673_at	8.964	23, 37, 39	Cytoplasm	kinase		5587	18760	85421
PRL	AV290867, Dlt, Prl1a1, PRLB, PRLSD1, Prol, PROLACTIN, RATPRLSD1, RNPROL	prolactin	--		47	Extracellular Space	cytokine		5617	19109	24683
PRM1	P1, PROTAMINE 1	protamine 1	--		72	Nucleus	other		5619	19118	24685
PRMT1	6720434D09Rik, ANM1, AW214366, HCP1, heterogeneous ribonucleooproteins methyltransferase-like 2, Hnmt1l2, Hramt, HRMT1L2, IR1B4, Mrmt1	protein arginine methyltransferase 1	--		50	Nucleus	enzyme		3276	15469	60421
PRMT5	HRMT1L5, IBP72, JBP1, Prmt5_predicted, SKB1, SKB1HS	protein arginine methyltransferase 5	--		69	Cytoplasm	enzyme		10419	27374	364382
PRMT8	HRMT1L3, HRMT1L4, LOC683275, LOC688502	protein arginine methyltransferase 8	--		95	Nucleus	enzyme		56341	381813	688502
PRNP	+Prnp, AA960666, AI325101, ASCR, CD230, CJD, CTMPRP, GSS, MGC140197, MGC26679, Prion, PRION PROTEIN, PRIP, Prn, Prn-i, Prnpa, PRP, PrP27-30, PrP33-35C, PRPC, PrPSc, PRPTSE, Sinc	prion protein (p27-30) (Creutzfeldt-Jakob disease, Gerstmann-Strausler-Scheinker syndrome, fatal familial insomnia)	1416130_at	7.674	12	Plasma Membrane	other		5621	19122	24686
PROCA1	4933404M19Rik, LOC497959, MGC116192, MGC39650	proline-rich cyclin A1-interacting protein	1442508_at	2.76	27	Unknown	other		147011	216974	497959
PRODH (includes EG:5625)	FLJ33744, HSPOX2, LOC680409, MGC148078, MGC148079, MGC159030, PIG6, Pro-1, Prodh, PRODH1, PRODH2, Proline oxidase, SCZD4, TP53I6, Ym24d07	proline dehydrogenase (oxidase) 1	1417629_at	-2.656	29	Cytoplasm	enzyme		5625	19125	680409
progesterone	(8S,9S,10R,13S,14S,17S)-17-acetyl-10,13-dimethyl-1,2,6,7,8,9,11,12,14,15,16,17-dodecahydrocyclopenta[a]phenanthren-3-one, 57-83-0, C21H30O2, First Progesterone MC10, First Progesterone MC5, pregn-4-ene-3,20-dione, Prochieve, Progesterone Wettable, Prometrium	--	--		35, 36, 39, 43, 56	Unknown	chemical - endogenous mammalian
proline	(2S)-pyrrolidine-2-carboxylic acid, (S)-2-pyrrolidinecarboxylic acid, 147-85-3, C5H9NO2, L-proline	--	--		63	Unknown	chemical - endogenous mammalian
prostaglandin D2	11-dehydroprostaglandin F2-alpha, 41598-07-6, 7-[(1R,2S,5S)-5-hydroxy-2-[(3S)-3-hydroxyoct-1-enyl]-3-oxo-cyclopentyl]hept-5-enoic acid, C20H32O5, PGD2, prosta-5,13-dien-1-oic acid, 9,15-dihydroxy-11-oxo-, (5Z,9-alpha,13E,15S)-	--	--		64	Unknown	chemical - endogenous mammalian
prostaglandin E2	(5Z, 11a, 13E, 15S)-11, 15-Dihydroxy-9-oxo-prosta-5, 13-dien-1-oic acid, (Z)-7-[(1R,2S,3R)-3-hydroxy-2-[(E,3S)-3-hydroxyoct-1-enyl]-5-oxo-cyclopentyl]hept-5-enoic acid, 363-24-6, C20H32O5, Cervidil, dinoprostone, PGE2, Prepidil, Prostin E2, Prostin E2 Vaginal Suppository	--	--		64	Unknown	chemical - endogenous mammalian
PRPF19	AA617263, AL024362, D19Wsu55e, hPSO4, MGC124562, NMP200, PRP19, prp19 beta, PSO4, SNEV, UBOX4	PRP19/PSO4 pre-mRNA processing factor 19 homolog (S. cerevisiae)	--		32	Nucleus	other		27339	28000	246216
PRPS1	2310010D17Rik, ARTS, C76571, C76678, CMTX5, KIAA0967, PRS, PRS I	phosphoribosyl pyrophosphate synthetase 1	1416052_at	4.547	29	Unknown	kinase		5631	19139	29562
PRRX1	A230024N07Rik, AA755424, AI385634, AI843499, Hox, K-2, Mhox, PHOX1, Pmx, PMX1, PRX1	paired related homeobox 1	1425528_at	7.801	7	Nucleus	transcription regulator		5396	18933	266813
PRSS23	2310046G15Rik, 4930479H08Rik, AI790574, MGC5107, MGC94216, PROTEASE SERINE 23, SERINE PROTEASE, SIG13, SPUVE, ZSIG13	protease, serine, 23	1431057_a_at	3.821	44	Extracellular Space	peptidase		11098	76453	308807
PSMA7	20S PROTEASOME ALPHA 7 SUBUNIT, 26s Proteasome alpha 1, C6, C6-I, HSPC, MGC156537, MGC3755, RC6-1, XAPC7	proteasome (prosome, macropain) subunit, alpha type, 7	1423568_at	-3.666	7	Cytoplasm	peptidase		5688	26444	29674
PSMB6	DELTA, Lmp19, LMPY, MGC5169, Mpnd, PROTEASOME SUBUNIT DELTA, Psmb6l	proteasome (prosome, macropain) subunit, beta type, 6	1448822_at	-2.133	7	Cytoplasm	peptidase		5694	19175	29666
PSTPIP1	CD2BP1, CD2BP1L, CD2BP1S, def-2, H-PIP, PAPAS, PSTPIP, Pstpip1_predicted	proline-serine-threonine phosphatase interacting protein 1	--		48	Cytoplasm	other		9051	19200	300732
PTDSS2	AI481134, AI988017, PSS2, Ptdss2_predicted	phosphatidylserine synthase 2	1460010_a_at	-2.233	42	Cytoplasm	enzyme		81490	27388	293620
PTEN	2310035O07RIK, A130070J02Rik, AI463227, BZS, MGC11227, MHAM, Mmac, MMAC1, MUTATED IN MULTIPLE ADVANCED CANCERS, mutated in multiple advanced cancers 1, PTEN1, TEP1	phosphatase and tensin homolog (mutated in multiple advanced cancers 1)	--		28, 58	Cytoplasm	phosphatase		5728	19211	50557
PTGES	2410099E23Rik, CPGES, CPGES/P23, D2Ertd369e, MGC10317, MGC124930, MGC142507, MGST-IV, MGST1-L1, MPGES, mPGES-1, Pegs, PGE2 SYNTHASE, PGES, PIG12, PP102, PP1294, prostaglandin E synthase, TP53I12	prostaglandin E synthase	--		55	Cytoplasm	enzyme		9536	64292	59103
PTGFR	AI957154, FP, Fp Receptor, MGC120498, MGC46203, PF2AR, PGF, PGF receptor, Pgf2 alpha -R, PGF2 ALPHA RECEPTOR, PGF2ALPHA, PROSTAGLANDIN RECEPTOR, Ptgf2alpha receptor	prostaglandin F receptor (FP)	1453924_a_at	4.911	14	Plasma Membrane	G-protein coupled receptor	tafluprost, travoprost, isopropyl unoprostone, bimatoprost, latanoprost	5737	19220	25652
PTGIR	IP, MGC102830, PGI2 RECEPTOR, PGI2/PGE1 RECEPTOR, PRIPR, PROSTACYCLIN RECEPTOR, Ptgir_predicted	prostaglandin I2 (prostacyclin) receptor (IP)	1427313_at	3.562	66	Plasma Membrane	G-protein coupled receptor	treprostinil, epoprostenol	5739	19222	292661
PTGS1	COX1, COX3, PCOX1, PGG/HS, PGH SYNTHASE, PGHS-1, Pgs constitutive form, PHS1, PTGHS	prostaglandin-endoperoxide synthase 1 (prostaglandin G/H synthase and cyclooxygenase)	1423414_at	3.188	27	Cytoplasm	enzyme	acetaminophen/pentazocine, acetaminophen/clemastine/pseudoephedrine, aspirin/butalbital/caffeine, acetaminophen/caffeine/dihydrocodeine, aspirin/hydrocodone, aspirin/oxycodone, acetaminophen/aspirin/caffeine, aspirin/pravastatin, acetaminophen/dexbrompheniramine/pseudoephedrine, aspirin/meprobamate, aspirin/caffeine/propoxyphene, aspirin/butalbital/caffeine/codeine, aspirin/caffeine/dihydrocodein…	5742	19224	24693
PTHR1	HKRK, MGC138426, MGC138452, PLP/PTH receptor, PPR, Ppr1, PTH/PTHRP RECEPTOR, Pth/pthrp type 1 receptor, PTH1 RECEPTOR, PTH1R, PTHR, PTHREL, PTHRP RECEPTOR, Type 1 pth/pthrp receptor	parathyroid hormone receptor 1	1417092_at	4.456	1, 66	Plasma Membrane	G-protein coupled receptor	teriparatide	5745	19228	56813
PTP4A1	AA415290, AU019864, C130021B01, DKFZp779M0721, EG667723, HH72, LOC100043135, MGC102117, MGC25304, MGC93357, PRL-1, PRL-CAAX1, PTP(CAAX1), PTP4A2, PTPCAAX1	protein tyrosine phosphatase type IVA, member 1	1449322_at	4.074	41	Nucleus	phosphatase		7803	667723|100043135|19243	29463
PTPN2	AI325124, PTPase, Ptps, PTPT, T CELL PTPASE, TC-PTP, Tc45, TCELLPTP	protein tyrosine phosphatase, non-receptor type 2	--		30	Cytoplasm	phosphatase		5771	19255	117063
PTPN11	2700084A17Rik, AW536184, BPTP3, CFC, MGC14433, Noonan syndrome 1, NS1, PTP-1D, PTP2C, SAP-2, SH-PTP2, SH-PTP3, SHP-2, Src homology protein 2, SYP	protein tyrosine phosphatase, non-receptor type 11 (Noonan syndrome 1)	1451225_at	2.087	22, 30	Cytoplasm	phosphatase		5781	19247	25622
PTPRB	3230402H02Rik, DKFZp686E2262, DKFZp686H15164, FLJ44133, HPTP-BETA, HPTPB, MGC142023, MGC59935, PTP-BETA, PTPB, Ptprb_predicted, Ptpz, R-PTP-BETA, RPTPB, VE-PTP	protein tyrosine phosphatase, receptor type, B	1427486_at	10.477	14	Plasma Membrane	phosphatase		5787	19263	314843
PTPRD	1110002J03RIK, 3000002J10Rik, B230219D21RIK, HPTP, HPTP-DELTA, HPTPD, MGC113757, MGC119750, MGC119751, MGC119752, MGC119753, MGC124537, MGC36851, Protein-tyrosine phosphatase delta, PTP-DELTA, PTPD, R-PTP-DELTA, RGD1561090_predicted, RPTPd	protein tyrosine phosphatase, receptor type, D	1435537_at	10.59	21	Plasma Membrane	phosphatase		5789	19266	313278
PTPRF	AA591035, FLJ43335, FLJ45062, FLJ45567, LAR, Lar ptp2b, LARFN5C, LARS	protein tyrosine phosphatase, receptor type, F	1420843_at	-6.184	21	Plasma Membrane	phosphatase		5792	19268	360406
PTPRG	5430405N12Rik, AW046354, AW549872, HPTPG, PTP-GAMMA, PTPG, R-PTP-GAMMA, RPTPG	protein tyrosine phosphatase, receptor type, G	1450122_at	2.474	20	Plasma Membrane	phosphatase		5793	19270	171357
PTPRH	BEM2, FLJ39938, MGC133058, MGC133059, Protein tyrosine phosphatase h, Ptp-bem2, SAP-1	protein tyrosine phosphatase, receptor type, H	--		30	Plasma Membrane	phosphatase		5794	545902	171125
PTPRM	HR-PTPU, KIAA4044, MGC166994, MGC90724, mKIAA4044, PTP-MU, PTPRL1, R-PTP-MU, RPTPM, RPTPU	protein tyrosine phosphatase, receptor type, M	1422541_at	4.536	21	Plasma Membrane	phosphatase		5797	19274	29616
PTPRS (includes EG:5802)	AL022616, Lar-ptp2, MGC124537, MGC90571, PTP, PTP-NU3, PTP-SIGMA, Ptpd, Ptprd, Ptprs, Ptpt9, RPTPd, RPTPsigma	protein tyrosine phosphatase, receptor type, S	1426794_at	2.208	21	Plasma Membrane	phosphatase		5802	19280	25529
PTRF	2310075E07RIK, AW546441, FKSG13, MGC118550, PTRF protein, Ptrf_predicted, TTF-I	polymerase I and transcript release factor	1421431_at	3.027	33	Nucleus	transcription regulator		284119	19285	287710
PUF60	2410104I19Rik, 2810454F19Rik, FIR, FLJ31379, Fuse-binding protein-interacting repressor, RoBPI, SIAHBP1	poly-U binding splicing factor 60KDa	1416438_at	-2.035	58	Nucleus	other		22827	67959	84401
PURB	2310015K15Rik, AA114818, Cager-2, D11BWG0414E, MGC126784, MGC126786, pur-beta, PURBETA	purine-rich element binding protein B	1428254_at	-2.021	18	Nucleus	transcription regulator		5814	19291	498407
PVR	3830421F03Rik, CD155, D7ERTD458E, HVED, mE4, NECL5, NECTIN 2 ALPHA, NECTIN-2, Pe4, PVS, Taa1, TAGE4	poliovirus receptor	1451160_s_at	4.362	9, 45	Plasma Membrane	G-protein coupled receptor		5817	52118	25066
PVRL1	AI835281, AW549174, CD111, CLPED1, ED4, HIgR, HVEC, MGC142031, MGC16207, NECTIN-1, Nectin1 delta, OFC7, PRR, PRR1, PVRR, PVRR1, SK-12	poliovirus receptor-related 1 (herpesvirus entry mediator C)	--		45	Plasma Membrane	other		5818	58235	192183
PVRL3	2610301B19Rik, 3000002N23Rik, 4921513D19Rik, AA407785, AU016832, AW538082, CDw113, DKFZP566B0846, FLJ90624, NECTIN3, PPR3, PRR3, Pvrl3_predicted, PVRR3	poliovirus receptor-related 3	--		45	Plasma Membrane	other		25945	58998	288124
PVRL4	1200017F15Rik, LNIR, NECTIN 4, PRR4, RGD1559826_predicted	poliovirus receptor-related 4	1451690_a_at	-2.813	45	Plasma Membrane	other		81607	71740	498281
PXN	AW108311, AW123232, FLJ16691, FLJ23042, PAX, PAXILLIN	paxillin	--		55	Cytoplasm	other		5829	19303	360820
PXR ligand-PXR-Retinoic acid-RXR&alpha;	PXR ligand-PXR-Retinoic acid-RXRalpha	--	--		23, 65	Unknown	complex
PYCARD	9130417A21Rik, ASC, CARD5, hASC, masc, MGC10332, TMS-1, TNS1	PYD and CARD domain containing	1417346_at	-5.363	8	Cytoplasm	transcription regulator		29108	66824	282817
PYCRL	1110058B13RIK, 2700073G24Rik, FLJ13852	pyrroline-5-carboxylate reductase-like	1416400_at	-2.62	97	Unknown	enzyme		65263	66194	300035
PYGL	Hepatic isoform of glycogen phosphorylase, Hepatic isoform of gp, LIVER GLYCOGEN PHOSPHORYLASE, PHOSPHORYLASE B	phosphorylase, glycogen; liver (Hers disease, glycogen storage disease type VI)	1417741_at	7.061	16, 28	Unknown	enzyme		5836	110095	64035
Pyrroline-5-carboxylate reductase	1-pyrroline-5-carboxylate reductase, L-proline oxidase, L-proline-NAD(P)+ 5-oxidoreductase, L-proline:NAD(P) 5-oxidoreductase, NADPH-L-D1-pyrroline carboxylic acid reductase, proline oxidase	--	--		97	Unknown	group
PYY	GHYY, MGC19143, peptide-YY, PYY1, RATGHYY, YY	peptide YY	--		28, 62	Extracellular Space	other		5697	217212	287730
QARS	1110018N24Rik, 1200016L19Rik, C80286, GLNRS, GLUTAMINYL TRANSSYNTHASE, Glutaminyl-tRNA synthetase, MGC105238, MGC94241, PRO2195, QRS	glutaminyl-tRNA synthetase	1456726_x_at	-2.714	15	Cytoplasm	enzyme		5859	97541	290868
QKI (includes EG:9444)	1500005P18, DKFZp586I0923, Hqk, l(17)-1Wis, l17Wis1, LOC499022, QK, QK1, QK3, QKI	quaking homolog, KH domain RNA binding (mouse)	1417073_a_at	5.219	20	Nucleus	other		9444	19317	499022
RAB15	2310012G06RIK, AI840042	RAB15, member RAS onocogene family	1417829_a_at	-5.394	12	Cytoplasm	enzyme		376267	104886	299156
RAB25	AV012978, CATX-8, Rab25_predicted	RAB25, member RAS oncogene family	1417738_at	-5.252	43	Cytoplasm	enzyme		57111	53868	310632
RAB32	2810011A17RIK, AU022057, RGD1559997_predicted	RAB32, member RAS oncogene family	1416527_at	10	66	Cytoplasm	other		10981	67844	365042
RAB34	AI326479, RAB39, RAH, Rah1	RAB34, member RAS oncogene family	1416590_a_at	2.752	45	Cytoplasm	enzyme		83871	19376	360571
RAB11FIP5	9130206P09Rik, C75969, D6Ertd32e, DKFZP434H018, GAF1, KIAA0857, mKIAA0857, PP75, RIP11	RAB11 family interacting protein 5 (class I)	1427405_s_at	-2.783	43	Cytoplasm	other		26056	52055
RAB3C	2700062I01Rik, 3110015B08Rik, 3110037E15Rik, AI850886, MGC124069	RAB3C, member RAS oncogene family	1449494_at	-30.671	8	Cytoplasm	enzyme		115827	67295	171058
RAB3IP	B230311A06, FLJ14660, FLJ22548, GTPAT12, MGC71495, MGC90794, RABIN3, RABIN8	RAB3A interacting protein (rabin3)	1434306_at	-2.197	18	Cytoplasm	other		117177	216363	29885
RAB8B	5930437D16, D330025I23RIK, FLJ38125, LOC51762	RAB8B, member RAS oncogene family	1426799_at	2.119	2	Cytoplasm	enzyme		51762	235442	266688
RABEP1	AA409789, AI481320, AV213537, AW240603, LOC54190, MGC150053, MGC150054, RAB5EP, RABAPTIN, RABAPTIN 5, Rabaptin5 beta, RABPT5	rabaptin, RAB GTPase binding effector protein 1	1427448_at	3.789	43	Cytoplasm	transporter		9135	54189	54190
Rac	Rac protein	--	--		38	Unknown	group
RACGAP1	AI227039, AI327394, Band25, gtl11, GTPASE, HsCYK-4, ID-GAP, MGCRACGAP, mKIAA1478, Racgap1_predicted	Rac GTPase activating protein 1	1421546_a_at	-5.032	9	Cytoplasm	transporter		29127	26934	315298
RAD51	AV304093, BRCC5, HRAD51, HsRad51, HsT16930, RAD51A, RECA, RECA-LIKE PROTEIN, RGD1563603_predicted	RAD51 homolog (RecA homolog, E. coli) (S. cerevisiae)	1418281_at	-8.24	11, 34	Nucleus	enzyme		5888	19361	499870
RAD51AP1	2510006L10Rik, LOC683109, LOC689055, MGC156698, PIR51, RAB22, RAD51-INTERACTING PROTEIN	RAD51 associated protein 1	1417939_at	-24.519	11, 26	Nucleus	other		10635	19362	689055
RAD54B	E130016E03Rik, FSBP, MGC67261, RGD1306507_predicted	RAD54 homolog B (S. cerevisiae)	1434734_at	-11.009	11	Nucleus	enzyme		25788	623474	313063
RAD54L	hHR54, HR54, HRAD54, RAD54, RAD54A, Rad54l_predicted	RAD54-like (S. cerevisiae)	1450862_at	-3.004	11, 34	Nucleus	enzyme		8438	19366	298429
RAD9A	RAD9, Rad9_predicted	RAD9 homolog A (S. pombe)	--		48	Nucleus	enzyme		5883	19367	309151
RAF1	6430402F14Rik, AA990557, BB129353, C-RAF, C-RAF1, D830050J10Rik, MGC102375, MURINE LEUKEMIA VIRAL ONCOGENE HOMOLOG1, NS5, Raf, RAF KINASE, v-Raf	v-raf-1 murine leukemia viral oncogene homolog 1	--		33	Cytoplasm	kinase	sorafenib	5894	110157	24703
RALBP1	DNP-SG ATPASE, MGC108645, RIP, RIP1, RLIP76	ralA binding protein 1	1417248_at	-2.532	18	Cytoplasm	enzyme		10928	19765	84014
RAMP1	9130218E19Rik, MGC38240	receptor (G protein-coupled) activity modifying protein 1	1417481_at	2.193	62	Plasma Membrane	transporter		10267	51801	58965
RAMP2		receptor (G protein-coupled) activity modifying protein 2	1418187_at	6.302	1	Plasma Membrane	other		10266	54409	58966
RANBP9	IBAP-1, RANBPM	RAN binding protein 9	1422736_at	2.38	25, 45	Nucleus	other		10048	56705
Rap		--	--		1	Unknown	group
Rap1		--	--		18	Unknown	group
RAP1GAP (includes EG:5909)	1300019I11Rik, 2310004O14Rik, AI427470, KIAA0474, KREV-1, RAP1B.GAP, RAP1GA1, Rap1gap, RAP1GAPII, RAPGAP, RAPGAPII, SMGP21	RAP1 GTPase activating protein	--		45	Cytoplasm	other		5909	110351	313644
RAP2A	5830461H18RIK, K-REV, RAP2, RbBP-30	RAP2A, member of RAS oncogene family	--		45	Cytoplasm	enzyme		5911	76108	114560
RAP2B	4021402C18Rik, AA408554, MGC20484	RAP2B, member of RAS oncogene family	--		45	Plasma Membrane	enzyme		5912	74012	170923
RAPGEF2	5830453M24Rik, CNRASGEF, mKIAA0313, nRapGEP, PDZ-GEF1, PDZGEF, RA-GEF, RA-GEF-1, Rap-GEP, Rapgef2_predicted	Rap guanine nucleotide exchange factor (GEF) 2	1452833_at	2.514	18	Cytoplasm	other		9693	76089	310533
RAPGEF3	2310016P22Rik, 9330170P05Rik, bcm910, CAMP-GEFI, CGEF1, EPAC, EPAC1, MGC124613, MGC19192, MGC21410	Rap guanine nucleotide exchange factor (GEF) 3	1437012_x_at	3.126	3, 38	Nucleus	other		10411	223864	59326
Rar	All Trans Retinoic Acid Receptor, Rar protein	--	--		25	Unknown	group
RARB	A830025K23, BETA RAR, HAP, LOC51036, NR1B2, RAR BETA, RAR-EPSILON, RRB2	retinoic acid receptor, beta	--		50	Nucleus	ligand-dependent nuclear receptor	etretinate, adapalene, 13-cis-retinoic acid, tazarotene, acitretin, retinoic acid, 9-cis-retinoic acid, fenretinide	5915	218772	24706
RARG	AI385767, LOC685072, MGC11555, MGC18523, NR1B3, RAR GAMMA, RARC, RARD, RARGAMMA2	retinoic acid receptor, gamma	--		50	Nucleus	ligand-dependent nuclear receptor	etretinate, adapalene, 13-cis-retinoic acid, tazarotene, acitretin, retinoic acid, 9-cis-retinoic acid, fenretinide	5916	19411	685072
RARRES2	0610007L05RIK, AI303516, CHEMERIN, HP10433, MGC108804, TIG2	retinoic acid receptor responder (tazarotene induced) 2	1428538_s_at	34.287	41	Plasma Membrane	transmembrane receptor		5919	71660	297073
Ras	p21 Ras, p21 Ras protein, Ras protein	--	--		18	Unknown	group
Ras homolog	Rho, RHO GTPASE, Rho-like Gtpase	--	--		24	Unknown	group
RASA2	5430433H21RIK, AA517451, AU023900, GAP1M	RAS p21 protein activator 2	1455181_at	3.15	17	Cytoplasm	other		5922	114713	25597
RASA3	AI326412, C86362, E130011G04, GAP1IP4BP, Gap3, GAPIII, MGC46517, MGC47588, R-RAS GAP, RASGAP3	RAS p21 protein activator 3	1415850_at	4.284	36	Plasma Membrane	other		22821	19414	29372
RASAL2	6530401P13, A330066M24Rik, MGC129919, nGAP, Rasal2_predicted	RAS protein activator like 2	1444671_at	2.684	43	Unknown	other		9462	226525	304893
RASGRP2	CALDAG GEF1, CALDAG-GEFI, CDC25L	RAS guanyl releasing protein 2 (calcium and DAG-regulated)	1438932_at	6.118	18	Cytoplasm	other		10235	19395	361714
RASIP1	1110025D03RIK, 1700058F15Rik, 2610025P08Rik, AI853551, FLJ20401, MGC150078, RAIN, Rasip1_predicted	Ras interacting protein 1	1428016_a_at	4.63	45	Cytoplasm	other		54922	69903	292912
RASSF2	3830431H01Rik, 9030412M04Rik, AI852669, AW495050, DKFZp781O1747, KIAA0168, MGC124713	Ras association (RalGDS/AF-6) domain family 2	1428392_at	5.939	18	Nucleus	other		9770	215653	311437
RASSF7	2400009B11Rik, AW210608, C11ORF13, HRAS1, HRC1, MGC126069, MGC126070, Rassf7_predicted, RGD1306244	Ras association (RalGDS/AF-6) domain family 7	1418924_at	-2.345	43	Unknown	other		8045	66985	293623
Rb	pRb, Rb Tumor Suppressor	--	--		9, 44	Unknown	group
RB1	OSRC, p105, p110 RB, PRB, RB, RB-ASSOCIATED PROTEIN, RETINOBLASTOMA	retinoblastoma 1 (including osteosarcoma)	--		36, 52	Nucleus	transcription regulator		5925	19645	24708
RBM4	4921506I22Rik, DKFZp547K0918, LARK, Lark1, MGC75138, Mlark, RBM4A, Rbm4_predicted, ZCCHC21, ZCRB3A	RNA binding motif protein 4	1416920_at	-2.71	45	Nucleus	other		5936	19653	293663
RBMS1	2600014B10Rik, AI255215, MGC15146, MGC3331, MSSP, MSSP-1, MSSP-2, MSSP-3, RNA BINDING MOTIF, SINGLE-STRANDED INTERACTING PROTEIN 1, SCR2, YC1	RNA binding motif, single stranded interacting protein 1	1458578_at	2.343	2	Nucleus	other		5937	56878	362138
RBMS2	2610315E04Rik, SCR3	RNA binding motif, single stranded interacting protein 2	1433979_at	2.09	28	Nucleus	other		5939	56516	288771
RBP4	APP-BP, Crbp IV, PLASMA RETINOL-BINDING PROTEIN, PRBP, RBP, RBPA	retinol binding protein 4, plasma	1426225_at	27.109	21	Extracellular Space	transporter		5950	19662	25703
RBPMS	2010300K22Rik, 2700019M19Rik, AU017537, HERMES	RNA binding protein with multiple splicing	1455936_a_at	5.487	20	Unknown	other		11030	19663
RCAN2	CSP2, Dcip2, DSCR1L1, hRCN2, MCIP2, MGC93057, RCN2, ZAKI-4	regulator of calcineurin 2	1421425_a_at	16.49	12	Unknown	other		10231	53901	140666
RCBTB2	2610028E02Rik, 2810420M18Rik, AI448345, AW240694, CHC1L, MGC72635, RCC1-LIKE G EXCHANGING FACTOR RLG	regulator of chromosome condensation (RCC1) and BTB (POZ) domain containing protein 2	1416390_at	3.958	50	Unknown	other		1102	105670	290363
RCC2	2610510H01Rik, 2610529N02Rik, AA536646, AA675016, DKFZp762N0610, Image:3154023, KIAA1470, mKIAA1470, Rcc2_predicted, RGD1309986, TD-60	regulator of chromosome condensation 2	1452226_at	-3.472	2	Nucleus	other		55920	108911	298594
RCSD1	A430105K13RIK, BC025872, CAPZIP, MGC126585, MGC126611, MGC21854, MGC32399, MK2S4, Rcsd1_predicted, RGD1304715, RP3-503M14.1	RCSD domain containing 1	1424194_at	3.912		Unknown	other		92241	226594	360872
RET	C-RET, CDHF12, HSCR1, MEN2A, MEN2B, MTC1, PTC, Ret Kinase, RET PROTO-ONCOGENE, RET-ELE1	ret proto-oncogene	--		44	Plasma Membrane	kinase	sunitinib	5979	19713	24716
retinoic acid	(2E,4E,6E,8E)-3,7-dimethyl-9-(2,6,6-trimethyl-1-cyclohexenyl)nona-2,4,6,8-tetraenoic acid, 13497-05-7, 302-79-4, all-trans retinoic acid, Altinac, Avita, C20H28O2, Renova, Retin A Micro Gel, Retin-A, retinoic acid, all-trans-, retinoic acid, sodium salt, Tretinoin Topical, Vesanoid, vitamin A acid	--	--		49, 50, 65	Unknown	chemical - endogenous mammalian
RETN	ADSF, FIZZ3, HXCP1, MGC126603, MGC126609, RESISTIN, RETN1, RSTN, XCP1, Xcp4	resistin	1449182_at	116.348	16, 28, 51	Extracellular Space	other		56729	57264	246250
RETSAT	0610039N19RIK, C80029, FLJ20296, MGC143538, MMT-7, Pip92, Ppsig, Rmt7	retinol saturase (all-trans-retinol 13,14-reductase)	1424716_at	3.965	47	Cytoplasm	other		54884	67442	246298
RFC2	2610008M13Rik, 40kDa, A1, AI326953, MGC117486, MGC3665, MGC95315, p40, RECC2, RFC40	replication factor C (activator 1) 2, 40kDa	1457638_x_at	-2.005	15	Nucleus	other		5982	19718	116468
RFC3	2810416I22Rik, 38kDa, AU022547, MGC109141, MGC5276, p38, RECC3, RFC, RFC38	replication factor C (activator 1) 3, 38kDa	1423700_at	-3.84	15	Nucleus	enzyme		5983	69263	288414
RFC4	A1, AI894123, AU040575, MGC27291, p37, RFC P37, RFC37, Rfc4_predicted	replication factor C (activator 1) 4, 37kDa	1438161_s_at	-5.686	15	Nucleus	other		5984	106344	288003
RFC5	2610020K06Rik, 2610209F07Rik, 36.5kDa, 36kDa, MGC113787, MGC1155, p36, RECC5, RFC, RFC36, Rfc5_predicted, RFCP36	replication factor C (activator 1) 5, 36.5kDa	1452917_at	-5.693	15	Nucleus	enzyme		5985	72151	304528
RGL1	KIAA0959, mKIAA0959, RGL, Rgl1_predicted	ral guanine nucleotide dissociation stimulator-like 1	1440662_at	18.665	45	Cytoplasm	other		23179	19731	289080
RGS2	G0S8, GOS8, Regulator of g protein signaling, Regulator of G protein signaling 2	regulator of G-protein signaling 2, 24kDa	--		48	Nucleus	other		5997	19735	84583
RGS7	MGC137820	regulator of G-protein signaling 7	1450659_at	7.563	27	Cytoplasm	enzyme		6000	24012	54296
RGS18	MGC117531, RGS13	regulator of G-protein signaling 18	1420398_at	6.234	27	Cytoplasm	other		64407	64214	289076
RGS20	2900073E09Rik, LOC282686, LOC362477, MGC151302, MGC151306, Ret-RGS1, RGSZ1, ZGAP1	regulator of G-protein signaling 20	1443694_at	-6.565	17	Cytoplasm	other		8601	58175	362477
RGS7BP (includes EG:52882)		--	1457743_at	46.59	21	Unknown	other
RHOA	Aplysia ras-related homolog 12, ARH12, ARHA, Arha1, ARHA2, MGC72339, RHO1, RHO12, RHOH12	ras homolog gene family, member A	--		48	Cytoplasm	enzyme		387	11848	117273
RHOG	ARHG, MGC125105, MGC125835, MGC125836, Sid10750	ras homolog gene family, member G (rho G)	--		53	Cytoplasm	enzyme		391	56212	308875
RhoGap	p190 Rhogap	--	--		48	Unknown	group
RHPN2	1300002E07Rik, AA536890, C85860, D7Ertd784e, p76RBE, RhoBP, Rhpn2_predicted	rhophilin, Rho GTPase binding protein 2	1434628_a_at	-5.256	48	Cytoplasm	other		85415	52428	308516
Ribonucleoside-diphosphate reductase	2'-deoxyribonucleoside-diphosphate:oxidized-thioredoxin 2'-oxidoreductase, ADP reductase, CDP reductase, nucleoside diphosphate reductase, ribonucleoside 5'-diphosphate reductase, ribonucleotide diphosphate reductase, ribonucleotide reductase, UDP reductase	--	--		43	Unknown	group
RN5S	5s, Rn5s2, Rn5s_mapped	5S RNA	--		50	Unknown	other			19804	24720
RNA polymerase II	POL II, Polymerase II, RNA POL II, RNAPII, RPase2	--	--		20	Unknown	complex
RNASE4	C730049F20RIK, MGC9306, RNS4	ribonuclease, RNase A family, 4	1422603_at	3.83	47	Extracellular Space	enzyme		6038	58809	56759
RNASEH2A	2400006P09Rik, AGS4, JUNB, RIBONUCLEASE H1 LARGE SUBUNIT, RNASEHI, RNHIA, RNHL	ribonuclease H2, subunit A	1452725_a_at	-2.827		Nucleus	enzyme		10535	69724	364974
RNF5	2410131O05Rik, AA407576, NG2, RING5, RMA1	ring finger protein 5	1422888_at	-2.322	55	Cytoplasm	other		6048	54197
RNF41	2210404G21RIK, 4930511A05Rik, 4933415P08Rik, D10Ertd722e, FLRF, MGC45228, NRDP1, SBBI03	ring finger protein 41	--		63	Cytoplasm	other		10193	67588	362814
RNF128	1300002C13Rik, AI987883, FLJ23516, GRAIL, Greul1, RGD1566282_predicted	ring finger protein 128	1418318_at	-3.735	52	Cytoplasm	enzyme		79589	66889	315911
RNF138	2410015A17Rik, 2810480D20Rik, HSD-4, MGC72355, MGC8758, NARF, Rsd4, STRIN, Trif, Trif-d	ring finger protein 138	1454064_a_at	-2.58	89	Unknown	other		51444	56515	94196
RNF149	1600023E10RIK, AV037261, C76763, DNAPTP2, FLJ90504, Greul4	ring finger protein 149	1429321_at	-2.689		Unknown	other		284996	67702	363222
RNF113A1	2810428C21Rik, LOC313450, Rnf113a, Znf183	ring finger protein 113A1	1424837_at	-2.152	50	Nucleus	other			69942	313450
RNF144A	AI316797, KIAA0161, RGD1561737_predicted, RNF144, UBCE7IP4, UIP4	ring finger protein 144A	1438404_at	4.995	34	Nucleus	other		9781	108089	500636
RNF144B	bA528A10.3, BC025007, E130105P19Rik, IBRDC2, Ibrdc2_predicted, KIAA0161, MGC32473, MGC71786, p53RFP	ring finger 144B	1439153_at	2.112	56	Unknown	enzyme		255488	218215	364681
RNU1B	Rnu1-2, Rnu1b_mapped, U1RNA	RNA, U1B small nuclear	--		69	Nucleus	other		6061		24725
ROBO4	1200012D01Rik, AI593217, FLJ20798, MGC133352, MGC133353, MRB	roundabout homolog 4, magic roundabout (Drosophila)	1426206_at	3.601		Unknown	other		54538	74144	300518
Rock	Rho Associated Kinase, Rho kinase, Rho Kinase Catalytic Subunit	--	--		13	Unknown	group
ROR1 (includes EG:4919)	2810404D04Rik, dJ537F10.1, MGC99659, mRor1, NTRKR1, RGD1559469_predicted, Ror1	receptor tyrosine kinase-like orphan receptor 1	1429313_at	-3.433	50	Plasma Membrane	kinase		4919	26563	362550
RORA	9530021D13RIK, MGC119326, MGC119329, nmf267, NR1F1, Nuclear receptor ror alpha 1 homolog, ROR Alpha, Ror gamma, ROR1, ROR2, ROR3, Rora1, Rora_predicted, RZRA, sg, staggerer	RAR-related orphan receptor A	1457177_at	2.719	6	Nucleus	ligand-dependent nuclear receptor		6095	19883	300807
RP4-691N24.1	4930519N13Rik, dJ691N24.1, FLJ11792, Gm1004, Gm1634, KIAA0980, mKIAA0980, NLP, RGD1306152_predicted	ninein-like	1458667_at	-2.29	11	Unknown	other		22981	78177	311529
RP5-1022P6.2	2310004G06Rik, 2310032D16Rik, AU015213, D12MGI15, FLJ11085, KIAA1434, MGC26147, mKIAA1434, PREI4, RGD735140	hypothetical protein KIAA1434	1458701_at	2.373	46	Unknown	other		56261	74182	362219
RP6-213H19.1	2610018G03Rik, MASK, MST4, RGD1563568_predicted, RP23-245F8.1	serine/threonine protein kinase MST4	1419033_at	-7.452	5	Nucleus	kinase		51765	70415	317589
RPA		--	--		11	Unknown	complex
RPL5	L5, LOC100043295, MGC101934, MGC117339, MGC117998, MSTP030, U21RNA	ribosomal protein L5	1451077_at	-3.161	50	Cytoplasm	other		6125	100043295|19983	81763
RPL7	humL7-1, MGC102113, MGC117326, RIBOSOMAL PROTEIN L7, Rpl7a, Surf-3	ribosomal protein L7	1426163_x_at	-2.256	58	Cytoplasm	transcription regulator		6129	19989	297755
RPL14	3100001N19Rik, 60S ribosomal protein L14, AA407502, AL022816, CAG-ISL-7, CTG-B33, hRL14, L14, LOC100040970, MGC88594, RL14	ribosomal protein L14	1426793_a_at	-2.075	55	Cytoplasm	other		9045	67115|100040970	65043
RPL18	L18, Rpl18a	ribosomal protein L18	1436699_x_at	-2.532	7	Cytoplasm	other		6141	19899	81766
RPL22	2700038K18Rik, EAP, HBP15, HBP15/L22, L22	ribosomal protein L22	1448398_s_at	-2.554	55	Nucleus	other		6146	19934	81768
RPL27	EG621100, LOC100039431, MGC103134	ribosomal protein L27	1448217_a_at	-2.317	7	Cytoplasm	other		6155	100039431|19942|621100	64306
RPL32	AU020185, L32, MGC72905, PP9932, rpL32-3A	ribosomal protein L32	1435897_at	-2.162	58	Cytoplasm	other		6161	19951	28298
RPL37	3110005M08Rik, DKFZp686G1699, MGC99572	ribosomal protein L37	1438291_x_at	-2.101	45	Cytoplasm	other		6167	67281	81770
RPL13A	1810026N22Rik, 23-KD HIGHLY BASIC PROTEIN, MGC107571, Ribol13a, Ribosomal protein l13a, Tstap198-7, tum-antigen	ribosomal protein L13a	1433928_a_at	-6.438	62	Cytoplasm	other		23521	22121	317646
RPL27A	EG665189, FLJ43464, L27A, MGC107695, MGC10850, MGC17878, MGC66730, MGC87238, Rpl27a_predicted	ribosomal protein L27a	--		45	Unknown	other		6157	665189|26451	293418
RPN1	AU018702, D6Wsu137e, DKFZp686B16177, OST1, RBPH1, RIBI, Ribophorin i, Ribophorin1	ribophorin I	1416470_a_at	-3.075	57	Cytoplasm	enzyme		6184	103963	25596
RPN2	1300012C06Rik, AV261018, RIBIIR, RIBOPHORIN II, RPN-II, SWP1	ribophorin II	--		57	Cytoplasm	enzyme		6185	20014	64701
RPP14	2610511E03Rik, AA682089, FLJ31508, P14, Rpp14_predicted	ribonuclease P/MRP 14kDa subunit	1443358_at	-2.541	41	Nucleus	enzyme		11102	67053	361020
RPS3	D7Ertd795e, FLJ26283, FLJ27450, MGC87870	ribosomal protein S3	1455600_at	-3.015	27	Cytoplasm	other		6188	27050	140654
RPS17 (includes EG:6218)	LOC382492, MGC107578, MGC107579, MGC72007, RGD1559955_predicted, RPS17, RPS17L1, RPS17L2	ribosomal protein S17	1438776_x_at	-2.293	50	Cytoplasm	other		6218	382492	367324
RPS6KA6	2610524K04Rik, p90-RSK 6, RGD1560817, Rps6ka6_predicted, RSK4, S6K-alpha 6	ribosomal protein S6 kinase, 90kDa, polypeptide 6	1429759_at	-10.186	23	Cytoplasm	kinase		27330	67071	317203
RRAS	AI573426, MGC129444, MGC129445, Rras_predicted	related RAS viral (r-ras) oncogene homolog	1418448_at	2.433	18	Cytoplasm	enzyme		6237	20130	361568
RRM1	R1, RIBONUCLEOTIDE REDUCTASE, RIBONUCLEOTIDE REDUCTASE M1, RIR1, Rnr-r1, RnrM1, RR1	ribonucleotide reductase M1 polypeptide	1415878_at	-3.478	26, 43	Nucleus	enzyme	gemcitabine, clofarabine, fludarabine phosphate	6240	20133	365320
RRM2	AA407299, MGC113712, MGC116120, R2, Ribonucleoside-diphosphate reductase M2 subunit, RIBONUCLEOTIDE REDUCTASE SMALL SUBUNIT, Rnr-r2, RNRII, RR2, RR2M	ribonucleotide reductase M2 polypeptide	1434437_x_at	-12.196	9, 43	Nucleus	enzyme	gemcitabine, triapine, hydroxyurea, fludarabine phosphate	6241	20135	362720
RRM2B	DKFZp686M05248, MGC102856, MGC42116, P53R2, Rrm2b_predicted	ribonucleotide reductase M2 B (TP53 inducible)	1437476_at	2.983	43	Nucleus	enzyme	triapine, hydroxyurea	50484	382985	299976
Rsk	P90-RSK	--	--		23	Unknown	group
RTKN	RHOTEKIN	rhotekin	1425601_a_at	-4.076	8	Cytoplasm	other		6242	20166	297383
RUNX1T1	AML1T1, CBFA2T1, Cbfa2t1h, Cbfa2t1_predicted, CDR, ETO, ETO protein, MGC2796, MTG8, MTG8 protein, MTG8b, ZMYND2	runt-related transcription factor 1; translocated to, 1 (cyclin D-related)	1444615_x_at	9.62	25	Nucleus	transcription regulator		862	12395	362489
Rxr	Retinoid receptor, Rxr protein	--	--		25	Unknown	group
RXRA	9530071D11RIK, FLJ16020, FLJ16733, MGC102720, NR2B1, RETINOID X RECEPTOR ALPHA, RXR ALPHA, RXRalpha1	retinoid X receptor, alpha	--		44, 49, 60	Nucleus	ligand-dependent nuclear receptor	bexarotene, retinoic acid, 9-cis-retinoic acid	6256	20181	25271
S100A4	18A2, 42A, CAPL, FSP1, metastasin, MTS1, Mts1 protein, P9KA, PEL98, pk9a, Placental Calcium-Binding Protein, RNP9KA	S100 calcium binding protein A4	1424542_at	7.331	14	Cytoplasm	other		6275	20198	24615
S100A6	2A9, 5B10, CABP, CACY, CALCYCLIN, Calcyclin Binding Protein, PRA	S100 calcium binding protein A6	1421375_a_at	4.242	15	Cytoplasm	transporter		6277	20200	85247
S100A13	A13, S100A1, S100a13_predicted	S100 calcium binding protein A13	--		32	Cytoplasm	other		6284	20196	295213
S100B	AI850290, Bpb, MGC74317, MGC93559, NEF, S100, S100beta, S100P	S100 calcium binding protein B	--		59	Cytoplasm	other		6285	20203	25742
SAC3D1	2410004C24Rik, AU015683, HSU79266, RGD1308049, SHD1	SAC3 domain containing 1	1417035_at	-2.88	11	Nucleus	other		29901	66406	293690
SAMSN1	4930571B16Rik, 930571B16Rik, HACS1, Nash, NASH1	SAM domain, SH3 domain and nuclear localization signals 1	--		52	Nucleus	other		64092	67742	170637
SAP30	30kDa, MSIN3A	Sin3A-associated protein, 30kDa	1417719_at	-5.435	25	Nucleus	transcription regulator		8819	60406
SARS	C78314, FLJ36399, MGC72629, Sars1, Serine--tRNA ligase, SERRS, SERS, SRS, Strs	seryl-tRNA synthetase	1426257_a_at	-2.011	24	Cytoplasm	enzyme		6301	20226	266975
SASH1	1100001C18Rik, 2500002E12Rik, A330076K04Rik, dJ323M4, dJ323M4.1, FLJ13545, Image:1396616, KIAA0790, mKIAA0790, RGD1566017, RP3-323M4.1	SAM and SH3 domain containing 1	1446880_at	2.336	39	Unknown	other		23328	70097	365037
SAT1	AA617398, Ab2-402, DC21, KFSD, MGC72945, SAT, Spermidine/spermine N1-acetyl transferase, SSAT, SSAT-1	spermidine/spermine N1-acetyltransferase 1	1420502_at	-5.537	24, 28	Cytoplasm	enzyme		6303	20229	302642
SC5DL	A830037K02, A830073K23Rik, ERG3, Lathosterol oxidase, MGC93101, S5DES, SC5D	sterol-C5-desaturase (ERG3 delta-5-desaturase homolog, S. cerevisiae)-like	1434520_at	3.243	46	Cytoplasm	enzyme		6309	235293	114100
SCD	AA589638, ab, AI265570, Delta9-desaturase, FADS5, MSTP008, PRO0998, SCD1, Stearoyl CoA desaturase 1, STEAROYL-COA DESATURASE, Stearyl CoA Destaurase	stearoyl-CoA desaturase (delta-9-desaturase)	--		40, 54	Cytoplasm	enzyme		6319	20249	246074
Scf	Scf protein	--	--		5	Unknown	complex
SCHIP1	FLJ39160, Nf2ip, Schip-1a, Schip-1b	schwannomin interacting protein 1	1437700_at	2.557	68	Cytoplasm	other		29970	30953	295105
SCN7A	1110034K09Rik, AI642000, Na-G, Nav2, NAV2.1, Nav2.3, Nax, SCN6A	sodium channel, voltage-gated, type VII, alpha	1436043_at	21.784	32	Plasma Membrane	ion channel	riluzole	6332	20272	64155
SCNN1B	BETA-ENAC, ENACB, ENACBETA, Na+ channel beta subunit, RNENACB, SCNEB	sodium channel, nonvoltage-gated 1, beta (Liddle syndrome)	--		32	Plasma Membrane	ion channel	triamterene/hydrochlorothiazide, amiloride, amiloride/hydrochlorothiazide, triamterene	6338	20277	24767
SCNN1G	ENaC, ENACG, ENACGAMMA, GAMMA ENAC, PHA1, SCNEG, [g]ENaC	sodium channel, nonvoltage-gated 1, gamma	--		32	Plasma Membrane	ion channel		6340	20278	24768
SCP2	AA409774, AA409893, C76618, C79031, DKFZp686C12188, DKFZp686D11188, mThiol, NLTP, NSL-TP, NSLIPTR, Scp, SCPX	sterol carrier protein 2	1419974_at	3.075	46	Cytoplasm	transporter		6342	20280	25541
SCPEP1	2410018F01Rik, 4833411K15Rik, AI957256, HSCP1, MSTP034, RISC, RISC1, SERINE CARBOXYPEPTIDASE1 PRECURSOR PROTEIN	serine carboxypeptidase 1	1426555_at	2.04	58	Cytoplasm	peptidase		59342	74617	114861
SDC1	AA408134, AA409076, BB4, CD138, HSPG, SDC, SYN1, Synd, SYND1, SYNDECA, Syndecan, SYNDECAN-1	syndecan 1	1415944_at	-3.789	19	Plasma Membrane	other		6382	20969	25216
SDF2L1	Sdf2l1_predicted	stromal cell-derived factor 2-like 1	1418206_at	-2.391	57	Cytoplasm	other		23753	64136	680945
SDPR	MGC94054, PS-p68, SDR, Serum deprivation response	serum deprivation response (phosphatidylserine binding protein)	1416778_at	7.042	7	Plasma Membrane	other		8436	20324	316384
SEC14L2	1300013M05Rik, C22orf6, KIAA1186, KIAA1658, MGC65053, SPF, TAP, TAP1	SEC14-like 2 (S. cerevisiae)	1424530_at	-3.46	3	Cytoplasm	transporter		23541	67815	116486
SEC61A1	AA408394, AA410007, HSEC61, rSEC61alpha p, SEC61, Sec61 alpha, SEC61 ALPHA1, SEC61A	Sec61 alpha 1 subunit (S. cerevisiae)	1416189_a_at	-2.957	57	Cytoplasm	transporter		29927	53421	80843
SEC61B	1190006C12RIK, AI326121, AW122942, MGC102034, SEC61 BETA, Sec61b_predicted	Sec61 beta subunit	--		57	Cytoplasm	transporter		10952	66212	298068
SEC61G	LOC100042561, LOC100043027, LOC100043039, LOC681549, LOC689134, SSS1	Sec61 gamma subunit	--		57	Cytoplasm	transporter		23480	100043027|100043039|20335|100042561	689134
Secretase gamma	Gamma Secretase	--	--		5	Unknown	complex
SELP	CD62, CD62P, CD62P antigen, FLJ45155, GMP140, GMRP, GRMP, LECAM3, MGC124632, MGC129336, MGC129337, P-SELECTIN, PADGEM, PSEL, PSELECT	selectin P (granule membrane protein 140kDa, antigen CD62)	1420558_at	6.304	10	Plasma Membrane	other		6403	20344	25651
SEMA4		--	--		80	Unknown	group
SEMA3C	1110036B02Rik, Sema3c_predicted, SEMAE, SEMAPHORIN E, SemE	sema domain, immunoglobulin domain (Ig), short basic domain, secreted, (semaphorin) 3C	1420696_at	2.207	14	Extracellular Space	other		10512	20348	296787
SEMA3F	SEMA-IV, Sema3f_predicted, SEMA4, SEMAK, SEMAPHORIN III FAMILY HOMOLOG	sema domain, immunoglobulin domain (Ig), short basic domain, secreted, (semaphorin) 3F	--		53	Extracellular Space	other		6405	20350	315996
SEMA4G	AI507908, AW554132, FLJ20590, KIAA1619, MGC102867, Sema4g_predicted	sema domain, immunoglobulin domain (Ig), transmembrane domain (TM) and short cytoplasmic domain, (semaphorin) 4G	1449202_at	-3.413	80	Plasma Membrane	other		57715	26456	361764
SEPT5	5-Sep, CDCREL, CDCREL-1, CDCrel-1A, H5, PNUTL1	septin 5	--		63	Cytoplasm	enzyme		5413	18951	116728
SEPT8	AW046166, KIAA0202, mKIAA0202, SEP2, Sepl, Sept8_predicted, Septin 8	septin 8	1426801_at	3.112	63	Unknown	other		23176	20362	303135
SERBP1	1200009K13RIK, 9330147J08Rik, AL022786, CGI-55, CHD3IP, DKFZp564M2423, FLJ90489, HABP4L, MGC94773, PAI-RBP1, PAI1 MRNA BINDING PROTEIN, Rda288	SERPINE1 mRNA binding protein 1	1418564_s_at	-2.074	41	Nucleus	other		26135	66870	246303
SERINC2	2310004K20RIK, AW121759, FKSG84, MGC116219, MGC90340, PRO0899, TDE2, TDE2L	serine incorporator 2	1434382_at	-3.758	42	Plasma Membrane	transporter		347735	230779	313057
SERINC5	A130038L21RIK, AIGP3, C5orf12, C86123, D12Mgi17, TPO1	serine incorporator 5	1433571_at	-2.971		Plasma Membrane	transporter		256987	218442	170907
SERPINA1	A1-PI, A1A, A1AT, AAT, AAT2, Alpha 1 Protease Inhibitor, ALPHA 1 PROTEINASE INHIBITOR, Alpha at1, Alpha-1-antiproteinase, Alpha-1-antitrypsin, alpha1-PI, ANTITRYPSIN, D12Ucla2, Dom1, Dom2, Dom4, Dom5, MGC117839, MGC23330, MGC9222, PI, PI1, PI2, Pi3, PI4, PI5, PI6, Pre-1, PRO2275, proteinase inhibitor (human), alpha1, Serine protease inhibitor 1-2, Serpina1a, Serpina1b, Serpina1c, Serpina1d, Serpi…	serpin peptidase inhibitor, clade A (alpha-1 antiproteinase, antitrypsin), member 1	--		29	Extracellular Space	other		5265	20700|20703|20704|20701|20702	24648
SERPINA3C (includes EG:16625)	1A1, KALBP, Klkbp, MGC144822, Serpina3, Serpina3c, Serpina3m, spi2	serine (or cysteine) peptidase inhibitor, clade A, member 3C	1421564_at	54.05	36	Cytoplasm	other			16625	299276
SERPINB6	AI876477, CAP, DKFZp686I04222, MGC111370, MGC72983, MSTP057, ovalbumin, PI6, PROTEASE INHIBITOR 6, PTI, Serpinb6a, Spi3	serpin peptidase inhibitor, clade B (ovalbumin), member 6	1446417_at	3.095	67	Cytoplasm	other		5269	20719	291085
SERPINE2	B230326M24Rik, GDN, GDNPN1, GLIA DERIVED NEXIN, Nexin, NEXIN1, PAI-1, PI7, PN-1, PNI, PROTEASE NEXIN1, Serpin-4, Spi4, Spin4	serpin peptidase inhibitor, clade E (nexin, plasminogen activator inhibitor type 1), member 2	--		32	Extracellular Space	other		5270	20720	29366
SERPING1	C1 INHIBITOR, C1-INH, C1IN, C1NH, Complement C1 Inhibitor, HAE1, HAE2, MGC72585, PLASMA PROTEASE C1 INHIBITOR	serpin peptidase inhibitor, clade G (C1 inhibitor), member 1, (angioedema, hereditary)	1416625_at	13.951	21, 40	Extracellular Space	other		710	12258	295703
SET	2610030F17Rik, 2PP2A, 5730420M11Rik, AA407739, Ab1-115, I2PP2A, IGAAD, LOC671392, MGC118419, PHAPII, Set_predicted, StF-IT-1, TAF-IBETA, Template activating factor-1	SET translocation (myeloid leukemia-associated)	1421819_a_at	-2.646	4, 31	Nucleus	phosphatase		6418	671392|56086	307947
SETD8	2410195B05Rik, AA617402, AW536475, KMT5A, LOC689820, MGC117832, PR-Set7, PR-Set7 H4-K20, SET07, SET8	SET domain containing (lysine methyltransferase) 8	1441557_at	-2.529	54	Nucleus	other		387893	67956	689820
SF3A3	4930512K19Rik, 60kDa, LRRGT00093, MGC103282, MGC116354, PRP9, PRPF9, SAP61, SF3A60	splicing factor 3a, subunit 3, 60kDa	1423811_at	-2.084	31	Nucleus	other		10946	75062	313583
SFN	14-3-3 SIGMA, ER, HME1, Mme1, Sfn_predicted, Stratifin, YWHAS	stratifin	--		59	Cytoplasm	other		2810	55948	313017
SFRS12	8430401B01, AI450757, AI462342, DKFZp564B176, MGC133045, SRrp508, SRRP86	splicing factor, arginine/serine-rich 12	--		31	Nucleus	other		140890	218543	56763
SFXN5	BBG-TCC, C230001H08Rik, MGC120413, MGC120415	sideroflexin 5	1436618_at	2.789	35	Cytoplasm	transporter		94097	94282	261737
SGCB	43kDa, A3b, AI747103, AI844814, BETA SARCOGLYCAN, beta-SG, LGMD2E, LOC687025, Sarcoglycan beta, SGC, Sgcb_predicted	sarcoglycan, beta (43kDa dystrophin-associated glycoprotein)	--		68	Plasma Membrane	other		6443	24051	680229
SGCD	35DAG, 35kDa, CMD1L, DAGD, Delta sarcoglycan, delta-SG, LOC497892, MGC22567, SARCOGLYCAN, Sarcoglycan delta, Scgd, SG-delta, SGCDP, SGD	sarcoglycan, delta (35kDa dystrophin-associated glycoprotein)	--		68	Cytoplasm	other		6444	24052	497892
SGCE	DYT11, Epsilon sarcoglycan, EPSILON-SG, ESG	sarcoglycan, epsilon	1443518_at	8.475	68	Plasma Membrane	other		8910	20392	432360
SGCG	35kDa, 5430420E18RIK, A4, AI642964, DAGA4, DMDA, DMDA1, GAMMA SARCOGLYCAN, gamma-SG, Gsg, LGMD2C, MAM, MGC130048, MGC94674, Sarcoglycan gamma, SCARMD2, SCG3, TYPE	sarcoglycan, gamma (35kDa dystrophin-associated glycoprotein)	1437523_s_at	49.266	68	Plasma Membrane	other		6445	24053	305941
SGK3	2510015P22Rik, A330005P07Rik, CISK, DKFZp781N0293, SGK2, SGKL	serum/glucocorticoid regulated kinase family, member 3	1450036_at	3.256	13, 33	Cytoplasm	kinase		23678	170755	171498
SGK269	1110049L02Rik, 9530046P14, AA690169, BE132841, C230081A13Rik, FLJ21140, FLJ34483, KIAA2002, mKIAA2002, RGD1312026_predicted	NKF3 kinase family member	1442072_at	4.399		Unknown	kinase		79834	244895	315686
SGMS1	9530058O11Rik, AI841905, C80702, MGC17342, MGC30540, MGC93062, MOB, MOB1, SMS1, SMS1alpha1, SMS1alpha2, SMS1beta, SMS1gamma, Sor1, TMEM23	sphingomyelin synthase 1	1436499_at	4.783	5	Cytoplasm	enzyme		259230	208449	353229
SGOL1	3300001M08Rik, C81037, LOC363174, MGC113769, NY-BR-85, SGO1	shugoshin-like 1 (S. pombe)	1418919_at	-57.056	1	Nucleus	other		151648	72415	363174
SGPL1	AI428538, D10Xrf456, FLJ13811, KIAA1252, Spgl1, SPL	sphingosine-1-phosphate lyase 1	1415893_at	2.934	67	Cytoplasm	enzyme		8879	20397	286896
SH3BGRL2	A930014C21Rik, AA408038, B930089I21, FLJ90025, LOC501026	SH3 domain binding glutamic acid-rich protein like 2	1434109_at	-4.584	56	Plasma Membrane	other		83699	212531	501026
SH3BP4	AI594717, AW227605, BOG25, EHB10, MAGI, TTP	SH3-domain binding protein 4	1416305_at	-6.644	43	Unknown	other		23677	98402	64634
SH3KBP1	1200007H22Rik, 1700125L08Rik, 5830464D22Rik, AI447724, CIN85, GIG10, HSB-1, MIG18, RUK, SETA	SH3-domain kinase binding protein 1	1446562_at	3.273	22	Cytoplasm	other		30011	58194	84357
SHANK3	AI841104, KIAA1650, LOC284940, PROSAP2, PSAP2, Shank3b, SPANK-2	SH3 and multiple ankyrin repeat domains 3	1419137_at	7.154	63	Cytoplasm	transcription regulator		85358	58234	59312
SHC1	FLJ26504, p52SHC, P66, p66SHC, SHC, Shc (46 kDa isoform), Shc p52, Shc p52 isoform, SHC P66, SHC P66 ISOFORM, SHCA	SHC (Src homology 2 domain containing) transforming protein 1	--		38	Cytoplasm	other		6464	20416	85385
SHCBP1	FLJ22009, LOC364648, MGC26900, mPAL, PAL, Shc SH2-domain binding protein 1	SHC SH2-domain binding protein 1	1416299_at	-17.088	38	Unknown	other		79801	20419	364648
SHE	9430022A14, DKFZp451D1511, DKFZp686E14106, LOC685088, LOC686570, MGC130415, RP11-350G8.8	Src homology 2 domain containing E	1457094_at	3.447	48	Cytoplasm	other		126669	214547	685088
SHMT1	AI324848, AI385541, C81125, CSHMT, Hydroxymethyltransferase, LRRGT00032, MGC15229, MGC24556, mSHMT, mshmt1, mshmt2, Serine Hydroxymethyl Transferase, SHMT	serine hydroxymethyltransferase 1 (soluble)	1425179_at	-3.488	25	Cytoplasm	enzyme		6470	20425	287379
SHMT2	2700043D08Rik, AA408223, AA986903, GLYA, M-SHMT, MGC105820, Serine Hydroxymethyltransferase2, SHMT	serine hydroxymethyltransferase 2 (mitochondrial)	1455084_x_at	-2.253	68	Cytoplasm	enzyme		6472	108037	299857
SHROOM2	4832440C16, Ab2-404, AF348365, APXL, C630003H05Rik, DKFZp781J074, FLJ39277, HSAPXL	shroom family member 2	1433992_at	-2.247	43	Plasma Membrane	ion channel		357	110380	317435
SHROOM3	AL022960, APXL3, D5Ertd287e, KIAA1481, MSTP013, RGD1310470, SHRM, ShrmL	shroom family member 3	1442952_at	-2.587	20	Cytoplasm	other		57619	27428	305230
SIN3A	AW553200, DKFZP434K2235, FLJ90319, KIAA0700, KIAA4126, mKIAA4126, MSIN3A, SIN3, Sin3a_predicted	SIN3 homolog A, transcription regulator (yeast)	--		58	Nucleus	transcription regulator		25942	20466	363067
SIP1	1700012N19Rik, GEMIN2, MGC112609, SIP1-delta, TLS-ASSOCIATED SERINE ARGININE PROTEIN	survival of motor neuron protein interacting protein 1	--		69	Nucleus	other		8487	66603	84404
SKP2	cyclin A-associated kinase, F-box protein Skp2, FBL1, FBXL1, FLB1, MGC102075, MGC116668, MGC1366, p45Skp2, RGD1562456_predicted, S-PHASE KINASE-ASSOCIATED PROTEIN 2	S-phase kinase-associated protein 2 (p45)	1418969_at	-5.038	9	Nucleus	other		6502	27401	294790
SLC11A1	Bcg, Itg, ity, LSH, MGC124692, MGC129156, MGC129157, NRAMP, NRAMP1	solute carrier family 11 (proton-coupled divalent metal ion transporters), member 1	--		51	Plasma Membrane	transporter		6556	18173	316519
SLC12A4	AW546649, FLJ40489, KCC1, RBCKCC1	solute carrier family 12 (potassium/chloride transporters), member 4	1417446_at	4.294	13	Plasma Membrane	transporter		6560	20498	29501
SLC12A7	AA408796, D13Ertd261e, DKFZP434F076, KCC4	solute carrier family 12 (potassium/chloride transporters), member 7	1449011_at	3.612	8	Plasma Membrane	transporter		10723	20499	308069
SLC16A7	4921534N07Rik, MCT2, MGC143699, MGC143700, MGC143718, MGC93092	solute carrier family 16, member 7 (monocarboxylic acid transporter 2)	1448502_at	8.976	48	Plasma Membrane	transporter		9194	20503	29735
SLC17A5	4631416G20Rik, 4732491M05, AST, FLJ22227, FLJ23268, HP59, ISSD, Lysosomal Sialic Acid Transporter, NSD, SD, SIALIN, SIASD, SLD	solute carrier family 17 (anion/sugar transporter), member 5	1429116_at	-3.105	86	Plasma Membrane	transporter		26503	235504	363103
SLC1A3	AI504299, B430115D02Rik, EA6, EAAT1, FLJ25094, GLAST, GLAST-1, GLU-T, GLUT-1, Gmt1, MGluT1	solute carrier family 1 (glial high affinity glutamate transporter), member 3	1426341_at	46.852	37	Plasma Membrane	transporter	riluzole	6507	20512	29483
SLC22A5	CDSP, CT1, FLJ46769, High Affinity Carnitine Transporter, jvs, Lstpl, OCTN2, OCTN2VT, UST2r	solute carrier family 22 (organic cation transporter), member 5	1440536_at	2.275	35	Plasma Membrane	transporter		6584	20520	29726
SLC23A2	AI844736, hSVCT2, INTESTINE SPECIFIC SOLUTE CARRIER PROTEIN, KIAA0238, mKIAA0238, NBTL1, NCBT2, SLC23A1, SVCT1, SVCT2, YSPL2, YSPL3	solute carrier family 23 (nucleobase transporters), member 2	1417329_at	2.008	29	Plasma Membrane	transporter		9962	54338	50622
SLC25A1	1300019P08Rik, 2610100G11Rik, AI194714, Cic, CTP, Dgsj, MCTP, MGC47055, MGC93247, SLC20A3, Tcc, Tricarboxylate transport	solute carrier family 25 (mitochondrial carrier; citrate transporter), member 1	1428190_at	2.238	28	Plasma Membrane	transporter		6576	13358	29743
SLC25A15	Ab1-114, D13S327, D630044L02Rik, HHH, ORC1, ORNT1	solute carrier family 25 (mitochondrial carrier; ornithine transporter) member 15	1420967_at	-2.599	10	Cytoplasm	transporter		10166	18408	306574
SLC25A24	2610016M12RIK, APC1, DKFZP586G0123, MITOCHONDRIAL CALCIUM TRANSPROTER, SCAMC-1, Slc25a24_predicted	solute carrier family 25 (mitochondrial carrier; phosphate carrier), member 24	1427483_at	4.044		Cytoplasm	other		29957	229731	310791
SLC25A32	2610043O12Rik, FLJ23872, MFT, MFTC, RGD1565789, Slc25a32_predicted	solute carrier family 25, member 32	1429462_at	2.538	34	Cytoplasm	transporter		81034	69906	315023
SLC27A1	ACSVL5, FATP, FATP-1, FLJ00336, MGC71751	solute carrier family 27 (fatty acid transporter), member 1	1422811_at	3.306	12	Plasma Membrane	transporter		376497	26457	94172
SLC2A2	AI266973, GLUT2, GTT2, Liver/beta cell glucose transporter	solute carrier family 2 (facilitated glucose transporter), member 2	--		51, 60	Plasma Membrane	transporter		6514	20526	25351
SLC2A3	AA408729, AL023014, AL024341, AU040424, C78366, FLJ90380, Glucose transporter 3, GLUT3	solute carrier family 2 (facilitated glucose transporter), member 3	1437052_s_at	6.378	16	Plasma Membrane	transporter		6515	20527	25551
SLC2A4	Gef, GLUT-4, MGC93607	solute carrier family 2 (facilitated glucose transporter), member 4	1415958_at	3.988	16, 33	Plasma Membrane	transporter		6517	20528	25139
SLC2A12	GLUT-12, GLUT8, Slc2a12_predicted	solute carrier family 2 (facilitated glucose transporter), member 12	1435911_s_at	3.774	8	Unknown	transporter		154091	353169	308028
SLC30A7	1810059J10Rik, DKFZp686M0368, ZnT-7, ZnTL2	solute carrier family 30 (zinc transporter), member 7	1450697_at	-2.164	29	Cytoplasm	transporter		148867	66500	310801
SLC31A1	4930445G01Rik, AI787263, AU016967, Copper transporter 1, COPT1, CTR1, hCTR1, LRRGT00200, MGC75487	solute carrier family 31 (copper transporters), member 1	1433750_at	-2.264	32	Plasma Membrane	transporter		1317	20529	171135
SLC35A1	AA408150, AI314851, CMPST, CST, hCST, inactive, Slc35a1_predicted	solute carrier family 35 (CMP-sialic acid transporter), member A1	1417538_at	-3.208	29	Cytoplasm	transporter		10559	24060	313139
SLC35A2	AI327289, Had-1, Sfc8, UGALT, UGAT, UGT, UGT1, UGT2, UGTL	solute carrier family 35 (UDP-galactose transporter), member A2	1457024_x_at	2.236	65	Cytoplasm	transporter		7355	22232
SLC36A2	A530067G19Rik, FLJ16051, MGC119658, MGC119660, PAT2, TRAMD1, Tramdorin1	solute carrier family 36 (proton/amino acid symporter), member 2	1436521_at	31.638	62	Plasma Membrane	transporter		153201	246049	246235
SLC43A3	DKFZp762A227, EEG1, FOAP-13, MGC107644, PRO1659, SEEEG-1, Slc43a3_predicted	solute carrier family 43, member 3	1422788_at	5.248	64	Extracellular Space	other		29015	58207	311170
SLC5A1	D22S675, MGC93553, NAGT, SGLT1	solute carrier family 5 (sodium/glucose cotransporter), member 1	1419057_at	-10.915	28	Plasma Membrane	transporter		6523	20537	25552
SLC6A6	AA589629, C80501, MGC10619, MGC131729, Taurine Transporter, TAUT	solute carrier family 6 (neurotransmitter transporter, taurine), member 6	1437149_at	6.479	15	Plasma Membrane	transporter		6533	21366	29464
SLC6A14	1110007A17RIK, 9030613J17Rik, ATB(0+), Atb0+, ATB0plus, B0+ AT, CATB0plus, MGC150294, MGC150295	solute carrier family 6 (amino acid transporter), member 14	1420504_at	-12.861	35	Plasma Membrane	transporter		11254	56774	298340
SLC7A1	4831426K01RIK, AI447493, ATRC1, CAT-1, EcoR, ER, ERR, HCAT1, mCAT-1, Rec-1, REC1L, REV-1	solute carrier family 7 (cationic amino acid transporter, y+ system), member 1	1454992_at	-2.734	8	Plasma Membrane	transporter		6541	11987	25648
SLC7A2	ATRC2, CAT-2, Cat-2b, HCAT2, RCAT2, Tea	solute carrier family 7 (cationic amino acid transporter, y+ system), member 2	1422648_at	5.72	61	Plasma Membrane	transporter		6542	11988	64554
SLC7A6	AI643885, DKFZp686K15246, KIAA0245, LAT-2, LAT3, Slc7a6_predicted, y+LAT-2	solute carrier family 7 (cationic amino acid transporter, y+ system), member 6	1460541_at	3.426	48	Plasma Membrane	transporter		9057	330836	307811
SLC9A3R1	EBP-50, MGC95776, NHE-RF, NHERF-1	solute carrier family 9 (sodium/hydrogen exchanger), member 3 regulator 1	1438116_x_at	-3.227	22	Plasma Membrane	other		9368	26941	59114
SLCO2B1	AI060904, AI852653, DKFZp686E0517, KIAA0880, MGC106224, moat1, OATP-B, OATP2B1, SLC21A9	solute carrier organic anion transporter family, member 2B1	1433933_s_at	6.589	47	Plasma Membrane	transporter		11309	101488	140860
SLIT3	FLJ10764, MEGF5, SLIL2, SLIT1, slit2	slit homolog 3 (Drosophila)	1452296_at	54.124	49	Extracellular Space	other		6586	20564	83467
SLMAP	D330001L02Rik, FLJ42206, KIAA1601, MGC138760, MGC138761, mKIAA1601, Sarcol assoc prot, Sarcolemma Associated Protein, SLAP, Slmap_predicted	sarcolemma associated protein	1426457_at	-2.025	51	Plasma Membrane	other		7871	83997	290533
SMAD6	HsT17432, MADH6, MADH7, Smad6_predicted	SMAD family member 6	--		28	Nucleus	transcription regulator		4091	17130	367100
SMAD7	FLJ16482, MADH7, MADH8	SMAD family member 7	--		53	Nucleus	transcription regulator		4092	17131	81516
Smad2/3		--	--		18	Unknown	group
SMARCA2	2610209L14RIK, BAF190, brahma, BRM, FLJ36757, HBRM, hSNF2a, MGC74511, SNF2, SNF2alpha, SNF2L2, SNF2LA, Sth1p, SWI2	SWI/SNF related, matrix associated, actin dependent regulator of chromatin, subfamily a, member 2	1452333_at	2.635	9	Nucleus	transcription regulator		6595	67155	361745
SMARCA4	BAF190, BRG-1, FLJ39786, HP1-BP72, hSNF2b, SNF2, SNF2-BETA, SNF2B, SNF2L4, SNF2LB, SW1/SNF, SWI2	SWI/SNF related, matrix associated, actin dependent regulator of chromatin, subfamily a, member 4	--		68	Nucleus	transcription regulator		6597	20586	171379
SMARCB1	AU020204, BAF47, hSNFS, INI1, MGC116367, MGC132387, RDT, Sfh1p, SNF5, SNF5/INI1, SNF5L1, Snr1	SWI/SNF related, matrix associated, actin dependent regulator of chromatin, subfamily b, member 1	--		68	Nucleus	other		6598	20587	361825
SMARCD2	AW322457, BAF60B, CRACD2, PRO2451, Rsc6p	SWI/SNF related, matrix associated, actin dependent regulator of chromatin, subfamily d, member 2	1448401_at	-3.533	27	Nucleus	transcription regulator		6603	83796	83833
SMARCD3	1500001J14Rik, 2210409C08RIK, BAF60C, CRACD3, MGC111010, Rsc6p	SWI/SNF related, matrix associated, actin dependent regulator of chromatin, subfamily d, member 3	--		68	Nucleus	transcription regulator		6604	66993	296732
SMC2	5730502P04Rik, AI255214, AW545314, CAP-E, Fin16, FLJ10093, HCAP-E, SMC2L1, Smc2l1_predicted	structural maintenance of chromosomes 2	1448635_at	-3.208	9	Nucleus	transporter		10592	14211	362519
SMC4	2500002A22Rik, C79747, CAP-C, DKFZP434F205, HCAP-C, MGC125078, SMC4L1	structural maintenance of chromosomes 4	1427275_at	-2.758	9	Nucleus	transporter		10051	70099	295107
SMN1	AI849087, BCD541, Gemin1, SMA, SMA1, SMA2, SMA3, SMA4, SMA@, SMN, SMNIA, SMNT, T-BCD541	survival of motor neuron 1, telomeric	--		69	Nucleus	other		6606	20595	64301
SMNDC1	2410004J23RIK, 4933440I19Rik, MGC106917, MGC112663, SMNR, SPF30	survival motor neuron domain containing 1	--		69	Nucleus	other		10285	76479	287768
SMOX	B130066H01RIK, C20orf16, CYCLIN G1 INTERACTING PROTEIN, dJ779E11.1, FLJ20746, MGC1010, PAO, PAO-1, PAOh1, Polyamine oxidase 1, SMO, Smox_predicted	spermine oxidase	1424268_at	-2.604	50	Cytoplasm	enzyme		54498	228608	308652
SNAP25	bA416N4.2, BDR, dJ1068F16.2, FLJ23079, MGC105414, RIC-4, SEC9, SNAP, Snap25a, sp	synaptosomal-associated protein, 25kDa	--		46	Plasma Membrane	transporter		6616	20614	25012
SNCA	AD AMYLOID, ALPHA SYNUCLEIN, ALPHASYN, MGC105443, MGC110988, NACP, PARK1, PARK4, PD1, SYNUCLEIN ALPHA	synuclein, alpha (non A4 component of amyloid precursor)	--		41	Cytoplasm	other		6622	20617	29219
SNCAIP (includes EG:9627)	2810407O15Rik, 4933427B05Rik, BB104594, MGC107459, MGC39814, Sncaip, Sncaip_predicted, SYNPHILIN1, SYPH1	synuclein, alpha interacting protein (synphilin)	1423499_at	2.622	5	Cytoplasm	transcription regulator		9627	67847	307309
SNED1	6720455I24Rik, AI197264, AI642697, DKFZp586B2420, FLJ00133, IRE-BP1, Snep, SST3	sushi, nidogen and EGF-like domains 1	1435603_at	8.942	13	Plasma Membrane	other		25992	208777	316638
SNF1LK2	DKFZp434K1115, G630080D20Rik, KIAA0781, LOH11CR1I, QIK, RGD1559698, SIK2, Snf1lk2_predicted	SNF1-like kinase 2	1457276_at	9.869	24	Cytoplasm	kinase		23235	235344	315649
SNRK	2010012F07Rik, AI448042, AW547029, DKFZp779A1866, E030034B15, FLJ20224, HSNFRK, KG1 KINASE, KIAA0096, MGC28970, mKIAA0096, R74830	SNF related kinase	1448864_at	5.231	56	Cytoplasm	kinase		54861	20623	170837
SNRPB	AL024368, AU018828, COD, D10Mgi26, SM-B, SM11, Smb'/b, SmB/SmB', SNRNP SM B', SNRNP-B, SNRPB1	small nuclear ribonucleoprotein polypeptides B and B1	--		69	Nucleus	other		6628	20638	171365
SNRPD1	AA407109, AL023031, HsT2456, SMD1, Smn, snRNP D1, SNRNP SM D1, SNRPD, Snrpd1_predicted	small nuclear ribonucleoprotein D1 polypeptide 16kDa	1416336_s_at	-2.693	69	Nucleus	other		6632	20641	291794
SNRPD2	1810009A06Rik, LOC680309, MGC62953, SMD2, snRNP D2, SNRNP SM D2, SNRPD1	small nuclear ribonucleoprotein D2 polypeptide 16.5kDa	1452680_at	-2.496	69	Nucleus	other		6633	107686	680309
SNRPD3	1700043E15Rik, 2310009E13RIK, AW046420, SMALL NUCLEAR RIBONUCLEOPROTEIN D3 POLYPEPTIDE 18KDA, SMD3, SNRNP SM D3	small nuclear ribonucleoprotein D3 polypeptide 18kDa	--		69	Nucleus	other		6634	67332
SNRPE	AL022645, B-raf, C76690, LOC685587, LOC687315, Sm protein E, SME, SNRNP SM E, snRNP-E	small nuclear ribonucleoprotein polypeptide E	1451294_s_at	-2.189	69	Nucleus	other		6635	20643	685587
SNRPF	2010013O18Rik, LOC384091, LOC680737, SMF	small nuclear ribonucleoprotein polypeptide F	1428672_at	-2.835	69	Nucleus	other		6636	69878|384091	680737
SNRPG	2810024K17Rik, AL022803, D15Mgi25, EG666609, LOC680779, LOC681031, LOC682775, LOC686174, MGC117317, SMG	small nuclear ribonucleoprotein polypeptide G	--		69	Nucleus	other		6637	666609|68011	681031|680779
SNTA1	ALPHA SYNTROPHIN, ALPHA1 SYNTROPHIN, AW228934, dJ1187J4.5, SNT1, Syn alpha1, SYNTROPHIN ALPHA1, TACIP1	syntrophin, alpha 1 (dystrophin-associated protein A1, 59kDa, acidic component)	1416825_at	2.554	25	Plasma Membrane	other		6640	20648	362242
SNW1	2310008B08Rik, AW048543, Bx42, MGC119379, NCOA-62, Prp45, PRPF45, RGD1561926_predicted, SKIIP, SKIP, SNW1 protein	SNW domain containing 1	1429002_at	-2.003	6	Nucleus	transcription regulator		22938	66354	500695
SNX10	2410004M09Rik, MGC109202, MGC33054	sorting nexin 10	1431055_a_at	4.783	61	Cytoplasm	transporter		29887	71982	297096
SNX16	4930522N22Rik, AI117577, AI747675, DKFZp666H147	sorting nexin 16	1424276_at	-2.506	32	Unknown	transporter		64089	74718	64088
SOCS2	8030460M17, AI527257, AW108012, CIS2, Cish2, D130043N08RIK, hg, JAB, MGC118106, SSI-2, STATI2	suppressor of cytokine signaling 2	1442586_at	2.394	19, 47	Cytoplasm	other		8835	216233	84607
Sod	copper-zinc superoxide dismutase, Cu,Zn-SOD, Cu-Zn superoxide dismutase, cuprein, cytocuprein, erythrocuprein, Fe-SOD, ferrisuperoxide dismutase, hemocuprein, hepatocuprein, Mn-SOD, Sod protein, SOD-1, SOD-2, SOD-3, SOD-4, SODF, SODS, superoxidase dismutase, Superoxide dismutase, superoxide dismutase I, superoxide dismutase II, superoxide:superoxide oxidoreductase	--	--		10	Unknown	group
SORBS1	2310065E01RIK, 9530001P15Rik, c-Cbl associated protein, CAP, DKFZp451C066, DKFZp586P1422, FLAF2, FLJ12406, KIAA1296, mKIAA1296, PONSIN, R85FL, SH3D5, SH3P12, SORB1, Sorbs1_predicted	sorbin and SH3 domain containing 1	1425826_a_at	27.962	22	Plasma Membrane	other		10580	20411	686098
SORBS2	2010203O03Rik, 9430041O17Rik, A530071H08, ARGBP2, KIAA0777, mKIAA0777, nArgBP2, PRO0618, Sh3-containing protein p4015	sorbin and SH3 domain containing 2	1437197_at	-3.13	3	Nucleus	other		8470	234214	114901
SORT1	2900053A11Rik, AI852375, Glycoprotein 95, Gp95, NT3, NTR3, Nts3, Ntsr3, SORTILIN, SORTILIN 1	sortilin 1	--		32	Cytoplasm	transporter		6272	20661	83576
Sos		--	--		22	Unknown	group
SOST	5430411E23Rik, SCLEROSTIN, VBCH	sclerosteosis	1436240_at	3.313	18, 42	Extracellular Space	other		50964	74499	80722
Sox		--	--		4	Unknown	group
SOX4	AA682046, EVI16, Ire-abp, Sox4_predicted	SRY (sex determining region Y)-box 4	1449370_at	-2.892	12	Nucleus	transcription regulator		6659	20677	364712
SOX6	AI987981, HSSOX6, Soxlz	SRY (sex determining region Y)-box 6	1427677_a_at	5.282	4	Nucleus	transcription regulator		55553	20679	293165
SOX7	MGC10895, Sox7_predicted	SRY (sex determining region Y)-box 7	1416564_at	4.524	4	Nucleus	transcription regulator		83595	20680	290317
SOX17	FLJ22252, SOX, Sox17_predicted	SRY (sex determining region Y)-box 17	1429177_x_at	8.71	4	Nucleus	transcription regulator		64321	20671	312936
SOX18	AI385749, HLTS, Ra, Ragl	SRY (sex determining region Y)-box 18	1449135_at	5.07	4	Nucleus	transcription regulator		54345	20672	311723
SP1	1110003E12RIK, AA450830, AI845540, Sp1 (trans spliced isoform), SP1-1	Sp1 transcription factor	--		58	Nucleus	transcription regulator		6667	20683	24790
SPAG5	AI874642, ASTRIN, D11Bhm180e, DEEPEST, hMAP126, MAP126, Mastrin, S17	sperm associated antigen 5	1433892_at	-25.663	31	Nucleus	peptidase		10615	54141	252918
SPARCL1	ECM protein 2, Ecm2, HEVIN, MAST9, PIG33, SC1	SPARC-like 1 (mast9, hevin)	1416114_at	2.683	36	Extracellular Space	other		8404	13602	25434
SPC24	2410030K01Rik, AV109292, FLJ90806, RGD1307631, SPBC24, Spbc24_predicted	SPC24, NDC80 kinetochore complex component, homolog (S. cerevisiae)	1431087_at	-6.88	11	Unknown	other		147841	67629	363028
SPC25	2600017H08Rik, 2610205L13Rik, AD024, MGC108932, MGC22228, RGD1307811, SPBC25	SPC25, NDC80 kinetochore complex component, homolog (S. cerevisiae)	1424118_a_at	-6.355	11	Unknown	other		57405	66442	295661
SPCS2	5730406I15Rik, AA408713, KIAA0102, MGC117366, MGC60452, mKIAA0102, RGD1311253, Spcs2_predicted	signal peptidase complex subunit 2 homolog (S. cerevisiae)	1423215_at	-2.706	57	Cytoplasm	other		9789	66624	293142
sphingosine-1-phosphate	26993-30-6, 4-octadecene-1,3-diol, 2-amino-, 1-(dihydrogen phosphate), (2S,3R,4E)-, 4-octadecene-1,3-diol, 2-amino-, 1-(dihydrogen phosphate), (R-(R*,S*-(E)))-, C18H38NO5P, [(E,2S,3R)-2-amino-3-hydroxy-octadec-4-enoxy]phosphonic acid	--	--		67	Unknown	chemical - endogenous mammalian
SPI1	Dis-1, OF, PU.1, SFPI1, SPI-A, Tcfpu1, Tfpu.1	spleen focus forming virus (SFFV) proviral integration oncogene spi1	--		58	Nucleus	transcription regulator		6688	20375	366126
SPINK7	ECG2, ECRG2, EG408198, MGC133105, MGC133106, RGD:1303077	serine peptidase inhibitor, Kazal type 7 (putative)	--		92	Extracellular Space	other		84651	408198	408237
SPINT1	HAI, HAI-1, MANSC2	serine peptidase inhibitor, Kunitz type 1	1416627_at	-3.061	6	Extracellular Space	other		6692	20732	311331
SPINT2	AL024025, BIKUNIN, C76321, HAI-2, Kop, MGC72638, PB, PLACENTAL BIKUNIN	serine peptidase inhibitor, Kunitz type, 2	1438968_x_at	-5.384	6	Extracellular Space	other		10653	20733	292770
SPP1	AA960535, AI790405, Apl-1, BNSP, Bone Sialoprotein, Bopn, Bsp, BSPI, Eta, ETA-1, MGC110940, Minopontin, NEPHROPONTIN, OP, OPN, Opnl, OSP, OSTEOPONTIN, Ric, Secreted phosphoprotein 1, UROPONTIN	secreted phosphoprotein 1 (osteopontin, bone sialoprotein I, early T-lymphocyte activation 1)	--		56	Extracellular Space	cytokine		6696	20750	25353
SPRED1	5730461F13Rik, AL024345, AW047647, FLJ33903, NFLS	sprouty-related, EVH1 domain containing 1	1423161_s_at	-2.328	33	Unknown	cytokine		161742	114715	296072
SPSB4	D030068E18Rik, RGD1562307, Spsb4_predicted, SSB-4	splA/ryanodine receptor domain and SOCS box containing 4	1451418_a_at	-10.884	28	Unknown	other		92369	211949	300950
SPTBN1	9930031C03Rik, AL033301, Beta fodrin, BETA II SPECTRIN, betaSpII, ELF, ELF1, Elf2, ELF3, KIAA4049, mKIAA4049, SPECTRIN BETA1, Spectrin Beta2, SPNB2, SPTB2	spectrin, beta, non-erythrocytic 1	1419256_at	5.536	15	Plasma Membrane	other		6711	20742	305614
SQRDL (includes EG:58472)	0610039J17Rik, 4930557M22Rik, CGI-44, Flavo-binding protein, SQRDL	sulfide quinone reductase-like (yeast)	1420641_a_at	3.002	58	Cytoplasm	enzyme		58472	59010
SRD5A1	0610031P22RIK, 3-oxo-5 alpha-steroid delta 4-dehydrogenase alpha 1, 4930435F02Rik, 5 Alpha Reductase, 5alpha-reductase Type1, MGC156498, Steroid 5 Alpha Reductase	steroid-5-alpha-reductase, alpha polypeptide 1 (3-oxo-5 alpha-steroid delta 4-dehydrogenase alpha 1)	1454649_at	-4.634	13	Cytoplasm	enzyme	finasteride, dutasteride	6715	78925	24950
SREBF1	ADD-1, D630008H06, S14, SREBP-1, SREBP-1a, STEROL RESPONSE ELEMENT	sterol regulatory element binding transcription factor 1	--		51	Nucleus	transcription regulator		6720	20787	78968
SRF	AW049942, AW240594, MCM1, p67SRF, RGD1559787, Sfr, Srf_predicted	serum response factor (c-fos serum response element-binding transcription factor)	--		53	Nucleus	transcription regulator		6722	20807	501099
SRGAP2	9930124L22RIK, AI448945, FBP2, FNBP2, KIAA0456, RGD1566016_predicted, srGAP3	SLIT-ROBO Rho GTPase activating protein 2	1429884_at	2.368	43	Unknown	other		23380	14270	360840
SRGN	FLJ12930, HEMATOPOETIC PROTEOGLYCAN CORE PROTEIN, MGC9289, Pgsg, PPG, PRG, PRG1, PROTEOGLYCAN CORE, SERGLYCIN, Sgc	serglycin	1417426_at	5.895	5	Extracellular Space	other		5552	19073	56782
SRM	AA407669, PAPT, SPDSY, Spermidine Synthase, SPS1, SRML1	spermidine synthase	1421260_a_at	-2.053	58	Unknown	enzyme		6723	20810	84596
SRPRB	AA409543, Ab2-417, APMCF1, Ba1-667, Cc1-8, Signal recognition particle receptor, B subunit, SR-beta	signal recognition particle receptor, B subunit	1425348_a_at	-2.388	57	Cytoplasm	other		58477	20818	300965
SRPX	DRS, drs-1, drs-2, ETX1, mDRS-1, mDRS-2, MGC105430	sushi-repeat-containing protein, X-linked	1451939_a_at	7.101	5	Cytoplasm	other		8406	51795	64316
SS18	D130059H17, MGC116875, SSXT, SYNOVIAL SARCOMA TRANSLOCATION, CHROMOSOME 18, SYT, SYT-SSX1, SYT-SSX2	synovial sarcoma translocation, chromosome 18	--		68	Nucleus	other		6760	268996	361295
SSBP2	1500004K09Rik, 2310079I02Rik, 9330163K02Rik, A830008M03RIK, AU067692, AW558684, DKFZp686F03273, HSPC116, RGD1562968_predicted, SSDP2	single-stranded DNA binding protein 2	1451542_at	7.214	35	Nucleus	transcription regulator		23635	66970	361877
SSH1	AW551225, Coro1c_predicted, Coronin, actin-binding protein 1c, FLJ38102, Gm1394, Gm1395, KIAA1298, mSSH-1L	slingshot homolog 1 (Drosophila)	1455854_a_at	2.286	27	Cytoplasm	phosphatase		54434	231637	304580
SSH2	BB104748, BC030940, KIAA1725, MGC78588, mSSH-2L, Ssh2_predicted	slingshot homolog 2 (Drosophila)	1456153_at	2.74	27	Cytoplasm	phosphatase		85464	237860	303342
SSR1	2510001K09Rik, 6330400D04, Ac2-238, AI159733, AI452176, DKFZp781N23103, SSR, Trap alpha, TRAPA	signal sequence receptor, alpha (translocon-associated protein alpha)	1417764_at	-2.527	57	Cytoplasm	other		6745	107513	361233
SSR2	1500032E05Rik, AI315033, AU020133, DKFZp686F19123, HSD25, Ssr2_predicted, TLAP, translocon-associated protein beta, TRAPB, TRAPbeta	signal sequence receptor, beta (translocon-associated protein beta)	1449930_a_at	-3.474	57	Cytoplasm	other		6746	66256	295235
SSR4	AW743063, C78062, SIGNAL SEQUENCE RECEPTOR DELTA, translocon-associated protein delta, Trap, TRAPD	signal sequence receptor, delta (translocon-associated protein delta)	1448524_s_at	-3.577	57	Cytoplasm	other		6748	20832	29435
SSX2IP	ADIP, AU014939, AU042321, FLJ10848, KIAA0923, MGC75026	synovial sarcoma, X breakpoint 2 interacting protein	1448743_at	-2.736	3	Plasma Membrane	other		117178	99167	308023
ST14	Epithin, HAI, MATRIPTASE, MT-SP1, PRSS14, SNC19, TADG-15	suppression of tumorigenicity 14 (colon carcinoma)	1418076_at	-5.596	6, 59	Plasma Membrane	peptidase		6768	19143	114093
ST3GAL1	5330418N22Rik, AI467004, Gal-NAc6S, MGC90735, MGC9183, SIALYLTRANSFERASE 4A, Siat4, SIAT4A, SIATFL, ST3GalA, ST3GalA.1, ST3GALI, ST3GalIA,1, ST3O	ST3 beta-galactoside alpha-2,3-sialyltransferase 1	1418946_at	2.326	30	Cytoplasm	enzyme		6482	20442	362924
ST3GAL2	AI429591, AW822065, Gal-NAc6S, SIAT4B, Siat5, ST3GalA.2, ST3GALII	ST3 beta-galactoside alpha-2,3-sialyltransferase 2	1421892_at	2.719	30	Cytoplasm	enzyme		6483	20444	64442
ST3GAL6	1700023B24Rik, AI930218, alpha-2,3-sialyltransferase VI, AW552396, Sialyltransferase 10, SIAT10, ST3GALVI	ST3 beta-galactoside alpha-2,3-sialyltransferase 6	1449078_at	8.678	36	Cytoplasm	enzyme		10402	54613	304023
ST6GALNAC3	PRO7177, Sialyltransferase 7c, SIAT7C, ST6GALNACIII	ST6 (alpha-N-acetyl-neuraminyl-2,3-beta-galactosyl-1,3)-N-acetylgalactosaminide alpha-2,6-sialyltransferase 3	1440121_at	4.072	30	Cytoplasm	enzyme		256435	20447	29758
ST8SIA4	MGC34450, MGC61459, PST, PST-1, Sialyltransferase, SIAT8D, ST8SIA-IV	ST8 alpha-N-acetyl-neuraminide alpha-2,8-sialyltransferase 4	1419186_a_at	2.762	20	Cytoplasm	enzyme		7903	20452	116696
STAB1	CLEVER-1, FEEL-1, FELE-1, FEX1, KIAA0246, mKIAA0246, MS-1, Stab1_predicted, WF-HABP	stabilin 1	1450199_a_at	2.367		Plasma Membrane	transporter		23166	192187	290559
STAP2	AW049765, BKS, FLJ20234, MGC108972	signal transducing adaptor family member 2	1424148_a_at	-3.871	8	Cytoplasm	other		55620	106766	363334
STARD8	DKFZp686H1668, DLC3, KIAA0189, mKIAA0189, RGD1560770, Stard8_predicted	StAR-related lipid transfer (START) domain containing 8	1427072_at	6.021	14	Unknown	other		9754	236920	312113
STAT		--	--		19	Unknown	group
STAT5a/b	Mgf, STAT5, Stat5 protein	--	--		19	Unknown	group
STEAP4	1110021O17Rik, AI481214, DKFZp666D049, dudulin 4, FLJ23153, LOC499991, STAMP2, TIARP, Tnf alpha-induced adipose protein, TNFAIP9	STEAP family member 4	1425829_a_at	10.096	44	Plasma Membrane	other		79689	117167	499991
steroid		--	--		47, 65	Unknown	chemical - endogenous mammalian
STIL	DKFZp686O09161, SIL, Stil_predicted	SCL/TAL1 interrupting locus	1427707_a_at	-3.917		Nucleus	other		6491	20460	313506
STK11	AA408040, LKB1, PJS, R75140, Stk11_predicted	serine/threonine kinase 11	--		33, 43	Cytoplasm	kinase		6794	20869	314621
STK39	AW227544, AW556857, DCHT, DKFZp686K05124, PASK, SPAK	serine threonine kinase 39 (STE20/SPS1 homolog, yeast)	1419550_a_at	-3.38	4	Nucleus	kinase		27347	53416	54348
STMN1	19K, AI131641, Lag, LAP18, LOC100039888, Metablastin, MGC72884, OP18, p18, p19, Phosphoprotein p19, pig, PP17, PP18, PP19, PR22, prosolin, SMN, STATHMIN	stathmin 1/oncoprotein 18	1415849_s_at	-15.296	17, 33	Cytoplasm	other		3925	100039888|16765	29332
STMN2	AI159727, MGC105372, SCG10, SCGN10, SGC10, Stmb2	stathmin-like 2	1423281_at	4.02	17	Cytoplasm	other		11075	20257	84510
STOM	BND7, EPB7, Epb7.2, EPB72, STOMATIN	stomatin	1419099_x_at	10.755	7	Plasma Membrane	other		2040	13830	296655
STRA13	D9 SPLICE VARIANT A, E3, MGC14480	stimulated by retinoic acid 13 homolog (mouse)	1416553_at	-2.461	58	Nucleus	other		201254	20892
STRBP	C86322, DKFZp434N214, FLJ11307, FLJ14223, FLJ14984, MGC21529, MGC3405, p74, SPNR	spermatid perinuclear RNA binding protein	1442465_s_at	-4.585	72	Cytoplasm	other		55342	20744	84476
STT3A	AA408947, BB081708, FLJ27038, ITM1, MGC9042, RGD1565793, Stt3a_predicted, TMC	STT3, subunit of the oligosaccharyltransferase complex, homolog A (S. cerevisiae)	1450841_at	-2.226	57	Plasma Membrane	enzyme		3703	16430	500972
STX2	AW538950, EPIM, EPIMORPHIN, EPM, MGC51014, MGC54718, STX2A, STX2B, STX2C, SYNTAXIN2	syntaxin 2	1418164_at	3.254	23	Cytoplasm	transporter		2054	13852	25130
STX3	AA960228, AV006285, AW536415, STX3A, SYNTAXIN 3, Syntaxin 3A	syntaxin 3	1425536_at	-2.803	21	Plasma Membrane	transporter		6809	20908	81802
STXBP6 (includes EG:29091)	AMISYN, BC024598, FLJ39638, HSPC156, MGC30948, Stxbp6, Stxbp6_predicted	syntaxin binding protein 6 (amisyn)	1425749_at	-2.321	46	Cytoplasm	other		29091	217517	362734
SULF1	AI467640, AW121680, FLJ30905, FLJ38022, FLJ41750, HSULF-1, KIAA1077, mKIAA1077	sulfatase 1	1436319_at	4.884	3	Cytoplasm	enzyme		23213	240725	171396
SULF2	2010004N24Rik, AU020235, DKFZp313E091, FLJ90554, HSULF-2, KIAA1247, MGC126411, mKIAA1247	sulfatase 2	1430388_a_at	8.23	14, 32	Extracellular Space	enzyme		55959	72043	311642
sulfotransferase	CHST1, CHST2, CHST4, CHST6, SULT, UST	--	--		65	Unknown	group
SULT1A1	AI266890, aryl sulfotranserase, ASTIV, HAST1/HAST2, MGC131921, MGC5163, Mst, Mx-ST, P-PST, Phenol Sulfotransferase, PST, PST-1, St1a1, ST1A3, St1a4, Stm, STP, STP1, Sult1a3, TSPST1	sulfotransferase family, cytosolic, 1A, phenol-preferring, member 1	1427345_a_at	14.403	65	Cytoplasm	enzyme		6817	20887	83783
SULT1E1	EST, EST-1, Estrogen Sulfotransferase 1, ESTSUL, MGC108739, MGC34459, ST1D, ST1E4, STE, ste2	sulfotransferase family 1E, estrogen-preferring, member 1	1420447_at	-7.549	65	Cytoplasm	enzyme		6783	20860	25355|360268
superoxide	11062-77-4, O2-, superoxide, superoxide anion, superoxide radical	--	--		44	Unknown	chemical - endogenous mammalian
SURF6	D2Wsu129e, FLJ30322, MGC109125, Surf6_predicted	surfeit 6	1416864_at	-2.178	30	Nucleus	other		6838	20935	303076
SUZ12	2610028O16Rik, AI195385, AU016842, AW536442, CHET9, D11ERTD530E, JJAZ1, KIAA0160, mKIAA0160, RP23-253E9.4	suppressor of zeste 12 homolog (Drosophila)	1449661_at	-2.064	2	Nucleus	enzyme		23512	52615
SVEP1	1110021D17RIK, 4833413O10Rik, AA387071, C9ORF13, CCP22, D430029O09Rik, FLJ16013, FLJ90719, FLJ90754, LOC682230, LOC685899, POLYDOM, RP23-332H16.3, SEL-OB	sushi, von Willebrand factor type A, EGF and pentraxin domain containing 1	1419182_at	12.282	29	Unknown	other		79987	64817	685899
SWI-SNF	Swi/Snf	--	--		7	Unknown	complex
SYBL1	SYBL1, TI-VAMP	vesicle-associated membrane protein 7	1452007_at	-2.297	21	Cytoplasm	transporter		6845	20955	85491
SYNE1	8B, A330049M09Rik, BE692247, C130039F11Rik, CPG2, dJ398G3.1, dJ398G3.2, DKFZp781J13156, FLJ30878, FLJ41140, KIAA0796, KIAA1262, KIAA1756, MGC62825, mKIAA1756, MYNE1, NESPRIN-1, RP11-809I23.2, RP3-398G3.1, SCAR8, SYNAPTIC NUCLEI EXPRESSED GENE1 BETA, SYNE-1A, SYNE-1B	spectrin repeat containing, nuclear envelope 1	1455493_at	7.382	15	Nucleus	other		23345	64009	499010
SYNE2	6820443O06RIK, AW546258, D12Ertd777e, DKFZP434H2235, DKFZp686E01115, DKFZp686H1931, FLJ11014, FLJ43727, FLJ45710, FLJ46790, KIAA1011, MGC96690, mKIAA1011, NESP2G, Nesprin-2, NESPRIN-2 ALPHA1, NESPRIN-2 ALPHA2, NESPRIN-2 ALPHA2 DELTA TM, NESPRIN-2 BETA, NUA, NUANCE, RGD1305248_predicted	spectrin repeat containing, nuclear envelope 2	1427982_s_at	3.631	5	Nucleus	other		23224	319565	299151
SYNPO	9030217H17RIK, 9130229N11, 9330140I15Rik, AW046661, KIAA1029, SYNAPTOPODIN	synaptopodin	1434089_at	4.63	3	Cytoplasm	other		11346	104027	60324
SYP	A230093K24RIK, AI848995, p38, SYN, SYNAPTOPHYSIN, Synaptophysin1, Synaptoporin, SYP1	synaptophysin	--		33	Cytoplasm	transporter		6855	20977	24804
SYT9	FLJ45896, LOC143425, Synaptogamin 5, SYNAPTOTAGMIN 9, Syt ix, Sytv	synaptotagmin IX	1423258_at	-8.838	24	Plasma Membrane	transporter		143425	60510	60564
SYVN1	1200010C09Rik, AW211966, C85322, D530017H19Rik, HRD1, KIAA1810, MGC40372, RGD1310488	synovial apoptosis inhibitor 1, synoviolin	--		57	Cytoplasm	transporter		84447	74126	361712
TAC3	NEUROKININ B, Neurokinin Beta, NEUROMEDIN K, NK3, NKB, NKKB, NKNB, PRO1155, Tac2, Tachykinin B, ZNEUROK1	tachykinin 3 (neuromedin K, neurokinin beta)	--		59	Extracellular Space	other		6866	21334	29191
TACC1	4833447E04Rik, AA960202, B230378H13RIK, DKFZp686K18126, Ga55, KIAA1103, Tacc1a	transforming, acidic coiled-coil containing protein 1	1454909_at	4.203	3	Nucleus	other		6867	320165	306562
TACC3	Aint, C86661, ERIC1, Maskin, MGC117382, MGC133242	transforming, acidic coiled-coil containing protein 3	1417450_a_at	-5.425	39	Nucleus	other		10460	21335	360962
TACSTD1	CD326, CO17-1A, D5.7a, EGP, EGP-2, Egp314, EGP34, EGP40, EP-CAM, GA733-2, gp40, hEGP-2, KSA, Ly74, M4S1, MIC18, MK-1, Tacsd1, TROP1	tumor-associated calcium signal transducer 1	1416579_a_at	-4.966	8, 62	Plasma Membrane	other	tucotuzumab celmoleukin	4072	17075	171577
Taf		--	--		6	Unknown	complex
TAF7	55kDa, AI607308, BB007175, TAF2F, Taf7_predicted, TAFII55	TAF7 RNA polymerase II, TATA box binding protein (TBP)-associated factor, 55kDa	1423169_at	-3.064	6	Nucleus	transcription regulator		6879	24074	307485
TAF9	2310012M09Rik, 2810046E22Rik, 4921516M08RIK, AA673500, AD-004, AK6, AU045423, CGI-137, CINAP, CIP, MGC108535, MGC117979, MGC1603, MGC3647, MGC5067, MGC:1603, MGC:3647, MGC:5067, TAF2G, TAF32, TAFII31, TAFII32, TAFIID32	TAF9 RNA polymerase II, TATA box binding protein (TBP)-associated factor, 32kDa	1451509_at	-2.33	6	Nucleus	transcription regulator		6880	108143	373541
TAF9B	BC066223, DN-7, TAF9L, TAFII31, TAFII31L, TFIID-31	TAF9B RNA polymerase II, TATA box binding protein (TBP)-associated factor, 31kDa	1434960_at	9.417	6	Nucleus	transcription regulator		51616	407786	171152
TAGLN2	2700094C18Rik, HA1756, KIAA0120, Sm22a, Sm22B, SM22beta, Transgelin 2	transgelin 2	1426529_a_at	2.42	56	Cytoplasm	other		8407	21346	304983
TAL1	SCL, SCL/TAL-1, TAL-1 protein, Tal1_predicted, TCL5	T-cell acute lymphocytic leukemia 1	1449389_at	2.908	10	Nucleus	other		6886	21349	313507
TBC1D2B	1810061M12Rik, AI480956, AV021536, AV023399, AW491493, FLJ20166, KIAA1055, mKIAA1055, RGD1307436	TBC1 domain family, member 2B	1428508_at	3.998		Unknown	other		23102	67016	315880
TBX3	D5Ertd189e, TBX3-ISO, UMS, XHL	T-box 3 (ulnar mammary syndrome)	1448029_at	5.346	56	Nucleus	transcription regulator		6926	21386	353305
TBXA2R	MGC107665, Thromboxane A2 Receptor, TP, TXA2, TXA2 RECEPTOR, TXA2-R, TXA2/PGH2 RECEPTOR, Txr	thromboxane A2 receptor	--		59, 66	Plasma Membrane	G-protein coupled receptor	S-18886, torsemide	6915	21390	24816
TCF3	A1, AA408400, ALF2, AW209082, E12, E12/E47, E2-5, E2A, E47, ITF1, ME2, MGC129647, MGC129648, PAN1, Pan2, Tcfe2a, TRANSCRIPTION FACTOR 3, VDIR	transcription factor 3 (E2A immunoglobulin enhancer binding factors E12/E47)	--		34, 44	Nucleus	transcription regulator		6929	21423	171046
TCF19	5730403J10Rik, AW495861, SC1, SC1-1	transcription factor 19 (SC1)	1423809_at	-4.38	7	Nucleus	transcription regulator		6941	106795	406195
TCF7L1	TCF-3, Tcf3, Tcf3_predicted	transcription factor 7-like 1 (T-cell specific, HMG-box)	1450117_at	3.349	31	Nucleus	transcription regulator		83439	21415	312451
TCHH	AHF, AI597080, MGC157889, MGC157890, THH, Thh_predicted, THL, TRHY, Trichohyalin	trichohyalin	1434425_at	-4.069	46	Unknown	other		7062	99681	310588
TCN2	AW208754, D22S676, D22S750, TC2, Tcn2p, Transcobalamin 2, Transcobalamine 2	transcobalamin II; macrocytic anemia	1457825_x_at	-3.011	37	Extracellular Space	transporter		6948	21452	64365
TCOF1 (includes EG:6949)	AA408847, AW209012, MFD1, Tcof1, Tcof1_predicted, treacle	Treacher Collins-Franceschetti syndrome 1	--		55	Nucleus	transporter		6949	21453	291571
TCP1	AI528772, c-cpn, CCT, CCT-alpha, CCT1, CCTa, D6S230E, p63, T complex protein 1, T-COMPLEX PROTEIN 1, ALPHA SUBUNIT, TCP1-ALPHA, Tp63, TRIC	t-complex 1	--		41	Cytoplasm	other		6950	21454	24818
TCR	TCR protein	--	--		22, 57	Unknown	complex
TDG	E130317C12Rik, JZA-3, Jza1	thymine-DNA glycosylase	1448462_at	-2.828	4	Nucleus	enzyme		6996	21665	114521
TDRD3	4732418C03Rik, 6720468N18, FLJ21007, RP11-459E2.1	tudor domain containing 3	1434869_at	2.151	69	Unknown	other		81550	219249	306066
TEF	2310028D20Rik, VBP	thyrotrophic embryonic factor	1450184_s_at	4.056	38	Nucleus	transcription regulator		7008	21685	29362
TEK	AA517024, CD202B, Hyk, MGC139569, TIE-2, VMCM, VMCM1	TEK tyrosine kinase, endothelial (venous malformations, multiple cutaneous and mucosal)	1418788_at	7.413	22	Plasma Membrane	kinase		7010	21687	89804
TENC1	C1-TEN, DKFZp686D13244, FLJ16320, KIAA1075, Tenc1_predicted, TENSIN2, TNS2	tensin like C1 domain containing phosphatase (tensin 2)	1452264_at	11.308	5	Plasma Membrane	other		23371	209039	315326
TERT	EST2, hEST2, HTERT, MGC150124, TCS1, TELOMERASE, Telomerase Catalytic Subunit, TP2, TR, TRT	telomerase reverse transcriptase	--		36, 39, 44, 56	Nucleus	enzyme	GRN163L	7015	21752	301965
TF	AI266983, Apotransferrin, Cd176, DKFZp781D0156, HP, Hpx, Liver Reneration-related Protein, MGC102653, MGC93500, PRO1557, PRO2086, Serotransferrin, Serotransferrin precursor, TFN, TRANSFERRIN, Trf	transferrin	--		48	Extracellular Space	transporter		7018	22041	24825
TFAP2A	activating enhancer-binding protein 2 alpha, Activator protein-2, AP 2A, AP-2, AP-2ALPHA, AP2B, AP2TF, CUP, Tcfap2a, Tcfap2a_predicted, TFAP2	transcription factor AP-2 alpha (activating enhancer binding protein 2 alpha)	--		58	Nucleus	transcription regulator		7020	21418	306862
TFAP2C	AA409384, AP-2.2, AP-2G, AP-GAMMA, AP2-GAMMA, ERF1, hAP-2g, Tcfap2c, TFAP2G	transcription factor AP-2 gamma (activating enhancer binding protein 2 gamma)	1418147_at	-5.784	6	Nucleus	transcription regulator		7022	21420	362280
TFCP2	Alpha-globin transcription factor cp2, CP-2, LBP-1C, LBP-1d, LBP1, LSF, SEF, Tcfcp2, Tcfcp2_predicted, TFCP2C, UBP-1	transcription factor CP2	--		67	Nucleus	transcription regulator		7024	21422	315309
TFIIH		--	--		6	Unknown	complex
TFPI	A630013F22RIK, AW552122, EPI, LACI, TFI, TFPI1	tissue factor pathway inhibitor (lipoprotein-associated coagulation inhibitor)	1452432_at	5.143	12	Extracellular Space	other		7035	21788	29436
TFRC	2610028K12Rik, AI195355, AI426448, AU015758, CD71, E430033M20Rik, Mtvr-1, p90, TFNR, TFR, TFR1, TRANSFERRIN RECEPTOR, TRFR	transferrin receptor (p90, CD71)	1422966_a_at	-4.049	12, 67	Plasma Membrane	transporter		7037	22042	64678
TG	AITD3, Cog, MGC117699, T3, T4, TGN, THYROGLOBULIN, THYROID HORMONE	thyroglobulin	--		62	Extracellular Space	other		7038	21819	24826
Tgf beta	LAP, Tgfb	--	--		18	Unknown	group
TGFB1	BETA IG-H3, BIGH3, CED, DPD1, TGF-BETA, TGF-BETA1, TGFB	transforming growth factor, beta 1	--		29, 36, 56, 64	Extracellular Space	growth factor		7040	21803	59086
TGFB2	BB105277, G-TSF, MGC116892, Polyergin, Tgfb, TGFBETA2	transforming growth factor, beta 2	--		29	Extracellular Space	growth factor	AP-12009	7042	21808	81809
TGFB3	ARVD, FLJ16571, MGC105479, MGC118722, TGF BETA 3	transforming growth factor, beta 3	--		29, 40	Extracellular Space	growth factor		7043	21809	25717
TGFB1I1	ARA55, HIC-5, TSC-5	transforming growth factor beta 1 induced transcript 1	--		31	Nucleus	transcription regulator		7041	21804	84574
TGFBI	68kDa, AI181842, AI747162, BETA IG-H3, Beta-ig, BIGH3, CDB1, CDG2, CDGG1, CSD, CSD1, CSD2, CSD3, EBMD, KERATO-EPITHELIN, LCD1, MGC150270, Tgf-beta-induced 68kda protein	transforming growth factor, beta-induced, 68kDa	1415871_at	7.909	18	Extracellular Space	other		7045	21810	116487
TGFBR		--	--		18	Unknown	group
TGFBR1	AAT5, ACVRLK4, ALK-5, AU017191, MGC93659, SKR4, T BETA R1, TBETAR-I, TGF -BETA R1/R4, TGF BETA I RECEPTOR, TGF BETA TYPE I RECEPTOR, TGF-BETA-R1, TGFR-1	transforming growth factor, beta receptor I (activin A receptor type II-like kinase, 53kDa)	--		29	Plasma Membrane	kinase		7046	21812	29591
TGFBR2	1110020H15Rik, AAT3, AU042018, DNIIR, FAA3, MFS2, RIIC, RIIDN, T BETA R2, TAAD2, TBETAR-II, TBRLL, Tgf beta2 receptor, TGF-beta 2, TGF-BETA RECEPTOR TYPE 2, TGF-BETA TYPE II RECEPTOR, TGFbeta-RII, TGFR-2, TRANSFORMING GROWTH FACTOR RECEPTOR TYPE 2	transforming growth factor, beta receptor II (70/80kDa)	1425444_a_at	3.344	18, 29	Plasma Membrane	kinase		7048	21813	81810
TGFBR3	1110036H20RIK, AU015626, AW215636, BETAGLYCAN, BGCAN, TBRIII, Tgf beta Receptor 3, TGF-BETA TYPE III RECEPTOR, TGFR-3, Triii	transforming growth factor, beta receptor III	1433795_at	2.088	3	Plasma Membrane	kinase		7049	21814	29610
THBS1	tbsp1, THBS, THROMBOSPONDIN-1, TS-1, TSP, TSP-1	thrombospondin 1	1460302_at	-2.92	14	Extracellular Space	other		7057	21825	445442
[truncated: 195 more rows]
