# Supplementary material for: Genetic Mechanisms in Apc-Mediated Mammary Tumorigenesis
Source: PLoS Genet. 2009 Feb 6;5(2):e1000367. doi: 10.1371/journal.pgen.1000367 (PMC2629572; doi:10.1371/journal.pgen.1000367)
Supplement: Dataset S5 — Canonical Pathways. Information for Canonical Pathways identified by Ingenuity Pathway Analysis. (0.05 MB XLS) [file pgen.1000367.s009.xls]

## Sheet: CanonicalPathways
Pathway		-Log(P-value)	Ratio	Molecules
Cardiac ²-adrenergic Signaling		4.95	0.2	AKAP12, PDE7A, PPP1R1A, ADCY4, GNB5, PPP1CB, PDE1A, PPP1R14B, PDE3B, PPP1CA, GNB1L, PDE2A, PPP2R5C, ADCY3, ATP2A3, PPP2R5A, PDE8A, GNAS, AKAP13, AKAP2, PRKAR2B, PRKAG2, PDE8B, GNG2, PPP2R1B, PRKAR1A
LPS/IL-1 Mediated Inhibition of RXR Function		4.83	0.179	GSTM5, ALDH1L1, ABCG1, FMO5, ABCA1, ABCB9, GSTT1, MAOB, UST, GSTM4, FABP4, CHST11, ACSL4, GSTT2, SMOX, HS3ST1, SULT1E1, FMO1, ALDH6A1, ABCB1, ACOX1, NR1H3, SLC35A2, PAPSS2, HS3ST3B1, SULT1A1, CAT, CPT2, NR5A2, ALDH18A1, SLC27A1, PLTP, ABCC3, ABCC4, ACSL1
Aminosugars Metabolism		3.15	0.124	GNE, PDE2A, PDE7A, HEXA, NANP, PDE1A, PDE8A, HK2, PDE3B, CMAS, GALK1, PDE8B, NANS
Pyrimidine Metabolism		3.07	0.115	DPYSL2, PRIM1, POLR2F, NME1, DPYD, RRM2B, CTPS2, POLB, TYMS, DUT (includes EG:1854), LOC129607, DCK, ENTPD1, POLE2, RRM2, RFC5, DCTD, RRM1, NME3, POLR3K, UCK2, UCKL1, POLR2I, TRUB1, TK1, RFC3
Cell Cycle: G2/M DNA Damage Checkpoint Regulation		3.06	0.256	CCNB1, GADD45A, YWHAB, WEE1, TOP2A, CCNB2, BRCA1, CDC2, CHEK2, CHEK1, SKP2
Xenobiotic Metabolism Signaling		2.9	0.14	GSTM5, MAF, GCLC, ALDH1L1, MAPK13, CES1 (includes EG:1066), FMO5, CUL3, GSTT1, MAOB, CAMK2D, UST, GSTM4, CHST11, PRKCE, GSTT2, FMO1, SULT1E1, HS3ST1, SMOX, PRKD1, ALDH6A1, ABCB1, PRKCQ, PPP2R5C, RRAS, PPP2R5A, HS3ST3B1, SULT1A1, CAT, HSP90AA1, PRKCH, ALDH18A1, ABCC3, PPP2R1B
Nitric Oxide Signaling in the Cardiovascular System		2.84	0.165	PDE2A, VEGFB (includes EG:7423), FLT1, ATP2A3, SLC7A1, NOS3, VEGFA, PRKAR2B, PDE3B, CAV1, PRKAG2, HSP90AA1, FIGF, PRKAR1A
Glutathione Metabolism		2.73	0.125	GGTLA1, GSTM5, H6PD, GCLC, GPX7, OPLAH, GSTT1, GPX3, LNPEP, ACSS2, GSTM4, GSTT2, RAB15
Leukocyte Extravasation Signaling		2.56	0.149	MMP3, JAM2, MAPK13, CLDN7, PRKCE, MMP11, PRKD1, TIMP2, MMP19, CLDN10, TIMP3, ARHGAP6, PRKCQ, GNAI1, MMP2, RAPGEF3, DLC1, CLDN23, PTPN11, CDH5, CLDN1, CXCL12, CD44, PECAM1, PRKCH, ACTN4, CLDN3, MSN
cAMP-mediated Signaling		2.56	0.157	AKAP12, RGS18, PDE7A, ADCY4, CREB5, PDE1A, ADRB3, CAMK2D, PDE3B, ADORA1, PDE2A, ADCY3, RGS7, GNAI1, RAPGEF3, PDE8A, GNAS, AKAP13, AKAP2, PRKAR2B, DUSP1, PDE8B, DUSP4, AGTR1, PRKAR1A
Axonal Guidance Signaling		2.45	0.127	SLIT3, DPYSL2, ADAM22, EPHB2, GNB5, WNT9A, VEGFA, ABLIM3, ADAM23, PLCB1, FIGF, SRGAP2, PRKD1, NGEF, PRKCQ, KALRN, RRAS, ARHGEF15, ADAM12, PTPN11, PRKCH, GNG2, NRP1, BMP2, PLXNA2, ABLIM1, IGF1, ADAM19 (includes EG:8728), PRKCE, GNB1L, PAK4, VEGFB (includes EG:7423), NRP2, ADAM15, GNAI1, NFATC1, NFATC4, EPHA3, PLXND1, GNAS, FZD4, PRKAR2B, NTRK2, CXCL12, PRKAG2, SEMA4G, SEMA3C, BMP6, PRKAR1A
Keratan Sulfate Biosynthesis		2.41	0.204	HS3ST3B1, ST3GAL2, UST, WDFY3, ST3GAL1, SULT1A1, CHST11, HS3ST1, SULT1E1, B4GALT5
p53 Signaling		2.37	0.184	TP63, GADD45B, THBS1, RRM2B, PERP (includes EG:64065), CCND1, BIRC5, CHEK1, BCL2L1, CASP6, CCND2, GADD45A, CDK4, BRCA1, HIPK2, CHEK2
Purine Metabolism		2.15	0.0938	NME1, PRIM1, POLR2F, PDE7A, GDA, ADCY4, RRM2B, PDE1A, POLB, RAD51, IMPDH2, PRPS1, PDE3B, ABCC1, ADK, ENPP2, ATP6V1G1, PDE2A, ENTPD1, DCK, POLE2, ADCY3, RRM2, ENPP5, RFC5, RALBP1, PAPSS2, RRM1, PDE8A, ENPP3, POLR3K, NME3, PICK1, MPHOSPH1, PDE8B, AOX1, NPR2, POLR2I, RFC3
Glycosphingolipid Biosynthesis - Ganglioseries		2.11	0.121	B4GALNT1, ST3GAL2, GLB1L, ST8SIA4, ST3GAL1, HEXA, LOC89944
Pantothenate and CoA Biosynthesis		2.02	0.0952	DPYSL2, ENPP3, DPYD, PANK3, ENPP5, ENPP2
Insulin Receptor Signaling		1.96	0.15	EIF2B4, RRAS, LIPE, PPP1CB, ACLY, PPP1R14B, EIF2B2, SLC2A4, PTPRF, GRB10, EIF4EBP1, PRKAR2B, PTPN11, PDE3B, IRS1, PRKAG2, PRKCH, PPP1CA, IRS3, PRKAR1A
Arginine and Proline Metabolism		1.96	0.073	AOC3, PYCRL, SRM, SAT1, GLUD1, NOS3, ADC, MAOB, VNN1, PRODH (includes EG:5625), ALDH1A7, SMOX, ASL
ERK/MAPK Signaling		1.83	0.137	PPP1CB, TTK, CREB5, PPP1R14B, KSR1, EIF4EBP1, NEK2, PRKCE, PPP1CA, PPARG, PAK4, YWHAG, PRKCQ, PPP2R5C, YWHAB, RRAS, RAPGEF3, PPP2R5A, CDC2, PRKAR2B, PLA2G2D, DUSP1, CDK4, PRKAG2, PRKCH, DUSP4, EIF2AK2, ESR1, PPP2R1B, ACVR2A, PRKAR1A
N-Glycan Biosynthesis		1.83	0.115	WDFY3, ALG5, MAN1A1, MGAT5, KRTCAP2, MAN2A2, MGAT2, RPN1, B4GALT5, STT3A
Complement System		1.83	0.194	C1R, SERPING1, C3, C1S, C5, CFH, C2
Synaptic Long Term Potentiation		1.79	0.153	PRKCQ, RRAS, PPP1R1A, PPP1CB, RAPGEF3, CREB5, PPP1R14B, GRINA, PRKAR2B, CAMK2D, PRKAG2, PRKCE, PLCB1, PRKCH, PPP1CA, PRKD1, PRKAR1A
Taurine and Hypotaurine Metabolism		1.78	0.0851	GGTLA1, ACSS2, MYO5B, CDO1
G-Protein Coupled Receptor Signaling		1.78	0.131	RGS18, PDE7A, ADCY4, CREB5, PDE1A, ADRB3, CAMK2D, PDE3B, PRKCE, PLCB1, ADORA1, PDE2A, RRAS, ADCY3, RGS7, GNAI1, RAPGEF3, PDE8A, GNAS, PRKAR2B, DUSP1, PRKAG2, PDE8B, DUSP4, AGTR1, PRKAR1A
Histidine Metabolism		1.77	0.0811	AOC3, MAOB, HNMT, PRPS1, ALDH1A7, METTL1, ALDH1L1, SMOX, ASPA
Dopamine Receptor Signaling		1.76	0.143	PPP2R5C, ADCY4, ADCY3, PPP1CB, PPP1R14B, PPP2R5A, MAOB, PRKAR2B, PRKAG2, SMOX, PPP1CA, PPP2R1B, PRKAR1A
PPAR ±/RXR ± Activation		1.76	0.131	RRAS, ACOX1, ADCY4, ADCY3, CD36, ADIPOQ, ABCA1, TGFBR2, GNAS, GHR, PLCE1, PRKAR2B, IRS1, LPL, PRKAG2, PLCB1, HSP90AA1, NCOR1, SLC27A1, ADIPOR2, ACVR1C, ACVR2A, PRKAR1A
Glycerolipid Metabolism		1.74	0.0966	ADH1C (includes EG:126), DGAT2, LIPE, MOGAT1, GPAM, GLB1L, ALDH1A7, AGPAT2, LPL, DGAT1, LOC89944, PPAP2C, AGPAT3, ADHFE1
Starch and Sucrose Metabolism		1.74	0.0622	GNE, ENPP3, UCHL3, HK2, UGDH, GALK1, PGM5, GBE1, ENPP5, PYGL, ENPP2, AMY2A
²-alanine Metabolism		1.71	0.101	DPYSL2, AOC3, SRM, ACAD11, DPYD, ALDH1A7, MYO5B, ACAD9, IVD, ALDH6A1
Urea Cycle and Metabolism of Amino Groups		1.66	0.0875	PYCRL, ADC, SRM, GLUD1, ALDH18A1, ASL, ASPA
Tyrosine Metabolism		1.65	0.0541	AOC3, MIF, MAOB, DDT (includes EG:1652), METTL1, ADH1C (includes EG:126), ALDH1L1, SMOX, AOX1, ADHFE1
Glycolysis/Gluconeogenesis		1.65	0.0986	GNE, ADH1C (includes EG:126), LRRC16, ALDH1L1, PFKP, LDHB, HK2, ALDH1A7, GALK1, ACSS2, PGM5, ACYP1, ADHFE1, ACSL1
Sphingolipid Metabolism		1.54	0.109	SGPL1, SULF1, GLB1L, VNN1, UGCG, LOC89944, SULF2, PPAP2C, ASAH1, SGMS1
Nitrogen Metabolism		1.52	0.0602	CA3, PTPRG, VNN1, GLS, CA4, CA13, GLUL, GLUD1
Cysteine Metabolism		1.52	0.0941	HS3ST3B1, UST, SULT1A1, CHST11, HS3ST1, SULT1E1, CDO1, LDHB
O-Glycan Biosynthesis		1.46	0.14	GALNT7, ST3GAL2, ST3GAL1, GALNT2, GALNTL2, C1GALT1
Sulfur Metabolism		1.4	0.069	SULT1A1, CHST11, SULT1E1, PAPSS2
Nicotinate and Nicotinamide Metabolism		1.37	0.109	PRKCQ, ENPP5, TTK, CDC2, ENPP3, NEK2, VNN1, CDK4, PRKCE, ENPP2, PRKCH, EIF2AK2, AOX1, ACVR2A
Neuregulin Signaling		1.37	0.143	PRKCQ, RRAS, DCN, NRG4, ERBB3, TMEFF2, PICK1, PTPN11, HSP90AA1, PRKCE, PRKCH, ERRFI1, PRKD1
Glutamate Metabolism		1.33	0.0897	ADC, GLS, GCLC, GLUL, GLUD1, MYO5B, QARS
D-glutamine and D-glutamate Metabolism		1.31	0.0741	GLS, GLUD1
Huntington's Disease Signaling		1.28	0.116	POLR2F, GNB5, CREB5, CASP6, IGF1, HDAC7A, PRKCE, PLCB1, NCOR1, CASP12 (includes EG:12364), GNB1L, PRKD1, PRKCQ, CASP3, GLS, DNM3, HIP1, UBE2S, ZDHHC17, TAF9B, HSPA8, DNM1, BCL2L1, PENK, PRKCH, GNG2, POLR2I
Ephrin Receptor Signaling		1.28	0.121	EPHB2, GNB5, TTK, CREB5, VEGFA, NEK2, SORBS1, PRKCE, FIGF, GNB1L, PAK4, NGEF, PRKCQ, VEGFB (includes EG:7423), KALRN, RRAS, ARHGEF15, GNAI1, EPHA3, CDC2, GNAS, PTPN11, CDK4, CXCL12, PRKCH, EIF2AK2, GNG2, ACVR2A
IGF-1 Signaling		1.26	0.141	IGFBP4, YWHAG, RRAS, YWHAB, GRB10, PRKAR2B, PTPN11, IGF1, IRS1, PRKAG2, PRKCH, CYR61, PRKAR1A
Galactose Metabolism		1.24	0.0708	GNE, GLB1L, HK2, GALK2, GALK1, PGM5, PFKP, LOC89944
Cyanoamino Acid Metabolism		1.21	0.0625	GGTLA1, ACSS2, SHMT1, SHMT2
Glycosaminoglycan Degradation		1.2	0.0984	SULF1, GLB1L, HEXA, FGFRL1, LOC89944, SULF2
Glycosphingolipid Biosynthesis - Lactoseries		1.19	0.107	ST3GAL2, ST3GAL1, GGTA1
Glycosphingolipid Biosynthesis - Globoseries		1.19	0.122	ST3GAL2, ST8SIA4, ST3GAL1, HEXA, B3GALNT1
PI3K/AKT Signaling		1.13	0.119	CDC37, PRKCQ, YWHAG, PPP2R5C, YWHAB, RRAS, TTK, NOS3, CCND1, PPP2R5A, CDC2, EIF4EBP1, BCL2L1, NEK2, CDK4, PRKCE, HSP90AA1, PRKCH, EIF2AK2, PPP2R1B, ACVR2A
Synaptic Long Term Depression		1.12	0.11	PRKCQ, PPP2R5C, RRAS, ADCY4, ADCY3, GNAI1, NOS3, PPP2R5A, GNAS, IGF1, PLA2G2D, PRKCE, PLCB1, PRKCH, PPP2R1B, NPR2, PROCA1, PRKD1
Alanine and Aspartate Metabolism		1.06	0.0805	NARS, PC, KARS, AARS, MYO5B, ASL, ASPA
Riboflavin Metabolism		1.05	0.0816	ENPP3, ENPP5, HISPPD2A, ENPP2
Amyloid Processing		1.02	0.154	CSNK1E, PRKAR2B, APH1B, PRKAG2, PRKCE, MAPK13, APH1A (includes EG:51107), PRKAR1A
Fatty Acid Metabolism		1.02	0.0802	HSD17B10, ACOX1, ADH1C (includes EG:126), CYP2D6, ACAD9, ACAD11, ALDH1A7, CPT2, ACSL4, SLC27A1, CYP2J2, CYP2J9, IVD, ADHFE1, ACSL1
Hepatic Fibrosis / Hepatic Stellate Cell Activation		1.01	0.122	IGFBP4, VEGFB (includes EG:7423), LEPR, FLT1, FGFR2, IFNGR1, MMP2, VEGFA, COL1A2, TGFBR2, IGF1, PDGFRA, FIGF, AGTR1, TIMP2, COL3A1
Selenoamino Acid Metabolism		1	0.0725	GGTLA1, METTL1, ACSS2, PAPSS2, AHCY
Wnt/ ²-catenin Signaling		0.996	0.121	SOX4, SOX7, PPP2R5C, TCF7L1, WNT9A, CCND1, PPP2R5A, CSNK1E, TGFBR2, SOX17, CDH1, FZD4, SOX6, CDH5, CD44, SOX18, ACVR1C, PPP2R1B, LRP1, ACVR2A
Amyotrophic Lateral Sclerosis Signaling		0.993	0.117	VEGFA, BCL2L1, VEGFB (includes EG:7423), CASP3, IGF1, CAT, FIGF, GLUL, CASP12 (includes EG:12364), GRIA4, GRINA, SSR4
Aryl Hydrocarbon Receptor Signaling		0.957	0.112	GSTM5, ALDH1L1, SLC35A2, CCND1, CHEK1, CCNA2, GSTT1, CCND2, CDK4, GSTM4, HSP90AA1, GSTT2, ALDH18A1, ESR1, CHEK2, ALDH6A1, MCM7
Propanoate Metabolism		0.95	0.0714	ACAD11, PCCA, ALDH1A7, ACSS2, ACAD9, IVD, ACSL1, LDHB, ALDH6A1
N-Glycan Degradation		0.946	0.167	GLB1L, MAN1A1, HEXA, LOC89944, MAN2A2
Sonic Hedgehog Signaling		0.946	0.161	CCNB1, PRKAR2B, PRKAG2, CDC2, PRKAR1A
Glycosphingolipid Biosynthesis - Neolactoseries		0.918	0.0597	ST8SIA4, GCNT2, ST3GAL6, GGTA1
One Carbon Pool by Folate		0.918	0.105	TYMS, SHMT1, ALDH1L1, SHMT2
Inositol Metabolism		0.907	0.12	ERO1L, APEX1, ALDH6A1
Citrate Cycle		0.894	0.0847	PC, PCK2, PCK1, ACLY, OGDH
Chondroitin Sulfate Biosynthesis		0.89	0.0984	HS3ST3B1, UST, SULT1A1, CHST11, HS3ST1, SULT1E1
Chemokine Signaling		0.87	0.133	CAMK2D, RRAS, CXCL12, PPP1R12B, GNAI1, PPP1CB, PLCB1, MAPK13, PPP1CA, CCL11
Glycine, Serine and Threonine Metabolism		0.852	0.0621	AOC3, MAOB, PLCE1, CHKA, SHMT1, PLCB1, SMOX, SARS, SHMT2
Methane Metabolism		0.833	0.0462	CAT, SHMT1, SHMT2
NRF2-mediated Oxidative Stress Response		0.818	0.111	PRKCQ, GSTM5, RRAS, MAF, DNAJA4, GCLC, SLC35A2, CUL3, GSTT1, ABCC1, CAT, CCT7, GSTM4, PRKCE, GSTT2, PRKCH, FMO1, DNAJB6, AOX1, PRKD1
Inositol Phosphate Metabolism		0.785	0.0925	PRKCQ, TTK, CDC2, PLCE1, NEK2, ITPKB, CDK4, ITPKC, IMPA2, PLCB1, PRKCE, PRKCH, IHPK2, EIF2AK2, PI4K2B, ACVR2A
Androgen and Estrogen Metabolism		0.772	0.0584	HSD17B10, SULF1, SRD5A1, HSPC105, METTL1, SULT1E1, SULF2, HSD11B1
Parkinson's Signaling		0.767	0.176	CASP3, MAPK13, SNCAIP (includes EG:9627)
Lysine Biosynthesis		0.752	0.0312	VNN1, KARS
Phenylalanine Metabolism		0.717	0.0467	AOC3, MIF, MAOB, ALDH1L1, SMOX
Hepatic Cholestasis		0.703	0.0926	ABCB1, PRKCQ, ADCY4, ADCY3, NR1H3, PRKAR2B, ABCC1, PRKAG2, NR5A2, PRKCE, PRKCH, ABCC3, ESR1, PRKD1, PRKAR1A
Pyruvate Metabolism		0.683	0.0621	PC, PCK2, ALDH1A7, NUDT7, ACSS2, ACYP1, PCK1, ACSL1, LDHB
Estrogen Receptor Signaling		0.673	0.11	TAF9, POLR2F, RRAS, HNRPD, PCK1, TAF7, MNAT1, NR3C1, TAF9B, PCK2, NCOR1, POLR2I, ESR1
VEGF Signaling		0.661	0.109	VEGFA, BCL2L1, EIF2B4, VEGFB (includes EG:7423), RRAS, FLT1, FIGF, ACTN4, NOS3, EIF2B2
Endoplasmic Reticulum Stress Pathway		0.653	0.167	CASP3, XBP1, CASP12 (includes EG:12364)
Pentose Phosphate Pathway		0.609	0.0562	PRPS1, PGLS, PGM5, H6PD, PFKP
Metabolism of Xenobiotics by Cytochrome P450		0.602	0.0516	GSTT1, GSTM5, ADH1C (includes EG:126), GSTM4, ALDH1L1, CYP2D6, CYP2J2, GSTT2, DHDH, CYP2J9, ADHFE1
Valine, Leucine and Isoleucine Degradation		0.583	0.0748	HSD17B10, ACAD11, PCCA, ALDH1A7, AOX1, ACAD9, IVD, ALDH6A1
Tryptophan Metabolism		0.562	0.0549	AOC3, HSD17B10, METTL1, CYP2D6, MAOB, ALDH1A7, CAT, CYP2J2, SMOX, CYP2J9, AOX1, OGDH, CCBL1
Circadian Rhythm Signaling		0.548	0.125	CSNK1E, NR1D1, CREB5, PER2
VDR/RXR Activation		0.507	0.112	PRKCQ, GADD45A, IL1RL1, CEBPA, PRKCE, NCOR1, PRKCH, CST6, PRKD1
Aminoacyl-tRNA Biosynthesis		0.44	0.0588	NARS, KARS, AARS, SARS, QARS
SAPK/JNK Signaling		0.437	0.102	PRKCQ, RRAS, NFATC1, TTK, CDC2, NEK2, GADD45A, CDK4, IRS1, PRKCE, DUSP4, PRKCH, GNG2, EIF2AK2, ACVR2A
Calcium Signaling		0.435	0.0833	CALR, TP63, TRPC1, ATP2C1, RCAN2, ATP2A3, NFATC1, NFATC4, CREB5, GRINA, CAMK2D, PRKAR2B, HDAC7A, PRKAG2, MEF2C, ATP2B4, PRKAR1A
LXR/RXR Activation		0.426	0.0864	LPL, CD36, NR1H3, NCOR1, ABCG1, PLTP, ABCA1
Apoptosis Signaling		0.425	0.103	PRKCQ, CASP3, RRAS, TTK, CDC2, CASP6, BCL2L1, NEK2, CDK4, PRKCE, PRKCH, EIF2AK2, CASP12 (includes EG:12364), ACVR2A
Antigen Presentation Pathway		0.413	0.0769	CALR, PSMB6, MR1
Glucocorticoid Receptor Signaling		0.405	0.0868	TAF9, POLR2F, RRAS, MAPK13, TAF7, PCK1, CD163, CCL11, MNAT1, NR3C1, TAF9B, TGFBR2, HSPA8, BCL2L1, AR, PCK2, DUSP1, FKBP4, CEBPA, HSP90AA1, NCOR1, POLR2I, ESR1
Arachidonic Acid Metabolism		0.4	0.0569	GPX3, GGTLA1, PLA2G2D, EPHX2, ACSS2, PTGS1, CYP2D6, CYP2J2, CYP2J9, PROCA1, RAB15, GPX7
Glutamate Receptor Signaling		0.391	0.0896	PICK1, GLS, SLC1A3, GLUL, GNG2, GRIA4
Bile Acid Biosynthesis		0.377	0.0417	ALDH1A7, SRD5A1, ADH1C (includes EG:126), ADHFE1
Phototransduction Pathway		0.374	0.0794	PRKAR2B, GNB5, PRKAG2, OPN3, PRKAR1A
Fructose and Mannose Metabolism		0.374	0.0357	GNE, PFKFB3, HK2, GALK1, PFKP
Cell Cycle: G1/S Checkpoint Regulation		0.373	0.1	CCND2, PA2G4, CDK4, HDAC7A, CCND1, SKP2
Hypoxia Signaling in the Cardiovascular System		0.372	0.0986	VEGFA, HSP90AA1, UBE2S, NOS3, CREB5, SLC2A4, UBE2C
Acute Phase Response Signaling		0.357	0.093	IL6ST, SERPING1, C3, RRAS, C1S, SOCS2, VWF, C5, MAPK13, NR3C1, C1R, PTPN11, CRABP2, IL1RAP, C2, RBP4
Lysine Degradation		0.356	0.0486	HSD17B10, PPP2R5C, APH1B, ALDH1A7, SHMT1, OGDH, SHMT2
FXR/RXR Activation		0.342	0.0833	PPARG, MLXIPL, SDC1, PCK2, NR1H3, NR5A2, PLTP, VLDLR
Glycerophospholipid Metabolism		0.336	0.0615	GPAM, PLCE1, PLA2G2D, AGPAT2, CHKA, PLCB1, AGPAT3, PPAP2C, PROCA1, PLA1A, CDS2
Notch Signaling		0.334	0.0976	APH1B, MFNG, DTX2, APH1A (includes EG:51107)
Interferon Signaling		0.332	0.103	PIAS1, IFNGR1, IRF9
GM-CSF Signaling		0.306	0.0968	BCL2L1, CAMK2D, PTPN11, CSF2RA (includes EG:1438), RRAS, CCND1
Nucleotide Sugars Metabolism		0.293	0.0154	UGDH
Protein Ubiquitination Pathway		0.277	0.0837	USP24, UCHL3, CDC20, PSMA7, USP11, UBR1, UBE2S, USP1, PSMB6, SKP2, HSPA8, USP3, USP53, UCHL5, HSP90AA1, BRCA1, UBE2C
Fc Epsilon RI Signaling		0.271	0.09	PRKCQ, PTPN11, PLA2G2D, RRAS, FCER1G, PRKCE, PRKCH, MAPK13, PRKD1
p38 MAPK Signaling		0.271	0.0947	TGFBR2, TIFA, PLA2G2D, DUSP1, MAP3K7IP2, MEF2C, MAPK13, CREB5, HMGN1
Eicosanoid Signaling		0.264	0.0714	PTGFR, DPEP1, PTGIR, PLA2G2D, PTGS1, PROCA1
C21-Steroid Hormone Metabolism		0.23	0.0286	HSPC105, HSD11B1
