# Supplementary material for: Genetic Mechanisms in Apc-Mediated Mammary Tumorigenesis
Source: PLoS Genet. 2009 Feb 6;5(2):e1000367. doi: 10.1371/journal.pgen.1000367 (PMC2629572; doi:10.1371/journal.pgen.1000367)
Supplement: Dataset S6 — Functions. Information on processes identified by Ingenuity Pathway Analysis. (0.2 MB XLS) [file pgen.1000367.s010.xls]

## Sheet: functions
Category	Process	Process Annotation	P-value	Molecules	# Molecules
Cancer	tumorigenesis	tumorigenesis	2.39e-35	1600029D21RIK, ABCA8, ABCB1, ABCC1, ABCC3, ABCC4, ACLY, ACVR2A, ADAM12, ADAMTS1, ADH1C (includes EG:126), ADORA1, AGPAT2, AGTR1, AKAP12, AKAP13, ANGPTL2, ANGPTL4, ANK3, ANP32A, ANTXR2, AR, ARHGAP26, ARHGDIG, ATP1A1, ATP2C1, AURKA, AURKB, B4GALNT1, BCL2L1, BEX1 (includes EG:55859), BGN, BICC1, BIRC5, BMP6, BRCA1, BRCA2, BRIP1, BUB1 (includes EG:699), BUB1B, C3, C13ORF15, C14ORF143, C19ORF10, C1R, …	334
Cancer	tumorigenesis	tumorigenesis of cells	0.000128	AGTR1, ARHGDIG, C3, C19ORF10, CASP3, CAV1, CCNA2, CCND1, CCND2, CD44, CD82, CDC37, CDK4, CTSB, CYR61, DLC1, DOK2, ENPP2, EPAS1, FBLN5, FGF7, FIGF, FLI1, GHR, GNAS, IL1RAP, IRS1, LOXL1, PPARG, PRKAR1A, RP6-213H19.1, RRM1, S100A4, ST14, TACSTD1, TEK, TGFBR2, TRIM35, TRIO, TWIST1, VEGFA	41
Cancer	tumorigenesis	tumorigenesis of mammalia	0.000136	ABCC1, AGPAT2, AKAP12, ANGPTL2, AR, BCL2L1, BICC1, BRCA1, BRCA2, CAV1, CCND1, CCND2, CDK4, CEBPA, DMTF1, DOK2, GADD45A, H2AFX, HRASLS3, IFNGR1, IGF1, IRS1, LTBP4, MEIS1, MMP2, MMP11, PKD2 (includes EG:5311), PPARG, PRKCQ, PTGS1, PTPRF, RABEP1, RUNX1T1, TAL1, TGFBR2, TP63	36
Cancer	tumorigenesis	tumorigenesis of eukaryotic cells	0.000224	AGTR1, C3, C19ORF10, CASP3, CAV1, CCNA2, CCND1, CCND2, CD44, CD82, CDC37, CDK4, CTSB, CYR61, DLC1, DOK2, ENPP2, EPAS1, FBLN5, FGF7, FIGF, FLI1, GNAS, IL1RAP, IRS1, LOXL1, PRKAR1A, RP6-213H19.1, RRM1, S100A4, ST14, TACSTD1, TEK, TGFBR2, TRIM35, TRIO, TWIST1, VEGFA	38
Cancer	tumorigenesis	tumorigenesis of mice	0.000361	AKAP12, ANGPTL2, AR, BCL2L1, BICC1, BRCA1, BRCA2, CAV1, CCND1, CDK4, CEBPA, DMTF1, DOK2, GADD45A, H2AFX, HRASLS3, IFNGR1, IGF1, IRS1, LTBP4, MEIS1, MMP2, MMP11, PKD2 (includes EG:5311), PPARG, PRKCQ, PTGS1, PTPRF, RABEP1, RUNX1T1, TAL1, TGFBR2, TP63	33
Cancer	tumorigenesis	tumorigenesis of rodents	0.000399	AKAP12, ANGPTL2, AR, BCL2L1, BICC1, BRCA1, BRCA2, CAV1, CCND1, CDK4, CEBPA, DMTF1, DOK2, GADD45A, H2AFX, HRASLS3, IFNGR1, IGF1, IRS1, LTBP4, MEIS1, MMP2, MMP11, PKD2 (includes EG:5311), PPARG, PRKCQ, PTGS1, PTPRF, RABEP1, RUNX1T1, TAL1, TGFBR2, TP63	33
Cancer	tumorigenesis	tumorigenesis of tumor cell lines	0.000466	CAV1, CCND1, CD82, CTSB, CYR61, DLC1, EPAS1, FBLN5, GNAS, LOXL1, PRKAR1A, RP6-213H19.1, S100A4, ST14, TACSTD1, TGFBR2, TRIM35, TWIST1, VEGFA	19
Cancer	tumorigenesis	tumorigenesis of organ	0.000503	AKAP12, BIRC5, BRCA1, BRCA2, CAV1, CCND2, CD1D, CDH1, CDK4, ESR1, GADD45A, HIP1, HSD11B1, IGF1, KLF9, MMP3, MMP19, PLCE1, PPARG, PRKCH, SKP2, TGFBR2, VEGFA	23
Cancer	tumorigenesis	tumorigenesis of cell lines	0.000833	CAV1, CCND1, CD44, CD82, CTSB, CYR61, DLC1, ENPP2, EPAS1, FBLN5, FLI1, GNAS, LOXL1, PRKAR1A, RP6-213H19.1, S100A4, ST14, TACSTD1, TGFBR2, TRIM35, TRIO, TWIST1, VEGFA	23
Cancer	neoplasia	neoplasia	4.13e-34	1600029D21RIK, ABCA8, ABCB1, ABCC1, ABCC3, ABCC4, ACLY, ACVR2A, ADAMTS1, ADH1C (includes EG:126), ADORA1, AGPAT2, AGTR1, AKAP12, AKAP13, ANGPTL2, ANK3, ANTXR2, AR, ARHGAP26, ARHGDIG, ATP1A1, ATP2C1, AURKA, AURKB, BCL2L1, BEX1 (includes EG:55859), BGN, BICC1, BIRC5, BMP6, BRCA1, BRCA2, BRIP1, BUB1 (includes EG:699), BUB1B, C3, C13ORF15, C14ORF143, C1R, C20ORF27, CA3, CAV1, CCL11, CCNA2, CCNB1, CCN…	302
Cancer	cancer	cancer	2.89e-33	1600029D21RIK, ABCA8, ABCB1, ABCC1, ABCC3, ABCC4, ACLY, ACVR2A, ADAMTS1, ADH1C (includes EG:126), ADORA1, AGPAT2, AGTR1, AKAP13, ANGPTL2, ANK3, AR, ARHGAP26, ATP1A1, ATP2C1, AURKA, AURKB, BCL2L1, BEX1 (includes EG:55859), BGN, BIRC5, BMP6, BRCA1, BRCA2, BRIP1, BUB1 (includes EG:699), BUB1B, C3, C13ORF15, C14ORF143, C1R, C20ORF27, CA3, CAV1, CCL11, CCNA2, CCNB1, CCNB2, CCND1, CCND2, CCT5, CD9, CD2…	289
Cancer	tumor	tumor	2.96e-25	1600029D21RIK, ABCA8, ABCB1, ABCC1, ABCC3, ABCC4, ACLY, ACVR2A, ADAM12, ADAMTS1, ADH1C (includes EG:126), AGPAT2, AGTR1, AKAP13, ANGPTL4, ANP32A, AR, ATP1A1, ATP2C1, AURKA, AURKB, B4GALNT1, BCL2L1, BGN, BIRC5, BMP6, BRCA1, BRCA2, BUB1B, C3, C13ORF15, C14ORF143, C1R, C20ORF27, CA3, CASP3, CAV1, CCL11, CCNA2, CCNB1, CCNB2, CCND1, CCND2, CD24, CD36, CD44, CD97, CDC2, CDC20, CDH1, CDH5, CDH11, CDK4, …	234
Cancer	primary tumor	primary tumor	3.98e-23	1600029D21RIK, ABCA8, ABCB1, ABCC1, ABCC3, ABCC4, ACLY, ACVR2A, ADAMTS1, ADH1C (includes EG:126), AGPAT2, AGTR1, AKAP13, AR, ATP1A1, ATP2C1, AURKA, AURKB, BCL2L1, BGN, BIRC5, BMP6, BRCA1, BRCA2, BUB1B, C3, C13ORF15, C14ORF143, C1R, C20ORF27, CA3, CAV1, CCL11, CCNA2, CCNB1, CCNB2, CCND1, CCND2, CD24, CD44, CD97, CDC2, CDC20, CDH1, CDH11, CDK4, CDKN3, CFH, CHEK1, CKS1B, CKS2 (includes EG:1164), CLD…	210
Cancer	malignant tumor	malignant tumor	4.36e-22	1600029D21RIK, ABCA8, ABCB1, ABCC1, ABCC3, ABCC4, ACLY, ACVR2A, ADAMTS1, ADH1C (includes EG:126), AGPAT2, AGTR1, AKAP13, AR, ATP1A1, ATP2C1, AURKA, AURKB, BCL2L1, BGN, BIRC5, BMP6, BRCA1, BRCA2, BUB1B, C3, C13ORF15, C14ORF143, C1R, C20ORF27, CA3, CAV1, CCL11, CCNA2, CCNB1, CCNB2, CCND1, CCND2, CD24, CD44, CD97, CDC2, CDC20, CDH1, CDH11, CDK4, CDKN3, CFH, CHEK1, CKS1B, CKS2 (includes EG:1164), CLD…	203
Cancer	carcinoma	carcinoma	8.33e-21	1600029D21RIK, ABCA8, ABCB1, ABCC1, ABCC3, ABCC4, ACLY, ACVR2A, ADAMTS1, ADH1C (includes EG:126), AGPAT2, AGTR1, AR, ATP2C1, BGN, BIRC5, BRCA1, BRCA2, BUB1B, C3, C13ORF15, C14ORF143, C1R, C20ORF27, CA3, CAV1, CCNA2, CCNB1, CCNB2, CCND1, CCND2, CD24, CD44, CD97, CDC2, CDC20, CDH1, CDH11, CDK4, CDKN3, CFH, CHEK1, CKS1B, CKS2 (includes EG:1164), CLDN3, CMTM8, COL1A2, COTL1, CSF1R, CST3, CTSB, CTSH, …	169
Cancer	colorectal cancer	colorectal cancer	5.15e-15	ACLY, ANGPTL2, ANK3, AURKA, BEX1 (includes EG:55859), BUB1 (includes EG:699), BUB1B, C14ORF143, C1R, C20ORF27, CAV1, CCNA2, CCND2, CD9, CD36, CLDN3, CRABP2, CXCL12, CXCR7, DPYSL2, EFEMP1, ENPP2, FEN1, FLT1, GATA6, GLUL, GPR177, GSTT1, HMGB2, HOXC6, HSPA8, HTRA1, ID2, INSIG1, IRS1, KCNK2, KIF20A, KRT18, LRRC17, LTBP4, MCC, MEIS1, MMP3, MSC, NEK7, NUP62, PAPSS2, PBK, PCOLCE, PLEK2, PLSCR4, PPARG, P…	78
Cancer	cell death	cell death of tumor cell lines	2e-13	ABCB1, ABCC4, AGPAT2, AR, ATF3, ATG5, ATMIN, AURKA, BCL2L1, BIK, BIRC5, BMP2, BMP6, BNIP2, BRCA1, BUB1B, CALR, CASP3, CASP6, CAT, CAV1, CCND1, CD24, CD44, CD47, CDC2, CDC20, CDCA2, CDH1, CEACAM1, CEBPA, CFH, CHEK1, CHEK2, CHKA, CKAP2 (includes EG:26586), CNR1, CRABP2, CSF2RA (includes EG:1438), CTSB, CXCL12, CYB5A, CYP2J2, CYR61, DAB2, DUSP1, DUSP4, DUT (includes EG:1854), EDG5, EIF2AK2, EIF4EBP1…	162
Cancer	cell death	cell death of breast cancer cell lines	1.09e-06	ABCC4, BCL2L1, BIK, BIRC5, BRCA1, CASP3, CASP6, CAV1, CCND1, CD47, CDC2, CDH1, CEACAM1, CRABP2, CYB5A, CYR61, DAB2, DUSP1, DUSP4, ESR1, GADD45A, GPX7, IFI16, IGF1, ITGB3BP, KRT18, KSR1, LGALS3, MAD2L1, NOS3, PRDM5, PRKCE, PRNP, RNF5, RP6-213H19.1, RTKN, SULF1, TGFBR3, THBS1, TP63, TYMS, UGCG, VEGFA	43
Cancer	cell death	cell death of leukemia cell lines	0.000306	ABCB1, BCL2L1, BIK, BIRC5, CASP3, CAT, CCND1, CD24, CD47, CDH1, CEACAM1, CEBPA, CHKA, CSF2RA (includes EG:1438), CTSB, CXCL12, DUSP1, ESR1, GSN, GZMB, HSPA8, IGF1, IL15RA, KLF5, LGALS3, LRP1, MSN, PYCARD, RALBP1, RUNX1T1, STMN1, TAL1, THBS1, TNFRSF11A, TNFSF13, TOP2A	36
Cancer	cell death	cell death of ovarian cancer cell lines	0.0011	AGPAT2, BCL2L1, BRCA1, CASP3, DAB2, HRASLS3, IHPK2, KLF2, MAD2L1, PRDM5, UGCG, WEE1	12
Cancer	cell death	cell death of lymphoma cell lines	0.0011	BCL2L1, BIK, BIRC5, BMP2, CASP3, CAT, CD24, CHEK2, DUSP1, DUT (includes EG:1854), FCGR2B, FXN, HNRNPA1, IGFBP4, IGHM, LGALS3, LMNB1, MSN, PDGFRA, PPARG, RUNX1T1, SGMS1, TNFSF13, UGCG, XBP1	25
Cancer	developmental process	developmental process of tumor cell lines	1.08e-12	ABCB1, ACTN4, ACVR1C, ACVR2A, AGTR1, AKAP12, AR, ATF3, AURKA, B4GALNT1, BCL2L1, BIRC5, BMP2, BMP6, BNIPL, BRCA1, CALR, CAT, CAV1, CBX7, CCND1, CCND2, CD44, CD82, CD320, CDC2, CDCA4, CDCA8, CDH1, CDK4, CEACAM1, CEBPA, CHKA, CKS1B, CRABP2, CSF2RA (includes EG:1438), CTSB, CXCL12, CXCR7, CYR61, DAB2, DCN, DLC1, DMTF1, DUSP1, EDG5, EID1, ERBB3, ESR1, EZH2, FCER1G, FGF7, FGF10, FGFR2, FLI1, FLT1, FOLR…	136
Cancer	developmental process	developmental process of prostate cancer cell lines	1.08e-06	AKAP12, AR, BCL2L1, BMP2, BMP6, BRCA1, CAV1, CBX7, CCND1, CD82, CDH1, CEACAM1, DAB2, FGF7, FGF10, HOXC6, IFI16, IGF1, PA2G4, PPARG, PRKAR2B, PRKCE, RP6-213H19.1, SAT1, TAF7, TMEPAI	26
Cancer	developmental process	developmental process of breast cancer cell lines	3.67e-05	AR, BCL2L1, BIRC5, BRCA1, CAT, CAV1, CCND1, CD44, CDH1, CEACAM1, CHKA, CRABP2, CXCR7, CYR61, DAB2, DCN, DLC1, ESR1, IGF1, IRS1, LGALS3, NFATC4, NME1, PECAM1, PRKCH, PTPRG, S100A4, SAT1, SKP2, SMOX, TEK, TYMS	32
Cancer	developmental process	developmental process of tumor	0.000262	ANGPTL4, AURKA, B4GALNT1, BMP6, BRCA1, BUB1B, CASP3, CCND1, CD36, CD44, CDH5, CEACAM1, CRABP2, CST3, CTSB, ERBB3, ESR1, FGFR2, FLT1, GADD45A, HSPA8, ID1, IGF1, ITGA1, KSR1, MIF, MMP2, MMP3, NME1, NR3C1, NRP1, OLR1, PPARG, RPL22, SAT1, SDC1, THBS1, THBS2, TIMP2, VEGFA	40
Cancer	apoptosis	apoptosis of tumor cell lines	2.02e-12	ABCB1, AGPAT2, AR, ATF3, ATMIN, AURKA, BCL2L1, BIK, BIRC5, BMP2, BMP6, BNIP2, BRCA1, CALR, CASP3, CASP6, CAT, CAV1, CCND1, CD24, CD44, CD47, CDC2, CDC20, CDCA2, CDH1, CEACAM1, CEBPA, CHEK2, CHKA, CKAP2 (includes EG:26586), CRABP2, CSF2RA (includes EG:1438), CTSB, CXCL12, CYB5A, CYP2J2, CYR61, DUSP1, DUSP4, DUT (includes EG:1854), EDG5, EIF2AK2, EIF4EBP1, ERBB3, ERG, ESR1, FAP, FCGR2B, FGFR2, FLI1…	143
Cancer	apoptosis	apoptosis of breast cancer cell lines	0.000205	BCL2L1, BIK, BIRC5, BRCA1, CASP3, CASP6, CAV1, CCND1, CDC2, CDH1, CEACAM1, CRABP2, CYB5A, CYR61, DUSP1, DUSP4, ESR1, GADD45A, IFI16, IGF1, ITGB3BP, KRT18, KSR1, LGALS3, NOS3, PRDM5, PRKCE, RNF5, RP6-213H19.1, TGFBR3, THBS1, TP63, TYMS, UGCG	34
Cancer	apoptosis	apoptosis of lymphoma cell lines	0.000566	BCL2L1, BIK, BIRC5, BMP2, CASP3, CAT, CD24, CHEK2, DUSP1, DUT (includes EG:1854), FCGR2B, FXN, HNRNPA1, IGFBP4, IGHM, LMNB1, MSN, PDGFRA, PPARG, RUNX1T1, SGMS1, TNFSF13, UGCG, XBP1	24
Cancer	ovarian cancer	ovarian cancer	1.07e-10	ABCA8, ABCB1, AGPAT2, BRCA1, C13ORF15, CCT5, CD24, CFH, CLDN3, CMTM8, DAB2, DACH1, DTNA, ECT2, ENPEP, ERBB3, EYA2, FABP4, GATA6, GINS1, GPX3, GSTM5, H2AFX, HDAC7A, HN1, HSD11B1, IFI30, IGFBP4, KIAA0101, KPNA2, MFAP5, PAPSS2, PDCD2L, PDGFRA, POR, PTGS1, RACGAP1, RNF144B, RRAS, SEMA3C, SERPING1, SLC25A1, SMC4, SPINT2, TACSTD1, TBC1D2B, TGFBR2, TIMP3, TOP2A, TUBA1C, TUBB2C, TUBE1, TYMS, UBE2C, VEGFA…	57
Cancer	serous ovarian carcinoma	serous ovarian carcinoma	1.43e-10	ABCA8, AGPAT2, C13ORF15, CD24, CFH, CLDN3, CMTM8, DAB2, DTNA, ENPEP, GATA6, GINS1, GPX3, GSTM5, H2AFX, HN1, HSD11B1, IGFBP4, MFAP5, PAPSS2, PDCD2L, PDGFRA, RACGAP1, RNF144B, RRAS, SEMA3C, SERPING1, SMC4, SPINT2, TACSTD1, TBC1D2B, TIMP3, YES1, ZFPM2	34
Cancer	cell division process	arrest in cell division process of tumor cell lines	6e-10	AR, AURKA, BIRC5, BMP2, BRCA1, CCNA2, CCNB1, CCND1, CDC2, CDK4, CEBPA, CENPE, CENPI, CHEK1, CHEK2, CHKA, CKAP2 (includes EG:26586), CYR61, DCN, DUSP1, EPB41L1, FBXO5, GADD45A, ID3, IFI16, IGF1, IGHM, LATS2, LGALS3, MAD2L1, MNAT1, NR3C1, PFTK1, PIAS1, PPARG, PRDM5, RPL5, RRM2B, SKP2, SMARCA2, SSBP2, TIMP2, TP63, TYMS, WEE1, YWHAG, ZEB1, ZFHX3	48
Cancer	cell division process	cell division process of tumor cell lines	4.65e-08	AR, AURKA, BIRC5, BMP2, BRCA1, BRCA2, CCNA2, CCNB1, CCND1, CCND2, CCNG2, CD44, CDC2, CDCA8, CDH1, CDK4, CEBPA, CENPE, CENPI, CHEK1, CHEK2, CHKA, CKAP2 (includes EG:26586), CYR61, DBF4, DCN, DUSP1, ECT2, EPB41L1, ERBB3, ERCC6L, ESR1, EZH2, FBXO5, FIGF, GADD45A, ID3, IFI16, IGF1, IGHM, KIF20A, KIF4A, LATS2, LGALS3, MAD2L1, MCM7, MNAT1, MPHOSPH1, NASP, NR3C1, PFTK1, PIAS1, PPARG, PRDM5, RPL5, RRM2B,…	71
Cancer	cell division process	cell division process of cervical cancer cell lines	8.65e-06	AURKA, BIRC5, BRCA2, CCNA2, CDCA8, CDK4, CENPE, CENPI, CHEK1, DBF4, ECT2, ERCC6L, FBXO5, KIF20A, KIF4A, LATS2, MAD2L1, NASP, SMARCA2, SPC25, STIL, TOP2A	22
Cancer	cell division process	cell division process of breast cancer cell lines	0.000398	AR, BRCA1, CCND1, CCND2, CDC2, CDH1, CHEK1, DCN, ERBB3, ESR1, EZH2, IGF1, LGALS3, PPARG, PRDM5, SKP2, SULF1, TYMS, WEE1	19
Cancer	cell division process	arrest in cell division process of breast cancer cell lines	0.000449	AR, BRCA1, CCND1, CDC2, CHEK1, DCN, IGF1, LGALS3, PRDM5, SKP2, TYMS, WEE1	12
Cancer	cell division process	cell division process of ovarian cancer cells	0.0009	BIRC5, GADD45A, MAD2L1	3
Cancer	cell division process	arrest in cell division process of cervical cancer cell lines	0.000905	AURKA, BIRC5, CCNA2, CENPE, CENPI, CHEK1, FBXO5, LATS2, SMARCA2	9
Cancer	growth	growth of tumor cell lines	8.08e-10	ABCB1, ACTN4, ACVR2A, AGTR1, AKAP12, AR, ATF3, AURKA, BCL2L1, BIRC5, BMP6, BNIPL, BRCA1, CALR, CAT, CAV1, CBX7, CCND1, CD44, CD320, CDC2, CDCA4, CDCA8, CDH1, CDK4, CEACAM1, CEBPA, CKS1B, CRABP2, CXCL12, CXCR7, CYR61, DAB2, DCN, DLC1, ERBB3, ESR1, EZH2, FCER1G, FGF7, FGF10, FGFR2, FLT1, FOLR1, FOXC1, FXN, GADD45A, HOXC6, ID1, IFI16, IGF1, IGF2R, IGFBP4, IGHM, IL6ST, IRS1, ITGA1, KIF20A, KLF2, LGAL…	105
Cancer	growth	growth of prostate cancer cell lines	5.69e-06	AKAP12, AR, BCL2L1, BMP6, BRCA1, CAV1, CBX7, CCND1, CDH1, CEACAM1, DAB2, FGF7, FGF10, HOXC6, IFI16, IGF1, PA2G4, PPARG, PRKAR2B, PRKCE, RP6-213H19.1, SAT1, TAF7, TMEPAI	24
Cancer	growth	growth of breast cancer cell lines	6.17e-05	AR, BCL2L1, BIRC5, BRCA1, CAT, CAV1, CCND1, CD44, CDH1, CEACAM1, CRABP2, CXCR7, CYR61, DAB2, DCN, DLC1, ESR1, IGF1, IRS1, LGALS3, NFATC4, NME1, PECAM1, PRKCH, PTPRG, S100A4, SAT1, SKP2, SMOX, TEK, TYMS	31
Cancer	growth	growth of cervical cancer cell lines	0.000295	ACVR2A, BIRC5, CDCA4, FOXC1, GADD45A, ITGA1, PAK4, RP6-213H19.1, SGMS1, TAF9B, TRIM35, TSPYL2, UHRF1	13
Cancer	growth	growth of tumor	0.000523	ANGPTL4, AURKA, B4GALNT1, BRCA1, CASP3, CD36, CD44, CRABP2, CST3, CTSB, ERBB3, FGFR2, FLT1, GADD45A, HSPA8, IGF1, ITGA1, MMP2, MMP3, NME1, NRP1, OLR1, RPL22, SAT1, THBS1, TIMP2, VEGFA	27
Cancer	genital tumor	genital tumor	1.11e-09	ABCA8, ABCB1, ABCC4, AGPAT2, AGTR1, AR, C3, C13ORF15, C1R, CD24, CDC2, CDK4, CFH, CLDN3, CMTM8, DAB2, DTNA, DUSP1, ENPEP, ESR1, FABP4, FGFR2, GATA6, GINS1, GPX3, GSTM5, H2AFX, HDAC7A, HIP1, HN1, HSD11B1, IGFBP4, KRT7, MFAP5, MXRA8, OR51E2, PAPSS2, PDCD2L, PDGFRA, POR, PRC1, PTGS1, RACGAP1, RCAN2, RNF144B, RRAS, SAT1, SEMA3C, SERPING1, SGK269, SLC25A1, SMC4, SPINT2, TACSTD1, TBC1D2B, TIMP3, TMEM16…	65
Cancer	breast cancer	breast cancer	1.19e-09	ABCB1, AR, AURKA, BRCA1, BRCA2, BRIP1, CAV1, CCNB1, CCND1, CCND2, CDH1, CDK4, CHEK1, CHEK2, CKS1B, CLDN3, CYR61, DLC1, ESR1, FCGRT, FGF7, FGFR2, FLT1, GADD45A, GSN, HDAC7A, LMO4, MST1R, NEK7, NME1, PDGFRA, POR, PPARG, PPP2R1B, RAD51, RNF5, SGK3, SLC9A3R1, STX2, SULF1, TGFBR2, THBS1, TOP2A, TP63, TUBA1C, TUBB2C, TUBE1, TWIST1, TYMS, UBE2C, UHRF1, VEGFA, VIM, YES1	54
Cancer	ovarian tumor	ovarian tumor	1.71e-09	ABCA8, ABCB1, AGPAT2, C13ORF15, CD24, CFH, CLDN3, CMTM8, DAB2, DTNA, ENPEP, GATA6, GINS1, GPX3, GSTM5, H2AFX, HDAC7A, HN1, HSD11B1, IGFBP4, MFAP5, PAPSS2, PDCD2L, PDGFRA, POR, PTGS1, RACGAP1, RNF144B, RRAS, SEMA3C, SERPING1, SLC25A1, SMC4, SPINT2, TACSTD1, TBC1D2B, TIMP3, TOP2A, TUBA1C, TUBB2C, TUBE1, UBE2C, VEGFA, YES1, ZFPM2	45
Cancer	lung cancer	lung cancer	2.02e-09	ABCB1, ADH1C (includes EG:126), AURKA, AURKB, BUB1B, CAV1, CCNA2, CCNB1, CCNB2, CDC2, CDC20, CDCA8, CEBPA, CHEK2, CKS1B, CKS2 (includes EG:1164), CLDN3, CSF1R, EPAS1, ERBB3, FLT1, GADD45B, GSN, HDAC7A, HIPK2, HSP90AA1, IMPDH2, INTS6, PDGFRA, PFKP, POLE2, PPP2R1B, PTGS1, PTPN11, RFC4, RNF5, RRM1, RRM2, SRM, TACSTD1, TK1, TOP2A, TP63, TUBA1C, TUBB2C, TUBE1, TYMS, UBE2C, VWF	49
Cancer	adenocarcinoma	adenocarcinoma	2.5e-09	ADH1C (includes EG:126), AGPAT2, AR, BRCA1, BRCA2, BUB1B, CAV1, CCNA2, CCNB1, CCNB2, CDC2, CDC20, CDK4, CKS1B, CKS2 (includes EG:1164), CLDN3, EPAS1, ERBB3, FGF7, GADD45B, HDAC7A, HIP1, IMPDH2, LIPE, MMP2, PDE2A, PFKP, PTGFR, PTGS1, PTPN11, RFC4, RNF5, SRM, STX2, TGFBR2, TIMP2, TIMP3, TK1, TMEFF2, TUBA1C, TUBB2C, TUBE1, TYMS, UBE2C, VWF	45
Cancer	lung carcinoma	lung carcinoma	3.37e-09	ABCB1, ADH1C (includes EG:126), BUB1B, CAV1, CCNA2, CCNB1, CCNB2, CDC2, CDC20, CKS1B, CKS2 (includes EG:1164), CLDN3, EPAS1, ERBB3, FLT1, GADD45B, GSN, HDAC7A, HSP90AA1, IMPDH2, PDGFRA, PFKP, POLE2, PTPN11, RFC4, RNF5, RRM1, RRM2, SRM, TACSTD1, TK1, TOP2A, TP63, TUBA1C, TUBB2C, TUBE1, TYMS, UBE2C, VWF	39
Cancer	digestive organ tumor	digestive organ tumor	3.6e-09	ABCB1, ABCC1, ACLY, ACVR2A, AURKA, BGN, C14ORF143, C20ORF27, CCNA2, CDC2, CDC20, CDH1, CDK4, CDKN3, COL1A2, CSF1R, CST3, CTSB, CYR61, ESR1, FEN1, FGFR2, FLT1, GATA6, GLUD1, HDAC7A, HSP90AA1, HSPA8, IGF2R, INSIG1, KRT7, LARP7, MAPK13, MKI67, MMP11, NUP62, PA2G4, PDE2A, PDGFRA, PLEK2, POLE2, POR, PPARG, PRCC, PTGS1, PTPN11, PYCARD, RNASEH2A, RNF5, RRM1, RRM2, RRM2B, SDF2L1, SPC25, SPINT2, STRA13, T…	72
Cancer	gonadal tumor	gonadal tumor	4.33e-09	ABCA8, ABCB1, AGPAT2, C13ORF15, CD24, CFH, CLDN3, CMTM8, DAB2, DTNA, ENPEP, GATA6, GINS1, GPX3, GSTM5, H2AFX, HDAC7A, HN1, HSD11B1, IGFBP4, MFAP5, PAPSS2, PDCD2L, PDGFRA, POR, PTGS1, RACGAP1, RNF144B, RRAS, SEMA3C, SERPING1, SLC25A1, SMC4, SPINT2, TACSTD1, TBC1D2B, TIMP3, TOP2A, TUBA1C, TUBB2C, TUBE1, UBE2C, VEGFA, YES1, ZFPM2	45
Cancer	lung adenocarcinoma	lung adenocarcinoma	6.06e-09	ADH1C (includes EG:126), BUB1B, CAV1, CCNA2, CCNB1, CCNB2, CDC2, CDC20, CKS1B, CKS2 (includes EG:1164), CLDN3, EPAS1, ERBB3, GADD45B, IMPDH2, PFKP, PTPN11, RFC4, RNF5, SRM, TK1, TYMS, UBE2C, VWF	24
Cancer	lung tumor	lung tumor	1.39e-08	ABCB1, ADH1C (includes EG:126), BUB1B, CAV1, CCNA2, CCNB1, CCNB2, CDC2, CDC20, CKS1B, CKS2 (includes EG:1164), CLDN3, EPAS1, ERBB3, FLT1, GADD45B, GSN, HDAC7A, HSP90AA1, IMPDH2, PDGFRA, PFKP, POLE2, PTPN11, RFC4, RNF5, RRM1, RRM2, SRM, TACSTD1, TK1, TOP2A, TP63, TUBA1C, TUBB2C, TUBE1, TYMS, UBE2C, VWF	39
Cancer	cell stage	cell stage of tumor cell lines	7.36e-08	AR, AURKA, BIRC5, BMP2, BRCA1, BRCA2, CCNA2, CCNB1, CCND1, CCND2, CCNG2, CDC2, CDCA8, CDH1, CDK4, CEBPA, CENPE, CENPI, CHEK1, CHEK2, CHKA, CYR61, DCN, DUSP1, ECT2, EPB41L1, ERCC6L, FBXO5, GADD45A, ID3, IGF1, IGHM, KIF20A, KIF4A, LATS2, LGALS3, MAD2L1, MNAT1, MPHOSPH1, NASP, NR3C1, PIAS1, PPARG, PRDM5, RPL5, RRM2B, SKP2, SPC25, STIL, SULF1, TIMP2, TOP2A, TP63, TYMS, WEE1, YWHAG	56
Cancer	cell stage	arrest in cell stage of tumor cell lines	2.2e-07	AR, BIRC5, BMP2, BRCA1, CCNA2, CCNB1, CCND1, CDC2, CEBPA, CENPE, CENPI, CHEK1, CHEK2, CHKA, CYR61, DCN, DUSP1, EPB41L1, FBXO5, GADD45A, ID3, IGF1, IGHM, LATS2, LGALS3, MAD2L1, MNAT1, NR3C1, PIAS1, PRDM5, RPL5, RRM2B, SKP2, TIMP2, TP63, TYMS, WEE1, YWHAG	38
Cancer	cell stage	cell stage of cervical cancer cell lines	3.05e-06	AURKA, BIRC5, BRCA2, CCNA2, CDCA8, CDK4, CENPE, CENPI, CHEK1, ECT2, ERCC6L, FBXO5, KIF20A, KIF4A, LATS2, MAD2L1, NASP, SPC25, STIL, TOP2A	20
Cancer	cell stage	cell stage of breast cancer cell lines	8.45e-05	AR, BRCA1, CCND1, CCND2, CDC2, CDH1, CHEK1, DCN, IGF1, LGALS3, PPARG, PRDM5, SKP2, SULF1, TYMS, WEE1	16
Cancer	cell stage	arrest in cell stage of breast cancer cell lines	8.78e-05	AR, BRCA1, CCND1, CDC2, CHEK1, DCN, IGF1, LGALS3, PRDM5, SKP2, TYMS, WEE1	12
Cancer	colorectal carcinoma	colorectal carcinoma	2.82e-07	ACLY, ACVR2A, C14ORF143, C20ORF27, CCNA2, DPYD, FEN1, HSPA8, INSIG1, NUP62, PLEK2, POLB, PPARG, PTGS1, PTPN11, RNASEH2A, SDF2L1, SPC25, STRA13, TACSTD1, TFRC, TGFBR2, TK1, TMEFF2, TMEM97, TOP2A, TRIP13, TUBA1C, TUBB, TUBB2C, TUBE1, TYMS, UBE2C, VEGFA	34
Cancer	proliferation	proliferation of tumor cell lines	3.05e-07	ACVR1C, ALDH1L1, AR, ARD1A, BCL2L1, BIRC5, BRCA1, BRCA2, CAT, CAV1, CCND1, CCND2, CCNG2, CD24, CD44, CDH1, CEACAM1, CEBPA, CHEK1, CHEK2, CHKA, CST6, CTSB, CXCL12, CYP2J2, CYR61, DCN, DLC1, DMTF1, DOK2, DTL, EDG5, ENTPD1, ERBB3, ESR1, EZH2, FGF7, FGFRL1, FLI1, FLT1, FOLR1, GHR, GPR182, HIPK2, HOXC6, HSD11B1, ID1, ID2, IGBP1, IGF1, IGF2R, IGFBP4, IL15RA, IL6ST, ITGA1, KLF2, KLF5, MMP19, MNAT1, MST1…	90
Cancer	cell movement	cell movement of cancer cells	5.79e-07	CAV1, CD44, CD47, CD97, CDC2, CEACAM1, CSF1R, CSF2RA (includes EG:1438), CTSB, CXCL12, DUSP1, FLT1, GSN, HMMR, IGF1, MST1R, NRP1, PAK4, PRKCE, VEGFA	20
Cancer	cell movement	cell movement of tumor cells	1.18e-06	CAV1, CD44, CD47, CD97, CDC2, CEACAM1, CSF1R, CSF2RA (includes EG:1438), CTSB, CXCL12, DUSP1, FLT1, GSN, GZMB, HMMR, IGF1, LGALS3, MST1R, NRP1, PAK4, PRKCE, TFPI, VEGFA	23
Cancer	cell movement	cell movement of tumor cell lines	2.81e-05	AR, C3, C5, C5ORF13, CAV1, CCL11, CCR2, CD9, CD24, CD36, CD44, CD47, CD82, CD97, CDH1, CLDN3, CST6, CTSB, CXCL12, CYR61, DLC1, DPYSL2, EDG5, ENPP2, EPHB2, ERBB3, ESR1, FBLN5, FIGF, FLT1, GIPC1, GZMB, IGF1, IGFBP4, IGSF8, IL15RA, IRS1, ITGA1, MGAT5, MMP2, MMP3, MMP19, MST1R, NME1, NRP1, PBK, PDLIM2, PRKD1, PVR, RANBP9, S100A4, SDC1, SELP, SLC9A3R1, SSH1, SULF1, THBS1, TIMP2, TP63, TWIST1, VEGFA, V…	62
Cancer	cell movement	cell movement of leukemia cells	5.24e-05	CD44, CXCL12, FLT1, HMMR, NRP1, VEGFA	6
Cancer	cell movement	cell movement of sarcoma cells	5.24e-05	CD44, CXCL12, FLT1, HMMR, NRP1, VEGFA	6
Cancer	cell movement	cell movement of prostate cancer cell lines	0.000232	AR, CD82, CDH1, CXCL12, IGF1, IGSF8, IL15RA, IRS1, NRP1, PBK, PRKD1, TWIST1, VEGFA	13
Cancer	prostate cancer	prostate cancer	7.45e-07	ABCC4, AGTR1, AR, BCL2L1, BIRC5, BRCA2, C3, C1R, CD82, CDC2, CDH1, CDK4, CEBPA, CFH, CHEK2, DUSP1, EPHB2, ESR1, EZH2, FABP4, FGFR2, GPX3, HDAC7A, HIP1, HIPK2, IGF1, KRT7, MXRA8, NME1, OR51E2, PPARG, PRC1, PRKCE, PRKCH, RCAN2, SAT1, SERPING1, SGK269, TACSTD1, TMEM16F, TOP2A, TUBA1C, TUBB2C, TUBE1, ZFHX3	45
Cancer	mammary tumor	mammary tumor	1.72e-06	ABCB1, AR, AURKA, BRCA1, BRCA2, CAV1, CCND1, CCND2, CDH1, CDK4, CHEK1, ESR1, FGF7, FGFR2, FLT1, GADD45A, GSN, HDAC7A, MST1R, PDGFRA, POR, PPARG, RNF5, STX2, TGFBR2, TOP2A, TP63, TUBA1C, TUBB2C, TUBE1, TYMS, UBE2C, VEGFA	33
Cancer	interphase	arrest in interphase of tumor cell lines	1.86e-06	AR, BMP2, BRCA1, CCNA2, CCNB1, CCND1, CDC2, CEBPA, CHEK1, CHEK2, CHKA, CYR61, DCN, DUSP1, EPB41L1, GADD45A, ID3, IGF1, IGHM, LATS2, LGALS3, MAD2L1, MNAT1, NR3C1, PIAS1, PRDM5, RPL5, RRM2B, SKP2, TIMP2, TP63, TYMS, WEE1, YWHAG	34
Cancer	interphase	interphase of tumor cell lines	2.44e-05	AR, BMP2, BRCA1, CCNA2, CCNB1, CCND1, CCND2, CCNG2, CDC2, CDH1, CDK4, CEBPA, CHEK1, CHEK2, CHKA, CYR61, DCN, DUSP1, EPB41L1, GADD45A, ID3, IGF1, IGHM, LATS2, LGALS3, MAD2L1, MNAT1, NASP, NR3C1, PIAS1, PPARG, PRDM5, RPL5, RRM2B, SKP2, SULF1, TIMP2, TP63, TYMS, WEE1, YWHAG	41
Cancer	interphase	interphase of breast cancer cell lines	4.16e-05	AR, BRCA1, CCND1, CCND2, CDC2, CDH1, CHEK1, DCN, IGF1, LGALS3, PPARG, PRDM5, SKP2, SULF1, TYMS, WEE1	16
Cancer	interphase	arrest in interphase of breast cancer cell lines	8.78e-05	AR, BRCA1, CCND1, CDC2, CHEK1, DCN, IGF1, LGALS3, PRDM5, SKP2, TYMS, WEE1	12
Cancer	survival	survival of breast cancer cell lines	3.14e-06	BCL2L1, BRCA1, BUB1B, CASP3, CCND1, CXCR7, DUSP1, ID2, IGF1, LGALS3, MAD2L1, NR3C1, PBK, PYCARD, UGCG	15
Cancer	survival	survival of tumor cell lines	8.37e-05	ABCC1, ABCC3, ACE, ACVR2A, ADK, AKAP13, APEX1, BCL2L1, BIRC5, BRCA1, BRCA2, BUB1B, CAMK2D, CASP3, CAT, CAV1, CCND1, CDH1, CHEK1, CHEK2, CHKA, CXCL12, CXCR7, DUSP1, DYRK3, FLT1, ID2, IGF1, LATS2, LGALS3, MAD2L1, MTMR7, NR3C1, NTRK2, PBK, PHKA2, PPP1CA, PPP1R12B, PPP2R1B, PPP2R5A, PPP2R5C, PRKCE, PRKCQ, PTPRF, PTPRG, PTPRM, PYCARD, RAD51, ROR1 (includes EG:4919), RRM2, RRM2B, TCF7L1, TGFBR2, TWIST1…	56
Cancer	migration	migration of tumor cells	5.12e-06	CAV1, CD44, CD47, CD97, CEACAM1, CSF1R, CSF2RA (includes EG:1438), CTSB, CXCL12, FLT1, GZMB, IGF1, MST1R, NRP1, PAK4, PRKCE, TFPI, VEGFA	18
Cancer	migration	migration of cancer cells	3.1e-05	CAV1, CD47, CD97, CEACAM1, CSF1R, CSF2RA (includes EG:1438), CTSB, CXCL12, FLT1, IGF1, MST1R, NRP1, PRKCE, VEGFA	14
Cancer	migration	migration of tumor cell lines	0.000187	AR, C5, C5ORF13, CAV1, CCL11, CCR2, CD36, CD44, CD47, CD82, CD97, CDH1, CST6, CXCL12, CYR61, DPYSL2, EDG5, ENPP2, EPHB2, ERBB3, ESR1, FBLN5, FIGF, GIPC1, GZMB, IGF1, IGFBP4, IGSF8, IL15RA, MGAT5, MMP2, MMP3, MMP19, NME1, NRP1, PDLIM2, PVR, RANBP9, SDC1, SLC9A3R1, SSH1, TIMP2, TWIST1, VEGFA, VEGFB (includes EG:7423)	45
Cancer	disease	disease of tumor cell lines	8.16e-06	CAV1, CCND1, CD82, CTSB, CYR61, DLC1, DNM1, EPAS1, ERBB3, FBLN5, FOLR1, GATA6, GNAS, IGF2R, LOXL1, PRKAR1A, PRNP, RP6-213H19.1, S100A4, ST14, TACSTD1, TGFBR2, TRIM35, TWIST1, VEGFA	25
Cancer	disease	disease of tumor	0.000554	ANP32A, AR, BCL2L1, BIRC5, BRCA1, BRCA2, CAV1, CCND1, CD44, CDK4, CTSB, DCN, HIP1, ID2, IFNGR1, MMP2, MMP3, PECAM1, PRKCE, PTHR1, STX2, TGFBR2, THBS1, THBS2, VEGFA	25
Cancer	invasion	invasion of eukaryotic cells	1.12e-05	AR, ARF6, ATF3, B4GALT5, CALR, CASP3, CAV1, CCND1, CD24, CD44, CD82, CD97, CDH1, CEACAM1, CLDN3, CSPG4, CST6, CTSB, CXCL12, DDEF1, DLC1, ENG, ENPP2, EPHB2, ERBB3, ESR1, EZH2, FBLN5, FLT1, FSTL1, GPR182, GSN, GZMB, ID1, ID2, IGF1, ITGA1, LRP1, MGAT5, MMP2, MMP3, MST1R, NCOA4, NME1, PDLIM2, PPARG, PRKCE, PTP4A1, S100A4, S100A6, SKP2, SLC9A3R1, ST14, SULF1, TGFBR2, THBS2, TIMP2, TIMP3, TRIO, VEGFA, …	62
Cancer	invasion	invasion of cells	3.31e-05	AR, ARF6, ATF3, B4GALT5, CALR, CASP3, CAV1, CCND1, CD24, CD44, CD82, CD97, CDH1, CEACAM1, CLDN3, CSPG4, CST6, CTSB, CXCL12, DDEF1, DLC1, ENG, ENPP2, EPHB2, ERBB3, ESR1, EZH2, FBLN5, FLT1, FSTL1, GPR182, GSN, GZMB, ID1, ID2, IGF1, ITGA1, LRP1, MGAT5, MMP2, MMP3, MST1R, NCOA4, NME1, NUAK2, PDLIM2, PPARG, PRKCE, PTP4A1, S100A4, S100A6, SKP2, SLC9A3R1, ST14, SULF1, TGFBR2, THBS2, TIMP2, TIMP3, TRIO, …	63
Cancer	invasion	invasion of cell lines	3.47e-05	AR, ARF6, ATF3, CALR, CASP3, CAV1, CD24, CD44, CD82, CD97, CDH1, CEACAM1, CLDN3, CSPG4, CST6, CTSB, CXCL12, DDEF1, DLC1, ENPP2, EPHB2, ERBB3, ESR1, FBLN5, FLT1, FSTL1, GPR182, GSN, ID1, ID2, IGF1, MGAT5, MMP2, MMP3, MST1R, NCOA4, NME1, PDLIM2, PPARG, PRKCE, PTP4A1, S100A4, S100A6, SKP2, SLC9A3R1, ST14, SULF1, TIMP2, TIMP3, TRIO, VEGFA, VEGFB (includes EG:7423), VIM	53
Cancer	invasion	invasion of tumor cell lines	0.000304	AR, ARF6, ATF3, CALR, CASP3, CAV1, CD24, CD44, CD82, CD97, CDH1, CLDN3, CSPG4, CST6, CTSB, CXCL12, DDEF1, DLC1, EPHB2, ERBB3, ESR1, FBLN5, GPR182, ID1, ID2, IGF1, MGAT5, MMP2, NME1, PDLIM2, PPARG, PRKCE, S100A4, S100A6, SKP2, SLC9A3R1, ST14, SULF1, TIMP2, TIMP3, VEGFA, VEGFB (includes EG:7423), VIM	43
Cancer	breast carcinoma	breast carcinoma	1.67e-05	ABCB1, AR, BRCA1, BRCA2, CAV1, CCND1, CCND2, CDH1, CDK4, CHEK1, ESR1, FGF7, FGFR2, FLT1, GSN, HDAC7A, PDGFRA, POR, PPARG, RNF5, STX2, TGFBR2, TOP2A, TUBA1C, TUBB2C, TUBE1, TYMS, UBE2C, VEGFA	29
Cancer	colony formation	colony formation of tumor cell lines	2.45e-05	ADIPOQ, ATF3, BCL2L1, CAV1, CCNG2, CD44, CD82, CYR61, DLC1, EPAS1, FOLR1, FXN, GADD45A, GADD45B, GZMB, HRASLS3, IFI16, IGFBP4, IHPK2, IL6ST, IRS1, LOXL1, LUM, MAD2L1, MST1R, NDN, PBK, PDLIM2, PRKAR1A, PTPRS (includes EG:5802), RP6-213H19.1, RRM2, TRAF4, TSPYL2, VEGFA, VEGFB (includes EG:7423)	36
Cancer	stomach tumor	stomach tumor	3.44e-05	ABCB1, ACVR2A, COL1A2, CSF1R, FGFR2, FLT1, HDAC7A, HSP90AA1, IGF2R, LARP7, MKI67, PA2G4, PDGFRA, POR, PRCC, TGFBR2, TMEM97, TOP2A, TTK, TYMS, UBE2C, USP1	22
Cancer	gastric cancer	gastric cancer	3.6e-05	ABCB1, ACVR2A, CAV1, CDH1, COL1A2, CSF1R, FGFR2, FLT1, HDAC7A, HSP90AA1, IGF2R, LARP7, MKI67, PA2G4, PDGFRA, POR, PRCC, TGFBR2, TMEM97, TOP2A, TTK, TYMS, UBE2C, USP1	24
Cancer	colon carcinoma	colon carcinoma	4.34e-05	ACLY, C14ORF143, C20ORF27, CCNA2, FEN1, HSPA8, INSIG1, NUP62, PLEK2, PPARG, PTPN11, RNASEH2A, SDF2L1, SPC25, STRA13, TFRC, TK1, TMEM97, TRIP13, TUBB, TYMS	21
Cancer	mitosis	mitosis of cervical cancer cell lines	4.43e-05	AURKA, BIRC5, BRCA2, CDCA8, CENPE, CENPI, FBXO5, MAD2L1, SPC25, STIL, TOP2A	11
Cancer	mitosis	arrest in mitosis of tumor cell lines	0.000145	BIRC5, CDC2, CENPE, CENPI, CHEK1, FBXO5, MAD2L1	7
Cancer	mitosis	mitosis of tumor cell lines	0.000245	AURKA, BIRC5, BRCA1, BRCA2, CDC2, CDCA8, CENPE, CENPI, CHEK1, FBXO5, MAD2L1, SPC25, STIL, TOP2A	14
Cancer	endocrine gland tumor	endocrine gland tumor	5.42e-05	ABCB1, ADAMTS1, ATP1A1, CDC2, CDK4, CST3, CYR61, EDG1, ENG, ESR1, FLT1, GNAS, HDAC7A, KRT7, MMP2, MMP11, PDGFRA, POLE2, POR, PPARG, RRM1, RRM2, RRM2B, THBS1, THRA, TOP2A, TSHR, TUBA1C, TUBB2C, TUBE1, TYMS	31
Cancer	G2/M phase transition	arrest in G2/M phase transition of tumor cell lines	5.79e-05	AR, CCNA2, CCNB1, CCND1, CDC2, CEBPA, GADD45A, LATS2, MAD2L1, RRM2B	10
Cancer	G2/M phase transition	G2/M phase transition of tumor cell lines	0.000125	AR, CCNA2, CCNB1, CCND1, CDC2, CEBPA, GADD45A, LATS2, MAD2L1, RRM2B	10
Cancer	colon cancer	colon cancer	6.79e-05	ACLY, AURKA, BUB1B, C14ORF143, C20ORF27, CCNA2, CLDN3, FEN1, HSPA8, INSIG1, NUP62, PLEK2, PPARG, PPP2R1B, PTPN11, RNASEH2A, SDF2L1, SPC25, STRA13, TFRC, TGFBR2, TK1, TMEM97, TRIP13, TUBB, TYMS, YES1	27
Cancer	G2 phase	G2 phase of tumor cell lines	6.95e-05	AR, BRCA1, CCNA2, CCNB1, CCND1, CDC2, CDK4, CEBPA, CHEK1, CHEK2, GADD45A, LATS2, MAD2L1, PRDM5, RRM2B, SULF1, WEE1	17
Cancer	G2 phase	arrest in G2 phase of tumor cell lines	0.000102	AR, BRCA1, CCNA2, CCNB1, CCND1, CDC2, CEBPA, CHEK1, CHEK2, GADD45A, LATS2, MAD2L1, PRDM5, RRM2B, WEE1	15
Cancer	G2 phase	G2 phase of breast cancer cell lines	0.000248	BRCA1, CCND1, CDC2, CHEK1, PRDM5, SULF1, WEE1	7
Cancer	G2 phase	arrest in G2 phase of breast cancer cell lines	0.000446	BRCA1, CCND1, CDC2, CHEK1, PRDM5, WEE1	6
Cancer	colon tumor	colon tumor	6.98e-05	ACLY, AURKA, C14ORF143, C20ORF27, CCNA2, FEN1, HSPA8, INSIG1, NUP62, PLEK2, PPARG, PTPN11, RNASEH2A, SDF2L1, SPC25, STRA13, TFRC, TK1, TMEM97, TRIP13, TUBB, TYMS	22
Cancer	colorectal tumor	colorectal tumor	6.98e-05	ACLY, AURKA, C14ORF143, C20ORF27, CCNA2, FEN1, HSPA8, INSIG1, NUP62, PLEK2, PPARG, PTPN11, RNASEH2A, SDF2L1, SPC25, STRA13, TFRC, TK1, TMEM97, TRIP13, TUBB, TYMS	22
Cancer	transformation	transformation of endocardial cells	8.69e-05	FLT1, MMP2, PECAM1, VEGFA	4
Cancer	transformation	transformation	0.000494	ACOX1, AKAP13, ANGPTL2, ANP32A, ATF3, AURKA, AURKB, BCL2L1, BIRC5, BMP2, BRCA1, C6ORF108, CAT, CAV1, CCNA2, CCND1, CCND2, CDC37, CDH1, CDK4, CEBPA, COL1A2, CSF1R, CSF2RA (includes EG:1438), CYP2D6, DMTF1, EEF1D, EIF3I, EIF4EBP1, ERBB3, ERRFI1, ESR1, FGFR2, FLI1, FLT1, GRB10, HIP1, HSP90AA1, ID2, IGF1, IRS1, KSR1, LMO4, MAF, MEIS1, MIF, MITF, MMP2, MST1R, NR3C1, PAK4, PBK, PDGFRA, PECAM1, PPARG, P…	69
Cancer	skin cancer	skin cancer	0.000102	ABCB1, AURKB, BIRC5, BMP6, CCND1, CDC2, CDH1, CDK4, CHEK1, CLDN3, EPHA3, FLT1, HIPK2, IGF1, MMP2, MMP3, NEK7, NME1, PDGFRA, PECAM1, PLCE1, PTPN11, RNF5, RRM2, RRM2B, SGK3, TUBA1C, TUBB2C, TUBE1, TYMS, YES1	31
Cancer	skin tumor	skin tumor	0.000103	ABCB1, AURKB, BIRC5, BMP6, CCND1, CDC2, CDH1, CDK4, CHEK1, EPHA3, FLT1, HIPK2, IGF1, MMP2, MMP3, NEK7, NME1, PDGFRA, PECAM1, PLCE1, PTPN11, RNF5, RRM2, RRM2B, SGK3, TUBA1C, TUBB2C, TUBE1, TYMS, YES1	30
Cancer	angiogenesis	angiogenesis of tumor	0.000232	ANGPTL4, CDH5, CST3, CTSB, FGFR2, FLT1, ITGA1, MMP2, MMP3, NRP1, THBS1, THBS2, VEGFA	13
Cancer	G1 phase	arrest in G1 phase of tumor cell lines	0.000238	BMP2, BRCA1, CCND1, CEBPA, CYR61, DCN, DUSP1, EPB41L1, ID3, IGF1, IGHM, LGALS3, MNAT1, NR3C1, PIAS1, RPL5, SKP2, TIMP2, TP63, TYMS, YWHAG	21
Cancer	chronic myeloid leukemia	chronic myeloid leukemia	0.000248	ARHGAP26, CSF1R, IMPDH2, PDGFRA, PTPN11, RRM2, RRM2B, TOP2A, VEGFA, YES1	10
Cancer	early-onset breast cancer	early-onset breast cancer	0.000248	BRCA1, BRCA2, BRIP1, CHEK1, CHEK2, PPP2R1B, RAD51	7
Cancer	renal-cell carcinoma	renal-cell carcinoma	0.000289	ABCB1, AGPAT2, AR, CD44, CDC2, CDK4, CHEK1, CSF1R, FLT1, MKI67, MMP2, PDGFRA, RRM2, RRM2B, TIMP2, TOP2A, TUBA1C, TUBB2C, TUBE1	19
Cancer	differentiation	differentiation of tumor cell lines	0.000307	ACVR1C, B4GALNT1, BCL2L1, CALR, CCND1, CEBPA, CHKA, CSF2RA (includes EG:1438), DAB2, DMTF1, DUSP1, EID1, ESR1, FGFR2, FLI1, ID1, ID3, IFI16, IGF1, IL6ST, LEPR, MEF2C, MIF, NCOR1, NDN, NME1, NTRK2, PA2G4, PPARG, PPP1CA, PRKAR1A, PRKAR2B, PTPN11, RACGAP1, RUNX1T1, SGPL1, SSBP2, ST8SIA4, STMN2, TAL1, THRA, TNFRSF11A, TNFSF12, TP63	44
Cancer	renal cancer	renal cancer	0.000322	ABCB1, AGPAT2, AR, CD44, CDC2, CDK4, CHEK1, CSF1R, FLT1, IL7R, MKI67, MMP2, PDGFRA, POR, RRM2, RRM2B, TIMP2, TOP2A, TUBA1C, TUBB2C, TUBE1	21
Cancer	renal tumor	renal tumor	0.000373	ABCB1, AGPAT2, AR, CCND1, CD44, CDC2, CDK4, CHEK1, CSF1R, FLT1, MKI67, MMP2, PDGFRA, POR, RRM2, RRM2B, TIMP2, TOP2A, TUBA1C, TUBB2C, TUBE1	21
Cancer	mucinous ovarian carcinoma	mucinous ovarian carcinoma	0.000405	GPX3, HN1, RACGAP1, SPINT2, TACSTD1, TIMP3, VEGFA	7
Cancer	cytostasis	cytostasis of tumor cell lines	0.000432	BIRC5, BMP6, BRCA1, CAV1, CCND1, CDCA8, CDH1, CEACAM1, CRABP2, CYR61, EIF2AK2, IFI16, NME1, NME3, NR3C1, PRKAR1A, PRKAR2B, RACGAP1, SMARCA2, SULF1, TIFA	21
Cancer	clear-cell ovarian carcinoma	clear-cell ovarian carcinoma	0.000481	AGPAT2, CLDN3, GPX3, HN1, RACGAP1, SPINT2, TACSTD1, TIMP3	8
Cancer	cell cycle progression	arrest in cell cycle progression of tumor cell lines	0.00057	AR, AURKA, CCNA2, CCND1, CDK4, CKAP2 (includes EG:26586), IFI16, IGHM, PFTK1, PPARG, SMARCA2, SSBP2, ZEB1, ZFHX3	14
Cancer	urinary tract tumor	urinary tract tumor	0.000579	AGPAT2, AURKA, LOXL1, MMP2, MPHOSPH1, POR, PRC1, TIMP2, TOP2A, TUBA1C, TUBB2C, TUBE1, UBE2C	13
Cancer	uterine cancer	uterine cancer	0.000658	AGPAT2, AR, CDH11, CSF1R, CTSB, CTSH, MMP11, PPARG, PTGFR, SUZ12, TIMP3, TOP2A, TUBA1C, TUBB2C, TUBE1	15
Cancer	gastric carcinoma	gastric carcinoma	0.000666	ACVR2A, COL1A2, FGFR2, HDAC7A, IGF2R, LARP7, MKI67, PA2G4, POR, PRCC, TGFBR2, TMEM97, TOP2A, TTK, TYMS, UBE2C, USP1	17
Cancer	thyroid gland tumor	thyroid gland tumor	0.000693	ADAMTS1, EDG1, ENG, FLT1, GNAS, HDAC7A, MMP2, PDGFRA, POR, PPARG, THBS1, THRA, TOP2A, TSHR	14
Cancer	G2/M phase	G2/M phase of breast cancer cell lines	0.000756	BRCA1, CHEK1, PRDM5, SULF1, WEE1	5
Cancer	cardiovascular process	cardiovascular process of tumor	0.000839	ANGPTL4, B4GALNT1, CDH5, CST3, CTSB, FGFR2, FLT1, ITGA1, MMP2, MMP3, NRP1, THBS1, THBS2, VEGFA	14
Cancer	binding	binding of tumor cell lines	0.00085	AR, CD24, CD36, CD44, CD47, CD82, CD209, CXCL12, DCN, ESM1, IGF1, LGALS3, LPL, NRP1, PDLIM2, PECAM1, PTPRM, PVR, RAMP1, RAMP2, SELP, SERPING1, SLC35A2, TFRC, THBS1, VEGFA	26
Cancer	hyperplasia	hyperplasia of uterus	0.0009	BRCA1, ESR1, KLF9	3
Cancer	ploidy	ploidy of colorectal cancer cell lines	0.0009	BIRC5, CKAP2 (includes EG:26586), MAD2L1	3
Cancer	prostatic carcinoma	prostatic carcinoma	0.001	ABCC4, AGTR1, AR, C3, C1R, CDC2, CDK4, CFH, DUSP1, ESR1, FABP4, FGFR2, GPX3, HDAC7A, HIP1, KRT7, MXRA8, OR51E2, PRC1, RCAN2, SAT1, SERPING1, SGK269, TACSTD1, TMEM16F, TOP2A, TUBA1C, TUBB2C, TUBE1	29
Cancer	hematologic cancer	hematologic cancer	0.00108	ABCB1, ADORA1, ARHGAP26, BCL2L1, CDC2, CDH1, CDK4, CEBPA, CSF1R, CSF2RA (includes EG:1438), CXCL12, DCK, DOK2, ERG, HDAC7A, HSP90AA1, IMPDH2, MAPK13, MEIS1, OSMR, PDGFRA, POLB, POR, PRIM1, PRKCQ, PTPN11, RABEP1, RRM1, RRM2, RRM2B, RUNX1T1, TAL1, TGFBR2, TOP2A, VEGFA, YES1	36
Cancer	papillary carcinoma	papillary carcinoma	0.0011	ABCC3, ADAMTS1, AGPAT2, CD44, EDG1, ENG, LGALS3, MMP2, NTRK2, PPARG, THBS1, TIMP2	12
Cancer	cell viability	cell viability of endothelioma cell lines	0.00111	IGF1, THBS1, THBS2, VEGFA	4
Cancer	quantity	quantity of endothelioma cell lines	0.00111	IGF1, THBS1, THBS2, VEGFA	4
Cell Death	cell death	cell death	1.89e-19	ABCB1, ABCC1, ABCC4, ABCC5, ABCG1, ACSL4, ACTN4, ACVR1C, ADAM12, ADAMTSL4, ADIPOQ, ADORA1, AGPAT2, AGTR1, ANGPTL4, ANTXR2, APEX1, APH1A, APH1B, AR, ARF6, ASAH1, ATF3, ATF5, ATG5, ATMIN, ATP1A1, ATP2B4, ATP2C1, AURKA, B4GALNT1, BCL2L1, BGN, BIK, BIRC5, BMF, BMP2, BMP6, BNIP2, BNIP3 (includes EG:12176), BNIPL, BRCA1, BRCA2, BTG1, BUB1B, C3, C5, CALR, CAMK2D, CASP3, CASP6, CASP12 (includes EG:12364)…	339
Cell Death	cell death	cell death of eukaryotic cells	1.09e-16	ABCB1, ABCC1, ABCC4, ABCG1, ADAM12, ADIPOQ, AGPAT2, AGTR1, ANTXR2, APH1A, APH1B, AR, ARF6, ASAH1, ATF3, ATG5, ATMIN, ATP1A1, ATP2B4, ATP2C1, AURKA, B4GALNT1, BCL2L1, BGN, BIK, BIRC5, BMP2, BMP6, BNIP2, BRCA1, BRCA2, BTG1, BUB1B, C3, C5, CALR, CAMK2D, CASP3, CASP6, CASP12 (includes EG:12364), CAT, CAV1, CBLB, CCBL1, CCL9, CCL11, CCNB1, CCND1, CCND2, CCR2, CD9, CD24, CD44, CD47, CD200, CD274, CD1D,…	279
Cell Death	cell death	cell death of cell lines	4.41e-15	ABCB1, ABCC1, ABCC4, AGPAT2, ANTXR2, APH1A, APH1B, AR, ASAH1, ATF3, ATG5, ATMIN, AURKA, BCL2L1, BIK, BIRC5, BMP2, BMP6, BNIP2, BRCA1, BRCA2, BUB1B, CALR, CASP3, CASP6, CASP12 (includes EG:12364), CAT, CAV1, CBLB, CCBL1, CCL11, CCND1, CCND2, CD24, CD44, CD47, CDC2, CDC20, CDCA2, CDH1, CEACAM1, CEBPA, CFH, CHEK1, CHEK2, CHKA, CKAP2 (includes EG:26586), CNR1, CRABP2, CSF1R, CSF2RA (includes EG:1438)…	206
Cell Death	cell death	cell death of tumor cell lines	2e-13	ABCB1, ABCC4, AGPAT2, AR, ATF3, ATG5, ATMIN, AURKA, BCL2L1, BIK, BIRC5, BMP2, BMP6, BNIP2, BRCA1, BUB1B, CALR, CASP3, CASP6, CAT, CAV1, CCND1, CD24, CD44, CD47, CDC2, CDC20, CDCA2, CDH1, CEACAM1, CEBPA, CFH, CHEK1, CHEK2, CHKA, CKAP2 (includes EG:26586), CNR1, CRABP2, CSF2RA (includes EG:1438), CTSB, CXCL12, CYB5A, CYP2J2, CYR61, DAB2, DUSP1, DUSP4, DUT (includes EG:1854), EDG5, EIF2AK2, EIF4EBP1…	162
Cell Death	cell death	cell death of breast cancer cell lines	1.09e-06	ABCC4, BCL2L1, BIK, BIRC5, BRCA1, CASP3, CASP6, CAV1, CCND1, CD47, CDC2, CDH1, CEACAM1, CRABP2, CYB5A, CYR61, DAB2, DUSP1, DUSP4, ESR1, GADD45A, GPX7, IFI16, IGF1, ITGB3BP, KRT18, KSR1, LGALS3, MAD2L1, NOS3, PRDM5, PRKCE, PRNP, RNF5, RP6-213H19.1, RTKN, SULF1, TGFBR3, THBS1, TP63, TYMS, UGCG, VEGFA	43
Cell Death	cell death	cell death of leukemia cell lines	0.000306	ABCB1, BCL2L1, BIK, BIRC5, CASP3, CAT, CCND1, CD24, CD47, CDH1, CEACAM1, CEBPA, CHKA, CSF2RA (includes EG:1438), CTSB, CXCL12, DUSP1, ESR1, GSN, GZMB, HSPA8, IGF1, IL15RA, KLF5, LGALS3, LRP1, MSN, PYCARD, RALBP1, RUNX1T1, STMN1, TAL1, THBS1, TNFRSF11A, TNFSF13, TOP2A	36
Cell Death	cell death	cell death of fibroblast cell lines	0.00031	ABCB1, ABCC1, ABCC4, ASAH1, ATF3, BCL2L1, BIRC5, BRCA1, BRCA2, CASP3, CCND1, CDC20, CHEK1, CSF1R, CTSB, CYR61, DUSP4, EIF2AK2, EIF4EBP1, ERG, ESR1, FLI1, FLT1, GADD45B, GALNT2, GZMB, ID1, ID2, IFI16, IGF1, KRT8, KRT18, LGALS12, NFATC4, POLB, PRNP, PTPN11, QKI (includes EG:9444), SCP2, SLC25A24, STMN1, TACC1, TP63, TRPS1, TWIST1	45
Cell Death	cell death	cell death of epithelial cells	0.000374	ABCG1, AURKA, BCL2L1, BIK, BIRC5, BMP6, CALR, CASP3, CASP12 (includes EG:12364), CAT, CD1D, CDC37, CDH1, CEBPA, DCN, EDG1, ID1, IGF1, KRT8, KRT18, KSR1, LGALS3, MAPK13, MIA, MMP2, MMP3, NR3C1, PTGS1, TIMP3, TP63	30
Cell Death	cell death	cell death of ovarian cancer cell lines	0.0011	AGPAT2, BCL2L1, BRCA1, CASP3, DAB2, HRASLS3, IHPK2, KLF2, MAD2L1, PRDM5, UGCG, WEE1	12
Cell Death	cell death	cell death of lymphoma cell lines	0.0011	BCL2L1, BIK, BIRC5, BMP2, CASP3, CAT, CD24, CHEK2, DUSP1, DUT (includes EG:1854), FCGR2B, FXN, HNRNPA1, IGFBP4, IGHM, LGALS3, LMNB1, MSN, PDGFRA, PPARG, RUNX1T1, SGMS1, TNFSF13, UGCG, XBP1	25
Cell Death	apoptosis	apoptosis	3.93e-19	ABCB1, ABCC1, ABCG1, ACSL4, ACTN4, ACVR1C, ADAM12, ADAMTSL4, ADIPOQ, ADORA1, AGPAT2, AGTR1, ANGPTL4, APH1A, APH1B, AR, ARF6, ASAH1, ATF3, ATF5, ATG5, ATMIN, ATP1A1, ATP2B4, ATP2C1, AURKA, B4GALNT1, BCL2L1, BGN, BIK, BIRC5, BMF, BMP2, BMP6, BNIP2, BNIP3 (includes EG:12176), BNIPL, BRCA1, BRCA2, BTG1, C3, C5, CALR, CAMK2D, CASP3, CASP6, CASP12 (includes EG:12364), CAT, CAV1, CBLB, CCL9, CCL11, CCNA…	302
Cell Death	apoptosis	apoptosis of eukaryotic cells	1.84e-16	ABCB1, ABCC1, ABCG1, ADAM12, ADIPOQ, AGPAT2, AGTR1, APH1A, APH1B, AR, ARF6, ASAH1, ATF3, ATMIN, ATP1A1, ATP2B4, ATP2C1, AURKA, B4GALNT1, BCL2L1, BGN, BIK, BIRC5, BMP2, BMP6, BNIP2, BRCA1, BTG1, C3, CALR, CAMK2D, CASP3, CASP6, CASP12 (includes EG:12364), CAT, CAV1, CBLB, CCL9, CCL11, CCNB1, CCND1, CCND2, CD9, CD24, CD44, CD47, CD200, CD274, CD1D, CDC2, CDC20, CDCA2, CDH1, CDH5, CEACAM1, CEBPA, CHE…	245
Cell Death	apoptosis	apoptosis of cell lines	5.37e-14	ABCB1, ABCC1, AGPAT2, APH1A, APH1B, AR, ASAH1, ATF3, ATMIN, AURKA, BCL2L1, BIK, BIRC5, BMP2, BMP6, BNIP2, BRCA1, CALR, CASP3, CASP6, CASP12 (includes EG:12364), CAT, CAV1, CBLB, CCL11, CCND1, CCND2, CD24, CD44, CD47, CDC2, CDC20, CDCA2, CDH1, CEACAM1, CEBPA, CHEK2, CHKA, CKAP2 (includes EG:26586), CNR1, CRABP2, CSF1R, CSF2RA (includes EG:1438), CTSB, CXCL12, CYB5A, CYP2J2, CYR61, DAB2, DUSP1, DUS…	181
Cell Death	apoptosis	apoptosis of tumor cell lines	2.02e-12	ABCB1, AGPAT2, AR, ATF3, ATMIN, AURKA, BCL2L1, BIK, BIRC5, BMP2, BMP6, BNIP2, BRCA1, CALR, CASP3, CASP6, CAT, CAV1, CCND1, CD24, CD44, CD47, CDC2, CDC20, CDCA2, CDH1, CEACAM1, CEBPA, CHEK2, CHKA, CKAP2 (includes EG:26586), CRABP2, CSF2RA (includes EG:1438), CTSB, CXCL12, CYB5A, CYP2J2, CYR61, DUSP1, DUSP4, DUT (includes EG:1854), EDG5, EIF2AK2, EIF4EBP1, ERBB3, ERG, ESR1, FAP, FCGR2B, FGFR2, FLI1…	143
Cell Death	apoptosis	apoptosis of breast cancer cell lines	0.000205	BCL2L1, BIK, BIRC5, BRCA1, CASP3, CASP6, CAV1, CCND1, CDC2, CDH1, CEACAM1, CRABP2, CYB5A, CYR61, DUSP1, DUSP4, ESR1, GADD45A, IFI16, IGF1, ITGB3BP, KRT18, KSR1, LGALS3, NOS3, PRDM5, PRKCE, RNF5, RP6-213H19.1, TGFBR3, THBS1, TP63, TYMS, UGCG	34
Cell Death	apoptosis	apoptosis of lymphoma cell lines	0.000566	BCL2L1, BIK, BIRC5, BMP2, CASP3, CAT, CD24, CHEK2, DUSP1, DUT (includes EG:1854), FCGR2B, FXN, HNRNPA1, IGFBP4, IGHM, LMNB1, MSN, PDGFRA, PPARG, RUNX1T1, SGMS1, TNFSF13, UGCG, XBP1	24
Cell Death	apoptosis	apoptosis of stromal cells	0.0009	ADAM12, BGN, DCN	3
Cell Death	survival	survival of breast cancer cell lines	3.14e-06	BCL2L1, BRCA1, BUB1B, CASP3, CCND1, CXCR7, DUSP1, ID2, IGF1, LGALS3, MAD2L1, NR3C1, PBK, PYCARD, UGCG	15
Cell Death	survival	survival of cells	5.15e-05	ABCB1, ABCB1B, ABCC1, ABCC3, ACE, ACVR2A, ADK, AKAP13, APEX1, B4GALT5, BCL2L1, BIRC5, BMP2, BRCA1, BRCA2, BUB1B, C5, CAMK2D, CASP3, CASP6, CAT, CAV1, CCND1, CD44, CDC2, CDH1, CDH5, CEACAM1, CHEK1, CHEK2, CHKA, CSF1R, CSF2RA (includes EG:1438), CXCL12, CXCR7, CYR61, DUSP1, DYRK3, EDG1, ERBB3, FCER1G, FGF7, FLT1, GADD45A, GADD45B, GFRA2, GHR, GZMB, HMGN1, ID2, IGF1, IL6ST, IRS1, IRS3, LAPTM4B, LATS…	108
Cell Death	survival	survival of cell lines	6.66e-05	ABCB1, ABCC1, ABCC3, ACE, ACVR2A, ADK, AKAP13, APEX1, BCL2L1, BIRC5, BMP2, BRCA1, BRCA2, BUB1B, CAMK2D, CASP3, CAT, CAV1, CCND1, CDH1, CHEK1, CHEK2, CHKA, CSF2RA (includes EG:1438), CXCL12, CXCR7, CYR61, DUSP1, DYRK3, EDG1, ERBB3, FLT1, GADD45A, GHR, HMGN1, ID2, IGF1, IL6ST, IRS1, LATS2, LGALS3, MAD2L1, MTMR7, NR3C1, NTRK2, PBK, PHKA2, POLB, POR, PPP1CA, PPP1R12B, PPP2R1B, PPP2R5A, PPP2R5C, PRKCE…	70
Cell Death	survival	survival of tumor cell lines	8.37e-05	ABCC1, ABCC3, ACE, ACVR2A, ADK, AKAP13, APEX1, BCL2L1, BIRC5, BRCA1, BRCA2, BUB1B, CAMK2D, CASP3, CAT, CAV1, CCND1, CDH1, CHEK1, CHEK2, CHKA, CXCL12, CXCR7, DUSP1, DYRK3, FLT1, ID2, IGF1, LATS2, LGALS3, MAD2L1, MTMR7, NR3C1, NTRK2, PBK, PHKA2, PPP1CA, PPP1R12B, PPP2R1B, PPP2R5A, PPP2R5C, PRKCE, PRKCQ, PTPRF, PTPRG, PTPRM, PYCARD, RAD51, ROR1 (includes EG:4919), RRM2, RRM2B, TCF7L1, TGFBR2, TWIST1…	56
Cell Death	survival	survival of eukaryotic cells	9.35e-05	ABCB1, ABCB1B, ABCC1, ABCC3, ACE, ACVR2A, ADK, AKAP13, APEX1, B4GALT5, BCL2L1, BIRC5, BMP2, BRCA1, BRCA2, BUB1B, C5, CAMK2D, CASP3, CAT, CAV1, CCND1, CD44, CDC2, CDH1, CDH5, CEACAM1, CHEK1, CHEK2, CHKA, CSF1R, CSF2RA (includes EG:1438), CXCL12, CXCR7, CYR61, DUSP1, DYRK3, EDG1, ERBB3, FCER1G, FLT1, GADD45A, GADD45B, GFRA2, GHR, HMGN1, ID2, IGF1, IL6ST, IRS1, LATS2, LGALS3, MAD2L1, METAP2, MTMR7, …	98
Cell Death	cell viability	cell viability of endothelioma cell lines	0.00111	IGF1, THBS1, THBS2, VEGFA	4
Cellular Growth and Proliferation	growth	growth of cells	3.67e-18	ABCB1, ABCC5, ACTN4, ACVR2A, ADAM12, ADAM15, ADCY3, ADIPOQ, ADIPOR2, AGTR1, AHCY, AKAP12, AKAP13, ANP32A, APCDD1, AR, ATF3, AURKA, BCL2L1, BIRC5, BMP2, BMP6, BNIPL, BRCA1, BRCA2, BTG1, C3, C19ORF10, C6ORF108, CA3, CALR, CAT, CAV1, CBLB, CBX1, CBX7, CCL11, CCNA2, CCNB1, CCND1, CCND2, CCT3, CCT5, CCT7, CD24, CD44, CD82, CD320, CDC2, CDCA4, CDCA8, CDH1, CDH5, CDK4, CEACAM1, CEBPA, CHKA, CKS1B, CMA1,…	254
Cellular Growth and Proliferation	growth	growth of eukaryotic cells	1.86e-15	ABCB1, ABCC5, ACTN4, ACVR2A, ADIPOQ, AGTR1, AKAP12, ANP32A, APCDD1, AR, ATF3, AURKA, BCL2L1, BIRC5, BMP2, BMP6, BNIPL, BRCA1, BTG1, C3, C19ORF10, CALR, CAT, CAV1, CBLB, CBX1, CBX7, CCL11, CCNA2, CCND1, CCND2, CD24, CD44, CD82, CD320, CDC2, CDCA4, CDCA8, CDH1, CDH5, CDK4, CEACAM1, CEBPA, CHKA, CKS1B, CMA1, CRABP2, CSF1R, CSF2RA (includes EG:1438), CXCL12, CXCL15, CXCR7, CYR61, DAB2, DCN, DLC1, DMT…	181
Cellular Growth and Proliferation	growth	growth of cell lines	5.95e-12	ABCB1, ABCC5, ACTN4, ACVR2A, ADIPOQ, AGTR1, AKAP12, ANP32A, AR, ATF3, AURKA, BCL2L1, BIRC5, BMP2, BMP6, BNIPL, BRCA1, CALR, CAT, CAV1, CBLB, CBX7, CCND1, CD44, CD320, CDC2, CDCA4, CDCA8, CDH1, CDK4, CEACAM1, CEBPA, CHKA, CKS1B, CRABP2, CSF1R, CSF2RA (includes EG:1438), CXCL12, CXCR7, CYR61, DAB2, DCN, DLC1, DMTF1, EDG1, EEF1D, EIF2AK2, ERBB3, ERRFI1, ESR1, EZH2, FCER1G, FGF7, FGF10, FGFR2, FLI1, …	138
Cellular Growth and Proliferation	growth	growth of tumor cell lines	8.08e-10	ABCB1, ACTN4, ACVR2A, AGTR1, AKAP12, AR, ATF3, AURKA, BCL2L1, BIRC5, BMP6, BNIPL, BRCA1, CALR, CAT, CAV1, CBX7, CCND1, CD44, CD320, CDC2, CDCA4, CDCA8, CDH1, CDK4, CEACAM1, CEBPA, CKS1B, CRABP2, CXCL12, CXCR7, CYR61, DAB2, DCN, DLC1, ERBB3, ESR1, EZH2, FCER1G, FGF7, FGF10, FGFR2, FLT1, FOLR1, FOXC1, FXN, GADD45A, HOXC6, ID1, IFI16, IGF1, IGF2R, IGFBP4, IGHM, IL6ST, IRS1, ITGA1, KIF20A, KLF2, LGAL…	105
Cellular Growth and Proliferation	growth	growth of prostate cancer cell lines	5.69e-06	AKAP12, AR, BCL2L1, BMP6, BRCA1, CAV1, CBX7, CCND1, CDH1, CEACAM1, DAB2, FGF7, FGF10, HOXC6, IFI16, IGF1, PA2G4, PPARG, PRKAR2B, PRKCE, RP6-213H19.1, SAT1, TAF7, TMEPAI	24
Cellular Growth and Proliferation	growth	growth of breast cancer cell lines	6.17e-05	AR, BCL2L1, BIRC5, BRCA1, CAT, CAV1, CCND1, CD44, CDH1, CEACAM1, CRABP2, CXCR7, CYR61, DAB2, DCN, DLC1, ESR1, IGF1, IRS1, LGALS3, NFATC4, NME1, PECAM1, PRKCH, PTPRG, S100A4, SAT1, SKP2, SMOX, TEK, TYMS	31
Cellular Growth and Proliferation	growth	growth of cervical cancer cell lines	0.000295	ACVR2A, BIRC5, CDCA4, FOXC1, GADD45A, ITGA1, PAK4, RP6-213H19.1, SGMS1, TAF9B, TRIM35, TSPYL2, UHRF1	13
Cellular Growth and Proliferation	growth	arrest in growth of cells	0.000389	AKAP12, BMP2, CAV1, CBX7, CCND1, CDK4, CEBPA, DAB2, DMTF1, EIF2AK2, ENG, EZH2, FLI1, FOXC1, GADD45A, HIPK2, ID3, IGHM, IL6ST, NDN, PIAS2, PPARG, SKP2, TAF7, TAL1, TGFBR2, TP63, TSHR, ZNF148	29
Cellular Growth and Proliferation	growth	growth of fibroblast cell lines	0.000919	ADIPOQ, AKAP12, ANP32A, CAV1, CCND1, CDK4, CEACAM1, CEBPA, CSF2RA (includes EG:1438), DMTF1, EEF1D, EIF2AK2, ERBB3, ERRFI1, FLI1, GADD45B, ID1, IGF1, IRS1, MITF, MPHOSPH1, MST1R, NCOA4, PKP3, PRKAR2B, PRKCE, RASGRP2, SHMT1, SMARCA2, STMN1, TFRC, UBE2C	32
Cellular Growth and Proliferation	growth	growth of epithelial cells	0.00111	BMP6, CCND1, CCND2, CDH1, CDK4, EZH2, FGF7, FGF10, ID2, MST1R, PRKCH, TIMELESS, TNFAIP6, TP63, VEGFA	15
Cellular Growth and Proliferation	proliferation	proliferation of cells	2.17e-17	ABCB1, ACVR1C, ACVR2A, ADAM15, ADAMTS1, ADIPOQ, ADORA1, AEBP1, AGTR1, AGTRL1, AKAP13, ALDH1L1, ANGPTL4, ANP32A, AOF2, AR, ARD1A, ARHGAP24, ATF3, ATF5, ATP6V0A2, ATPIF1, BCL2L1, BGN, BIRC5, BMP2, BMP6, BNIPL, BRCA1, BRCA2, BTG1, BTG3, BUB1 (includes EG:699), BUB1B, C3, C5, C19ORF10, C5ORF13, C6ORF108, CALR, CASP3, CAT, CAV1, CAV2, CBFA2T3, CBLB, CCND1, CCND2, CCNF, CCNG2, CCR2, CD9, CD24, CD36, CD…	298
Cellular Growth and Proliferation	proliferation	proliferation of cell lines	1.19e-11	ACVR1C, AGTR1, AGTRL1, ALDH1L1, AR, ARD1A, ATP6V0A2, BCL2L1, BIRC5, BMP2, BRCA1, BRCA2, BTG1, BTG3, C19ORF10, C5ORF13, CAT, CAV1, CAV2, CCND1, CCND2, CCNG2, CD9, CD24, CD44, CDH1, CDK4, CEACAM1, CEBPA, CHEK1, CHEK2, CHKA, CSF1R, CSF2RA (includes EG:1438), CST6, CTSB, CXCL12, CXCR7, CYP2J2, CYR61, DCK, DCN, DLC1, DMTF1, DOK2, DTL, EDG1, EDG5, EIF2AK2, ENG, ENTPD1, ERBB3, ERO1L, ESM1, ESR1, EZH2, F…	140
Cellular Growth and Proliferation	proliferation	proliferation of eukaryotic cells	4.61e-11	ACVR1C, ACVR2A, ADAM15, ADAMTS1, ADIPOQ, AEBP1, AGTR1, AGTRL1, AKAP13, ALDH1L1, ANGPTL4, AR, ARD1A, ARHGAP24, ATP6V0A2, ATPIF1, BCL2L1, BGN, BIRC5, BMP2, BMP6, BRCA1, BRCA2, BTG1, BTG3, C3, C5, C19ORF10, C5ORF13, CALR, CASP3, CAT, CAV1, CAV2, CBLB, CCND1, CCND2, CCNF, CCNG2, CCR2, CD9, CD24, CD36, CD44, CD47, CD209, CD274, CD1D, CDC37, CDH1, CDK4, CDON, CEACAM1, CEBPA, CHEK1, CHEK2, CHKA, CMA1, C…	222
Cellular Growth and Proliferation	proliferation	proliferation of tumor cell lines	3.05e-07	ACVR1C, ALDH1L1, AR, ARD1A, BCL2L1, BIRC5, BRCA1, BRCA2, CAT, CAV1, CCND1, CCND2, CCNG2, CD24, CD44, CDH1, CEACAM1, CEBPA, CHEK1, CHEK2, CHKA, CST6, CTSB, CXCL12, CYP2J2, CYR61, DCN, DLC1, DMTF1, DOK2, DTL, EDG5, ENTPD1, ERBB3, ESR1, EZH2, FGF7, FGFRL1, FLI1, FLT1, FOLR1, GHR, GPR182, HIPK2, HOXC6, HSD11B1, ID1, ID2, IGBP1, IGF1, IGF2R, IGFBP4, IL15RA, IL6ST, ITGA1, KLF2, KLF5, MMP19, MNAT1, MST1…	90
Cellular Growth and Proliferation	proliferation	proliferation of endothelial cells	5.84e-07	ADAM15, ADAMTS1, ANGPTL4, ARHGAP24, ATPIF1, CALR, CAV1, CAV2, CD36, CD44, CEACAM1, CSF1R, ENG, FGFR2, FLT1, IGF1, ITGA1, NRP1, PDGFRA, PF4, PTGIR, SPRED1, TFPI, THBS1, TIMP2, TNFSF12, VEGFA, VEGFB (includes EG:7423), VLDLR	29
Cellular Growth and Proliferation	colony formation	colony formation	1.09e-07	ADIPOQ, AKAP12, ATF3, BCL2L1, BIRC5, CAV1, CCND1, CCNG2, CD9, CD44, CD82, CEBPA, CHEK1, CSF1R, CSF2RA (includes EG:1438), CXCL12, CYR61, DCK, DCN, DLC1, DOCK4, DOK2, DYRK3, EPAS1, ESR1, FLI1, FOLR1, FXN, GADD45A, GADD45B, GZMB, HRASLS3, IFI16, IGF1, IGFBP4, IHPK2, IL6ST, IRS1, LAPTM4B, LOXL1, LUM, MAD2L1, MIF, MITF, MST1R, NDN, NR3C1, PBK, PDLIM2, PHLDA1, PLK4, PRCC, PRKAR1A, PTPRF, PTPRG, PTPRS …	71
Cellular Growth and Proliferation	colony formation	colony formation of cells	1.09e-07	ADIPOQ, AKAP12, ATF3, BCL2L1, BIRC5, CAV1, CCND1, CCNG2, CD9, CD44, CD82, CEBPA, CHEK1, CSF1R, CSF2RA (includes EG:1438), CXCL12, CYR61, DCK, DCN, DLC1, DOCK4, DOK2, DYRK3, EPAS1, ESR1, FLI1, FOLR1, FXN, GADD45A, GADD45B, GZMB, HRASLS3, IFI16, IGF1, IGFBP4, IHPK2, IL6ST, IRS1, LAPTM4B, LOXL1, LUM, MAD2L1, MIF, MITF, MST1R, NDN, NR3C1, PBK, PDLIM2, PHLDA1, PLK4, PRCC, PRKAR1A, PTPRF, PTPRG, PTPRS …	71
Cellular Growth and Proliferation	colony formation	colony formation of eukaryotic cells	6.43e-07	ADIPOQ, AKAP12, ATF3, BCL2L1, CAV1, CCND1, CCNG2, CD9, CD44, CD82, CEBPA, CSF1R, CSF2RA (includes EG:1438), CYR61, DCK, DCN, DLC1, DOCK4, DOK2, DYRK3, EPAS1, ESR1, FLI1, FOLR1, FXN, GADD45A, GADD45B, GZMB, HRASLS3, IFI16, IGF1, IGFBP4, IHPK2, IL6ST, IRS1, LOXL1, LUM, MAD2L1, MIF, MITF, MST1R, NDN, PBK, PDLIM2, PLK4, PRCC, PRKAR1A, PTPRF, PTPRG, PTPRS (includes EG:5802), RP6-213H19.1, RRM1, RRM2, …	64
Cellular Growth and Proliferation	colony formation	colony formation of cell lines	1.32e-06	ADIPOQ, AKAP12, ATF3, BCL2L1, CAV1, CCND1, CCNG2, CD44, CD82, CSF1R, CSF2RA (includes EG:1438), CYR61, DCK, DLC1, EPAS1, FLI1, FOLR1, FXN, GADD45A, GADD45B, GZMB, HRASLS3, IFI16, IGF1, IGFBP4, IHPK2, IL6ST, IRS1, LOXL1, LUM, MAD2L1, MST1R, NDN, PBK, PDLIM2, PLK4, PRCC, PRKAR1A, PTPRF, PTPRG, PTPRS (includes EG:5802), RP6-213H19.1, RRM1, RRM2, SOCS2, TACSTD1, TRAF4, TSPYL2, UBE2C, VEGFA, VEGFB (in…	51
Cellular Growth and Proliferation	colony formation	colony formation of tumor cell lines	2.45e-05	ADIPOQ, ATF3, BCL2L1, CAV1, CCNG2, CD44, CD82, CYR61, DLC1, EPAS1, FOLR1, FXN, GADD45A, GADD45B, GZMB, HRASLS3, IFI16, IGFBP4, IHPK2, IL6ST, IRS1, LOXL1, LUM, MAD2L1, MST1R, NDN, PBK, PDLIM2, PRKAR1A, PTPRS (includes EG:5802), RP6-213H19.1, RRM2, TRAF4, TSPYL2, VEGFA, VEGFB (includes EG:7423)	36
Cellular Growth and Proliferation	quantity	quantity of cell lines	0.000586	ACVR1C, AR, BCL2L1, BIRC5, BRCA1, CAT, CAV1, CCNB1, CCND1, CEBPA, CYP2J2, ERRFI1, ESR1, IGF1, IL7R, MPHOSPH1, NFATC1, PRC1, RAPGEF3, SKP2, STMN1, THBS1, THBS2, TIMP3, TNFRSF11A, TYMS, VEGFA	27
Cellular Growth and Proliferation	hypertrophy	hypertrophy of adipocytes	0.00111	LEPR, MMP3, MMP19, PPARG	4
Cell Cycle	cell stage	cell stage	4.27e-15	AKAP12, AR, ATF3, AURKA, AURKB, BCL2L1, BIRC5, BMP2, BMP6, BRCA1, BRCA2, BTG3, BUB1 (includes EG:699), BUB1B, C5, C13ORF15, CALR, CAMK2D, CAV1, CCNA2, CCNB1, CCND1, CCND2, CCNF, CCNG2, CD44, CDC2, CDC20, CDCA5, CDCA8, CDH1, CDK4, CDKN3, CEBPA, CENPE, CENPF, CENPI, CHEK1, CHEK2, CHKA, CKAP2 (includes EG:26586), CKS2 (includes EG:1164), CUL3, CXCL12, CYR61, DBF4, DCN, DMTF1, DUSP1, ECT2, EDG1, EIF2…	144
Cell Cycle	cell stage	cell stage of cells	3.16e-13	AKAP12, AR, ATF3, AURKA, AURKB, BCL2L1, BIRC5, BMP2, BMP6, BRCA1, BRCA2, BTG3, BUB1 (includes EG:699), BUB1B, C5, C13ORF15, CALR, CAMK2D, CAV1, CCNA2, CCNB1, CCND1, CCND2, CCNF, CCNG2, CD44, CDC2, CDC20, CDCA5, CDCA8, CDH1, CDK4, CDKN3, CEBPA, CENPE, CENPF, CENPI, CHEK1, CHEK2, CHKA, CKAP2 (includes EG:26586), CKS2 (includes EG:1164), CUL3, CXCL12, CYR61, DBF4, DCN, DMTF1, DUSP1, ECT2, EDG1, EIF2…	128
Cell Cycle	cell stage	cell stage of eukaryotic cells	3.13e-11	AKAP12, AR, ATF3, AURKA, AURKB, BCL2L1, BIRC5, BMP2, BMP6, BRCA1, BRCA2, C5, C13ORF15, CAV1, CCNA2, CCNB1, CCND1, CCND2, CCNG2, CD44, CDC2, CDCA8, CDH1, CDK4, CEBPA, CENPE, CENPI, CHEK1, CHEK2, CHKA, CKAP2 (includes EG:26586), CKS2 (includes EG:1164), CUL3, CXCL12, CYR61, DCN, DMTF1, DUSP1, ECT2, EDG1, EIF2AK2, EPB41L1, ERBB3, ERCC6L, FANCL, FBXO5, FIGF, FLT1, GADD45A, GADD45B, GATA6, GHR, GNAS, …	98
Cell Cycle	cell stage	arrest in cell stage	9.1e-09	AKAP12, AR, AURKA, AURKB, BCL2L1, BIRC5, BMP2, BRCA1, BUB1 (includes EG:699), BUB1B, CAV1, CCNA2, CCNB1, CCND1, CCND2, CD44, CDC2, CDC20, CDK4, CEBPA, CENPE, CENPI, CHEK1, CHEK2, CHKA, CKAP2 (includes EG:26586), CYR61, DCN, DUSP1, EIF2AK2, EPB41L1, FBXO5, GADD45A, GADD45B, GHR, GNAS, GSG2, GTF2I, ID3, IGF1, IGHM, KNTC1, LATS2, LGALS3, MAD2L1, MNAT1, NR3C1, PIAS1, PIAS2, POLB, PPAP2C, PPARG, PRDM5…	67
Cell Cycle	cell stage	arrest in cell stage of cells	9.1e-09	AKAP12, AR, AURKA, AURKB, BCL2L1, BIRC5, BMP2, BRCA1, BUB1 (includes EG:699), BUB1B, CAV1, CCNA2, CCNB1, CCND1, CCND2, CD44, CDC2, CDC20, CDK4, CEBPA, CENPE, CENPI, CHEK1, CHEK2, CHKA, CKAP2 (includes EG:26586), CYR61, DCN, DUSP1, EIF2AK2, EPB41L1, FBXO5, GADD45A, GADD45B, GHR, GNAS, GSG2, GTF2I, ID3, IGF1, IGHM, KNTC1, LATS2, LGALS3, MAD2L1, MNAT1, NR3C1, PIAS1, PIAS2, POLB, PPAP2C, PPARG, PRDM5…	67
Cell Cycle	cell stage	cell stage of cell lines	3.11e-08	AKAP12, AR, AURKA, AURKB, BCL2L1, BIRC5, BMP2, BRCA1, BRCA2, CAV1, CCNA2, CCNB1, CCND1, CCND2, CCNG2, CDC2, CDCA8, CDH1, CDK4, CEBPA, CENPE, CENPI, CHEK1, CHEK2, CHKA, CKAP2 (includes EG:26586), CXCL12, CYR61, DCN, DMTF1, DUSP1, ECT2, EIF2AK2, EPB41L1, ERCC6L, FBXO5, GADD45A, GATA6, GHR, GTF2I, ID3, IGF1, IGHM, IRS1, IRS3, KIF20A, KIF4A, LATS2, LGALS3, MAD2L1, MNAT1, MPHOSPH1, NASP, NR3C1, PIAS1,…	73
Cell Cycle	cell stage	cell stage of tumor cell lines	7.36e-08	AR, AURKA, BIRC5, BMP2, BRCA1, BRCA2, CCNA2, CCNB1, CCND1, CCND2, CCNG2, CDC2, CDCA8, CDH1, CDK4, CEBPA, CENPE, CENPI, CHEK1, CHEK2, CHKA, CYR61, DCN, DUSP1, ECT2, EPB41L1, ERCC6L, FBXO5, GADD45A, ID3, IGF1, IGHM, KIF20A, KIF4A, LATS2, LGALS3, MAD2L1, MNAT1, MPHOSPH1, NASP, NR3C1, PIAS1, PPARG, PRDM5, RPL5, RRM2B, SKP2, SPC25, STIL, SULF1, TIMP2, TOP2A, TP63, TYMS, WEE1, YWHAG	56
Cell Cycle	cell stage	arrest in cell stage of cell lines	9.07e-08	AKAP12, AR, BCL2L1, BIRC5, BMP2, BRCA1, CAV1, CCNA2, CCNB1, CCND1, CCND2, CDC2, CDK4, CEBPA, CENPE, CENPI, CHEK1, CHEK2, CHKA, CKAP2 (includes EG:26586), CYR61, DCN, DUSP1, EIF2AK2, EPB41L1, FBXO5, GADD45A, GHR, GTF2I, ID3, IGF1, IGHM, LATS2, LGALS3, MAD2L1, MNAT1, NR3C1, PIAS1, PPAP2C, PRDM5, PTPN11, RPL5, RRM2B, SKP2, TFRC, TIMP2, TP63, TYMS, WEE1, YWHAG	50
Cell Cycle	cell stage	arrest in cell stage of eukaryotic cells	1.22e-07	AKAP12, AR, BCL2L1, BIRC5, BMP2, BRCA1, CAV1, CCNA2, CCNB1, CCND1, CCND2, CD44, CDC2, CDK4, CEBPA, CENPE, CENPI, CHEK1, CHEK2, CHKA, CKAP2 (includes EG:26586), CYR61, DCN, DUSP1, EIF2AK2, EPB41L1, FBXO5, GADD45A, GADD45B, GHR, GNAS, GSG2, GTF2I, ID3, IGF1, IGHM, LATS2, LGALS3, MAD2L1, MNAT1, NR3C1, PIAS1, PPAP2C, PRDM5, PRKCH, PTPN11, RPL5, RRM2B, SKP2, SMARCA2, TFRC, TIMP2, TP63, TYMS, WEE1, YWH…	56
Cell Cycle	cell stage	arrest in cell stage of tumor cell lines	2.2e-07	AR, BIRC5, BMP2, BRCA1, CCNA2, CCNB1, CCND1, CDC2, CEBPA, CENPE, CENPI, CHEK1, CHEK2, CHKA, CYR61, DCN, DUSP1, EPB41L1, FBXO5, GADD45A, ID3, IGF1, IGHM, LATS2, LGALS3, MAD2L1, MNAT1, NR3C1, PIAS1, PRDM5, RPL5, RRM2B, SKP2, TIMP2, TP63, TYMS, WEE1, YWHAG	38
Cell Cycle	cell stage	cell stage of cervical cancer cell lines	3.05e-06	AURKA, BIRC5, BRCA2, CCNA2, CDCA8, CDK4, CENPE, CENPI, CHEK1, ECT2, ERCC6L, FBXO5, KIF20A, KIF4A, LATS2, MAD2L1, NASP, SPC25, STIL, TOP2A	20
Cell Cycle	cell stage	cell stage of connective tissue cells	6.42e-06	ATF3, BIRC5, BRCA2, CCNB1, CCND1, CDK4, CEBPA, CHEK2, CUL3, FIGF, GADD45A, GRB10, HMGN1, ID2, ID3, IRS1, LATS2, MAD2L1, SKP2, SMARCA2	20
Cell Cycle	cell stage	cell stage of fibroblasts	1.84e-05	ATF3, BRCA2, CCNB1, CCND1, CDK4, CHEK2, CUL3, FIGF, GADD45A, GRB10, HMGN1, ID2, ID3, IRS1, LATS2, MAD2L1, SKP2, SMARCA2	18
Cell Cycle	cell stage	delay in cell stage	3.67e-05	BCL2L1, BIRC5, BRCA1, BUB1B, CCNB1, CCND1, CDC2, CDK4, ECT2, GADD45A, GRB10, IFI16, IGF1, MAD2L1, NASP, PPARG, PPP1R1A, TOP2A	18
Cell Cycle	cell stage	delay in cell stage of cells	3.67e-05	BCL2L1, BIRC5, BRCA1, BUB1B, CCNB1, CCND1, CDC2, CDK4, ECT2, GADD45A, GRB10, IFI16, IGF1, MAD2L1, NASP, PPARG, PPP1R1A, TOP2A	18
Cell Cycle	cell stage	cell stage of breast cancer cell lines	8.45e-05	AR, BRCA1, CCND1, CCND2, CDC2, CDH1, CHEK1, DCN, IGF1, LGALS3, PPARG, PRDM5, SKP2, SULF1, TYMS, WEE1	16
Cell Cycle	cell stage	arrest in cell stage of breast cancer cell lines	8.78e-05	AR, BRCA1, CCND1, CDC2, CHEK1, DCN, IGF1, LGALS3, PRDM5, SKP2, TYMS, WEE1	12
Cell Cycle	cell stage	initiation of cell stage	0.000351	BCL2L1, CCNA2, CCND1, CDC2, CDK4, CXCL12, GATA6, IGF1, IRS1, MAD2L1, PDGFRA, SKP2	12
Cell Cycle	cell stage	initiation of cell stage of cells	0.000351	BCL2L1, CCNA2, CCND1, CDC2, CDK4, CXCL12, GATA6, IGF1, IRS1, MAD2L1, PDGFRA, SKP2	12
Cell Cycle	cell stage	cell stage of fibroblast cell lines	0.000855	AKAP12, AURKA, BRCA1, CAV1, CCND1, CDK4, CEBPA, CHEK1, CKAP2 (includes EG:26586), DMTF1, GADD45A, GATA6, GTF2I, IGF1, IRS1, LATS2, MAD2L1, PPAP2C, PTPN11, PVR, SKP2	21
Cell Cycle	cell division process	cell division process of cells	2.25e-13	AKAP12, ANGPTL2, AR, ASPM, ATF3, ATF5, AURKA, AURKB, BCL2L1, BIK, BIRC5, BMP2, BMP6, BRCA1, BRCA2, BTG3, BUB1 (includes EG:699), BUB1B, C5, C13ORF15, CALR, CAMK2D, CASP3, CAV1, CCNA2, CCNB1, CCND1, CCND2, CCNF, CCNG2, CCT7, CD44, CD274, CD320, CDC2, CDC20, CDCA5, CDCA8, CDH1, CDK4, CDKN3, CEACAM1, CEBPA, CENPE, CENPF, CENPI, CHEK1, CHEK2, CHKA, CKAP2 (includes EG:26586), CKS2 (includes EG:1164), …	177
Cell Cycle	cell division process	cell division process of eukaryotic cells	1.53e-10	AKAP12, AR, ASPM, ATF3, AURKA, AURKB, BCL2L1, BIK, BIRC5, BMP2, BMP6, BRCA1, BRCA2, C5, C13ORF15, CAV1, CCNA2, CCNB1, CCND1, CCND2, CCNF, CCNG2, CD44, CD274, CD320, CDC2, CDCA8, CDH1, CDK4, CEBPA, CENPE, CENPI, CHEK1, CHEK2, CHKA, CKAP2 (includes EG:26586), CKS2 (includes EG:1164), CSF1R, CUL3, CXCL12, CYR61, DBF4, DCN, DMTF1, DUSP1, ECT2, EDG1, EIF2AK2, EPB41L1, ERBB3, ERCC6L, ESR1, EZH2, FANCL,…	129
Cell Cycle	cell division process	arrest in cell division process of cells	3.62e-10	AKAP12, AR, AURKA, AURKB, BCL2L1, BIRC5, BMP2, BRCA1, BUB1 (includes EG:699), BUB1B, CAV1, CCNA2, CCNB1, CCND1, CCND2, CCNG2, CD44, CDC2, CDC20, CDH1, CDK4, CDKN3, CEBPA, CENPE, CENPI, CHEK1, CHEK2, CHKA, CKAP2 (includes EG:26586), CUL3, CYR61, DCN, DMTF1, DUSP1, EIF2AK2, EPB41L1, FBXO5, GADD45A, GADD45B, GHR, GNAS, GSG2, GTF2I, HIPK2, HSP90AA1, ID2, ID3, IFI16, IGF1, IGHM, IRF9, KNTC1, LATS2, LG…	89
Cell Cycle	cell division process	arrest in cell division process of tumor cell lines	6e-10	AR, AURKA, BIRC5, BMP2, BRCA1, CCNA2, CCNB1, CCND1, CDC2, CDK4, CEBPA, CENPE, CENPI, CHEK1, CHEK2, CHKA, CKAP2 (includes EG:26586), CYR61, DCN, DUSP1, EPB41L1, FBXO5, GADD45A, ID3, IFI16, IGF1, IGHM, LATS2, LGALS3, MAD2L1, MNAT1, NR3C1, PFTK1, PIAS1, PPARG, PRDM5, RPL5, RRM2B, SKP2, SMARCA2, SSBP2, TIMP2, TP63, TYMS, WEE1, YWHAG, ZEB1, ZFHX3	48
Cell Cycle	cell division process	arrest in cell division process of cell lines	2.68e-09	AKAP12, AR, AURKA, BCL2L1, BIRC5, BMP2, BRCA1, CAV1, CCNA2, CCNB1, CCND1, CCND2, CCNG2, CDC2, CDK4, CEBPA, CENPE, CENPI, CHEK1, CHEK2, CHKA, CKAP2 (includes EG:26586), CYR61, DCN, DMTF1, DUSP1, EIF2AK2, EPB41L1, FBXO5, GADD45A, GHR, GTF2I, HIPK2, ID3, IFI16, IGF1, IGHM, LATS2, LGALS3, MAD2L1, MNAT1, NR3C1, PFTK1, PIAS1, PPAP2C, PPARG, PRDM5, PTPN11, RPL5, RRM2B, SKP2, SMARCA2, SSBP2, TFRC, TIMP2,…	61
Cell Cycle	cell division process	arrest in cell division process of eukaryotic cells	3.7e-09	AKAP12, AR, AURKA, BCL2L1, BIRC5, BMP2, BRCA1, CAV1, CCNA2, CCNB1, CCND1, CCND2, CCNG2, CD44, CDC2, CDK4, CEBPA, CENPE, CENPI, CHEK1, CHEK2, CHKA, CKAP2 (includes EG:26586), CYR61, DCN, DMTF1, DUSP1, EIF2AK2, EPB41L1, FBXO5, GADD45A, GADD45B, GHR, GNAS, GSG2, GTF2I, HIPK2, ID2, ID3, IFI16, IGF1, IGHM, LATS2, LGALS3, LGALS12, LY6C1, MAD2L1, MAP4, MNAT1, NR3C1, PFTK1, PIAS1, PPAP2C, PPARG, PRDM5, P…	70
Cell Cycle	cell division process	cell division process of cell lines	2.59e-08	AKAP12, AR, AURKA, AURKB, BCL2L1, BIRC5, BMP2, BRCA1, BRCA2, CAV1, CCNA2, CCNB1, CCND1, CCND2, CCNG2, CD44, CDC2, CDCA8, CDH1, CDK4, CEBPA, CENPE, CENPI, CHEK1, CHEK2, CHKA, CKAP2 (includes EG:26586), CSF1R, CXCL12, CYR61, DBF4, DCN, DMTF1, DUSP1, ECT2, EIF2AK2, EPB41L1, ERBB3, ERCC6L, ESR1, EZH2, FBXO5, FCGR2B, FGF7, FGF10, FIGF, GADD45A, GATA6, GHR, GTF2I, HIPK2, ID1, ID2, ID3, IFI16, IGF1, IGH…	97
Cell Cycle	cell division process	cell division process of tumor cell lines	4.65e-08	AR, AURKA, BIRC5, BMP2, BRCA1, BRCA2, CCNA2, CCNB1, CCND1, CCND2, CCNG2, CD44, CDC2, CDCA8, CDH1, CDK4, CEBPA, CENPE, CENPI, CHEK1, CHEK2, CHKA, CKAP2 (includes EG:26586), CYR61, DBF4, DCN, DUSP1, ECT2, EPB41L1, ERBB3, ERCC6L, ESR1, EZH2, FBXO5, FIGF, GADD45A, ID3, IFI16, IGF1, IGHM, KIF20A, KIF4A, LATS2, LGALS3, MAD2L1, MCM7, MNAT1, MPHOSPH1, NASP, NR3C1, PFTK1, PIAS1, PPARG, PRDM5, RPL5, RRM2B,…	71
Cell Cycle	cell division process	cell division process of cervical cancer cell lines	8.65e-06	AURKA, BIRC5, BRCA2, CCNA2, CDCA8, CDK4, CENPE, CENPI, CHEK1, DBF4, ECT2, ERCC6L, FBXO5, KIF20A, KIF4A, LATS2, MAD2L1, NASP, SMARCA2, SPC25, STIL, TOP2A	22
Cell Cycle	cell division process	cell division process of connective tissue cells	6.28e-05	ATF3, BIRC5, BRCA2, CCNB1, CCND1, CCNF, CDK4, CEBPA, CHEK2, CUL3, FIGF, GADD45A, GRB10, HMGN1, ID2, ID3, IGF1, IRS1, LATS2, MAD2L1, MAP4, NTRK2, SKP2, SMARCA2, VEGFA	25
Cell Cycle	cell division process	initiation of cell division process of cells	7.2e-05	BCL2L1, CCNA2, CCND1, CDC2, CDK4, CXCL12, FCGR2B, GATA6, IGF1, IGHM, IRS1, MAD2L1, PDGFRA, SKP2	14
Cell Cycle	cell division process	delay in cell division process of cells	0.000121	BCL2L1, BIRC5, BRCA1, BUB1B, CCNB1, CCND1, CDC2, CDC20, CDK4, ECT2, GADD45A, GRB10, IFI16, IGF1, MAD2L1, NASP, PPARG, PPP1R1A, TOP2A	19
Cell Cycle	cell division process	cell division process of fibroblasts	0.000135	ATF3, BRCA2, CCNB1, CCND1, CCNF, CDK4, CHEK2, CUL3, FIGF, GADD45A, GRB10, HMGN1, ID2, ID3, IGF1, IRS1, LATS2, MAD2L1, MAP4, NTRK2, SKP2, SMARCA2	22
Cell Cycle	cell division process	cell division process of muscle cells	0.000195	BMP2, BMP6, C13ORF15, CCNA2, CCND1, CDK4, EIF2AK2, GATA6, ID2, IGF1, JARID2, MNAT1, SKP2, SNTA1	14
Cell Cycle	cell division process	cell division process of breast cancer cell lines	0.000398	AR, BRCA1, CCND1, CCND2, CDC2, CDH1, CHEK1, DCN, ERBB3, ESR1, EZH2, IGF1, LGALS3, PPARG, PRDM5, SKP2, SULF1, TYMS, WEE1	19
Cell Cycle	cell division process	arrest in cell division process of breast cancer cell lines	0.000449	AR, BRCA1, CCND1, CDC2, CHEK1, DCN, IGF1, LGALS3, PRDM5, SKP2, TYMS, WEE1	12
Cell Cycle	cell division process	cell division process of fibroblast cell lines	0.000667	AKAP12, AURKA, BCL2L1, BRCA1, CAV1, CCND1, CCND2, CDK4, CEBPA, CHEK1, CKAP2 (includes EG:26586), DMTF1, GADD45A, GATA6, GTF2I, ID1, ID2, ID3, IGF1, IRS1, LATS2, MAD2L1, MITF, PPAP2C, PPARG, PTPN11, PVR, SKP2, TP63	29
Cell Cycle	cell division process	cell division process of cardiomyocytes	0.000756	CCNA2, CCND1, CDK4, JARID2, SKP2	5
Cell Cycle	cell division process	cell division process of ovarian cancer cells	0.0009	BIRC5, GADD45A, MAD2L1	3
Cell Cycle	cell division process	arrest in cell division process of cervical cancer cell lines	0.000905	AURKA, BIRC5, CCNA2, CENPE, CENPI, CHEK1, FBXO5, LATS2, SMARCA2	9
Cell Cycle	mitosis	mitosis	3.16e-13	AURKA, AURKB, BIRC5, BMP2, BMP6, BRCA1, BRCA2, BTG3, BUB1 (includes EG:699), BUB1B, C5, CCNA2, CCNB1, CCND1, CCNF, CDC2, CDC20, CDCA5, CDCA8, CEBPA, CENPE, CENPI, CHEK1, CKAP2 (includes EG:26586), CKS2 (includes EG:1164), DBF4, ECT2, EDG1, ERBB3, ERRFI1, FBXO5, FIGF, FLT1, FOXC1, GADD45A, GADD45B, HSP90AA1, IGF1, IRS1, JARID2, KIF11, KIF22, KIF2C, KNTC1, LATS2, MAD2L1, MIF, NDC80, NEK2, NUSAP1, P…	63
Cell Cycle	mitosis	mitosis of eukaryotic cells	3.25e-08	AURKA, AURKB, BIRC5, BMP2, BMP6, BRCA1, BRCA2, C5, CCNA2, CCND1, CDC2, CDCA8, CEBPA, CENPE, CENPI, CHEK1, CKAP2 (includes EG:26586), EDG1, ERBB3, FBXO5, FIGF, FLT1, GADD45A, IGF1, IRS1, JARID2, LATS2, MAD2L1, MIF, SPC25, STIL, TOP2A, TSLP, VEGFA	34
Cell Cycle	mitosis	arrest in mitosis	9.69e-08	AURKB, BIRC5, BRCA1, BUB1 (includes EG:699), BUB1B, CDC2, CDC20, CENPE, CENPI, CHEK1, CKAP2 (includes EG:26586), FBXO5, GADD45A, KNTC1, MAD2L1, SGOL1	16
Cell Cycle	mitosis	mitosis of cervical cancer cell lines	4.43e-05	AURKA, BIRC5, BRCA2, CDCA8, CENPE, CENPI, FBXO5, MAD2L1, SPC25, STIL, TOP2A	11
Cell Cycle	mitosis	mitosis of cell lines	0.000104	AURKA, AURKB, BIRC5, BRCA1, BRCA2, CDC2, CDCA8, CENPE, CENPI, CHEK1, CKAP2 (includes EG:26586), FBXO5, IRS1, LATS2, MAD2L1, SPC25, STIL, TOP2A	18
Cell Cycle	mitosis	arrest in mitosis of cell lines	0.000135	BIRC5, CDC2, CENPE, CENPI, CHEK1, CKAP2 (includes EG:26586), FBXO5, MAD2L1	8
Cell Cycle	mitosis	arrest in mitosis of tumor cell lines	0.000145	BIRC5, CDC2, CENPE, CENPI, CHEK1, FBXO5, MAD2L1	7
Cell Cycle	mitosis	mitosis of tumor cell lines	0.000245	AURKA, BIRC5, BRCA1, BRCA2, CDC2, CDCA8, CENPE, CENPI, CHEK1, FBXO5, MAD2L1, SPC25, STIL, TOP2A	14
Cell Cycle	mitosis	arrest in mitosis of eukaryotic cells	0.000692	BIRC5, CDC2, CENPE, CENPI, CHEK1, CKAP2 (includes EG:26586), FBXO5, MAD2L1	8
Cell Cycle	cell cycle progression	cell cycle progression	3.81e-12	AR, ATF3, ATF5, AURKA, AURKB, BCL2L1, BIRC5, BMP2, BMP6, BRCA1, BRCA2, BTG3, BUB1 (includes EG:699), BUB1B, C5, CASP3, CAV1, CCNA2, CCNB1, CCND1, CCND2, CCNF, CCNG2, CCT7, CD44, CD320, CDC2, CDC20, CDCA5, CDCA8, CDH1, CDK4, CDKN3, CEBPA, CENPE, CENPF, CENPI, CHEK1, CHEK2, CKAP2 (includes EG:26586), CKS2 (includes EG:1164), CUL3, CXCL12, DBF4, DMTF1, DUSP1, ECT2, EDG1, ERBB3, ERRFI1, ESR1, EZH2, F…	128
Cell Cycle	cell cycle progression	arrest in cell cycle progression of eukaryotic cells	8.71e-07	AR, AURKA, BCL2L1, BIRC5, BRCA1, CAV1, CCNA2, CCND1, CCND2, CCNG2, CDK4, CEBPA, CHEK2, CKAP2 (includes EG:26586), DMTF1, GADD45A, HIPK2, ID2, IFI16, IGF1, IGHM, LGALS12, LY6C1, MAD2L1, MAP4, PFTK1, PPARG, SKP2, SMARCA2, SSBP2, TP63, ZEB1, ZFHX3	33
Cell Cycle	cell cycle progression	arrest in cell cycle progression	1.83e-06	AR, AURKA, BCL2L1, BIRC5, BRCA1, CAV1, CCNA2, CCND1, CCND2, CCNG2, CDC20, CDH1, CDK4, CDKN3, CEBPA, CHEK1, CHEK2, CKAP2 (includes EG:26586), CUL3, DMTF1, GADD45A, HIPK2, HSP90AA1, ID2, IFI16, IGF1, IGHM, IRF9, LGALS12, LY6C1, MAD2L1, MAP4, MITF, NR3C1, PA2G4, PFTK1, PKD2 (includes EG:5311), PPARG, PRKCQ, RASSF2, SKP2, SMARCA2, SSBP2, TP63, ZEB1, ZFHX3	46
Cell Cycle	cell cycle progression	arrest in cell cycle progression of cell lines	3.87e-05	AR, AURKA, BRCA1, CAV1, CCNA2, CCND1, CCND2, CCNG2, CDK4, CEBPA, CKAP2 (includes EG:26586), DMTF1, HIPK2, IFI16, IGF1, IGHM, PFTK1, PPARG, SMARCA2, SSBP2, TP63, ZEB1, ZFHX3	23
Cell Cycle	cell cycle progression	cell cycle progression of fibroblast cell lines	0.000466	CAV1, CCND1, CCND2, CDK4, CEBPA, DMTF1, ID1, ID2, ID3, IGF1, IRS1, MITF, PPARG, TP63	14
Cell Cycle	cell cycle progression	arrest in cell cycle progression of tumor cell lines	0.00057	AR, AURKA, CCNA2, CCND1, CDK4, CKAP2 (includes EG:26586), IFI16, IGHM, PFTK1, PPARG, SMARCA2, SSBP2, ZEB1, ZFHX3	14
Cell Cycle	cell cycle progression	cell cycle progression of cell lines	0.000688	AR, AURKA, BIRC5, BRCA1, CAV1, CCNA2, CCND1, CCND2, CCNG2, CD44, CDK4, CEBPA, CKAP2 (includes EG:26586), DMTF1, DUSP1, ESR1, EZH2, FCGR2B, HIPK2, ID1, ID2, ID3, IFI16, IGF1, IGHM, IRS1, MITF, NR3C1, PFTK1, PPARG, SMARCA2, SSBP2, TP63, ZEB1, ZFHX3	35
Cell Cycle	cell cycle progression	cell cycle progression of eukaryotic cells	0.000966	AR, AURKA, BCL2L1, BIRC5, BRCA1, CAV1, CCNA2, CCND1, CCND2, CCNF, CCNG2, CD44, CD320, CDK4, CEBPA, CHEK2, CKAP2 (includes EG:26586), DMTF1, DUSP1, ESR1, EZH2, FCGR2B, FGF7, GADD45A, HIPK2, ID1, ID2, ID3, IFI16, IGF1, IGHM, IRS1, LGALS12, LY6C1, MAD2L1, MAP4, MITF, NR3C1, PFTK1, PPARG, RAPGEF3, SKP2, SMARCA2, SSBP2, TP63, ZEB1, ZFHX3	47
Cell Cycle	interphase	arrest in interphase of cell lines	8.51e-07	AKAP12, AR, BCL2L1, BMP2, BRCA1, CAV1, CCNA2, CCNB1, CCND1, CCND2, CDC2, CDK4, CEBPA, CHEK1, CHEK2, CHKA, CYR61, DCN, DUSP1, EIF2AK2, EPB41L1, GADD45A, GHR, GTF2I, ID3, IGF1, IGHM, LATS2, LGALS3, MAD2L1, MNAT1, NR3C1, PIAS1, PPAP2C, PRDM5, PTPN11, RPL5, RRM2B, SKP2, TFRC, TIMP2, TP63, TYMS, WEE1, YWHAG	45
Cell Cycle	interphase	arrest in interphase of eukaryotic cells	9.41e-07	AKAP12, AR, BCL2L1, BMP2, BRCA1, CAV1, CCNA2, CCNB1, CCND1, CCND2, CD44, CDC2, CDK4, CEBPA, CHEK1, CHEK2, CHKA, CYR61, DCN, DUSP1, EIF2AK2, EPB41L1, GADD45A, GADD45B, GHR, GSG2, GTF2I, ID3, IGF1, IGHM, LATS2, LGALS3, MAD2L1, MNAT1, NR3C1, PIAS1, PPAP2C, PRDM5, PRKCH, PTPN11, RPL5, RRM2B, SKP2, SMARCA2, TFRC, TIMP2, TP63, TYMS, WEE1, YWHAG	50
Cell Cycle	interphase	interphase of eukaryotic cells	1.8e-06	AKAP12, AR, ATF3, BCL2L1, BIRC5, BMP2, BRCA1, C13ORF15, CAV1, CCNA2, CCNB1, CCND1, CCND2, CCNG2, CD44, CDC2, CDH1, CDK4, CEBPA, CHEK1, CHEK2, CHKA, CUL3, CXCL12, CYR61, DCN, DMTF1, DUSP1, EIF2AK2, EPB41L1, GADD45A, GADD45B, GATA6, GHR, GRB10, GSG2, GTF2I, HMGN1, ID2, ID3, IGF1, IGHM, IRS1, IRS3, LATS2, LGALS3, MAD2L1, MNAT1, NASP, NR3C1, PIAS1, PPAP2C, PPARG, PRDM5, PRKCH, PTPN11, PVR, RPL5, RRM2…	68
Cell Cycle	interphase	arrest in interphase of tumor cell lines	1.86e-06	AR, BMP2, BRCA1, CCNA2, CCNB1, CCND1, CDC2, CEBPA, CHEK1, CHEK2, CHKA, CYR61, DCN, DUSP1, EPB41L1, GADD45A, ID3, IGF1, IGHM, LATS2, LGALS3, MAD2L1, MNAT1, NR3C1, PIAS1, PRDM5, RPL5, RRM2B, SKP2, TIMP2, TP63, TYMS, WEE1, YWHAG	34
Cell Cycle	interphase	interphase of cell lines	7.88e-06	AKAP12, AR, BCL2L1, BMP2, BRCA1, CAV1, CCNA2, CCNB1, CCND1, CCND2, CCNG2, CDC2, CDH1, CDK4, CEBPA, CHEK1, CHEK2, CHKA, CXCL12, CYR61, DCN, DMTF1, DUSP1, EIF2AK2, EPB41L1, GADD45A, GATA6, GHR, GTF2I, ID3, IGF1, IGHM, IRS1, IRS3, LATS2, LGALS3, MAD2L1, MNAT1, NASP, NR3C1, PIAS1, PPAP2C, PPARG, PRDM5, PTPN11, PVR, RPL5, RRM2B, SKP2, SULF1, TFRC, TIMP2, TP63, TYMS, WEE1, YWHAG	56
Cell Cycle	interphase	interphase of tumor cell lines	2.44e-05	AR, BMP2, BRCA1, CCNA2, CCNB1, CCND1, CCND2, CCNG2, CDC2, CDH1, CDK4, CEBPA, CHEK1, CHEK2, CHKA, CYR61, DCN, DUSP1, EPB41L1, GADD45A, ID3, IGF1, IGHM, LATS2, LGALS3, MAD2L1, MNAT1, NASP, NR3C1, PIAS1, PPARG, PRDM5, RPL5, RRM2B, SKP2, SULF1, TIMP2, TP63, TYMS, WEE1, YWHAG	41
Cell Cycle	interphase	interphase of breast cancer cell lines	4.16e-05	AR, BRCA1, CCND1, CCND2, CDC2, CDH1, CHEK1, DCN, IGF1, LGALS3, PPARG, PRDM5, SKP2, SULF1, TYMS, WEE1	16
Cell Cycle	interphase	arrest in interphase of breast cancer cell lines	8.78e-05	AR, BRCA1, CCND1, CDC2, CHEK1, DCN, IGF1, LGALS3, PRDM5, SKP2, TYMS, WEE1	12
Cell Cycle	interphase	interphase of connective tissue cells	0.000452	ATF3, BIRC5, CCNB1, CCND1, CDK4, CHEK2, CUL3, GADD45A, GRB10, HMGN1, ID2, ID3, IRS1, SKP2, SMARCA2	15
Cell Cycle	interphase	interphase of fibroblasts	0.000693	ATF3, CCNB1, CCND1, CDK4, CHEK2, CUL3, GADD45A, GRB10, HMGN1, ID2, ID3, IRS1, SKP2, SMARCA2	14
Cell Cycle	G2/M phase transition	arrest in G2/M phase transition of cell lines	2e-05	AR, CCNA2, CCNB1, CCND1, CDC2, CEBPA, EIF2AK2, GADD45A, LATS2, MAD2L1, RRM2B	11
Cell Cycle	G2/M phase transition	arrest in G2/M phase transition of tumor cell lines	5.79e-05	AR, CCNA2, CCNB1, CCND1, CDC2, CEBPA, GADD45A, LATS2, MAD2L1, RRM2B	10
Cell Cycle	G2/M phase transition	G2/M phase transition of tumor cell lines	0.000125	AR, CCNA2, CCNB1, CCND1, CDC2, CEBPA, GADD45A, LATS2, MAD2L1, RRM2B	10
Cell Cycle	G2/M phase transition	G2/M phase transition of cell lines	0.000233	AR, CCNA2, CCNB1, CCND1, CDC2, CEBPA, EIF2AK2, GADD45A, LATS2, MAD2L1, RRM2B	11
Cell Cycle	G2/M phase transition	arrest in G2/M phase transition of eukaryotic cells	0.00053	AR, CCNA2, CCNB1, CCND1, CDC2, CEBPA, EIF2AK2, GADD45A, LATS2, MAD2L1, RRM2B	11
Cell Cycle	cytokinesis	cytokinesis	2.77e-05	AURKA, AURKB, CCNB1, CDC20, ECT2, GADD45A, KIF20A, KIF4A, LATS2, MPHOSPH1, NUSAP1, PITPNM1, PRC1, RACGAP1, SETD8, STX2, TOP2A	17
Cell Cycle	segregation	segregation of chromosomes	4.15e-05	BRCA1, BRCA2, CCNB1, CCNB2, ECT2, GPSM2, KIF2C, NCAPH, NCAPH2, NEK2, NUSAP1, SMC2, SMC4, TOP2A	14
Cell Cycle	G2 phase	G2 phase of tumor cell lines	6.95e-05	AR, BRCA1, CCNA2, CCNB1, CCND1, CDC2, CDK4, CEBPA, CHEK1, CHEK2, GADD45A, LATS2, MAD2L1, PRDM5, RRM2B, SULF1, WEE1	17
Cell Cycle	G2 phase	arrest in G2 phase of cell lines	6.98e-05	AR, BRCA1, CCNA2, CCNB1, CCND1, CDC2, CEBPA, CHEK1, CHEK2, EIF2AK2, GADD45A, LATS2, MAD2L1, PPAP2C, PRDM5, PTPN11, RRM2B, WEE1	18
Cell Cycle	G2 phase	G2 phase of eukaryotic cells	8.5e-05	AR, BRCA1, CCNA2, CCNB1, CCND1, CCNG2, CDC2, CDK4, CEBPA, CHEK1, CHEK2, EIF2AK2, GADD45A, GADD45B, GRB10, HMGN1, IRS1, LATS2, MAD2L1, PPAP2C, PRDM5, PTPN11, RRM2B, SULF1, WEE1	25
Cell Cycle	G2 phase	arrest in G2 phase of tumor cell lines	0.000102	AR, BRCA1, CCNA2, CCNB1, CCND1, CDC2, CEBPA, CHEK1, CHEK2, GADD45A, LATS2, MAD2L1, PRDM5, RRM2B, WEE1	15
Cell Cycle	G2 phase	G2 phase of cell lines	0.000224	AR, BRCA1, CCNA2, CCNB1, CCND1, CDC2, CDK4, CEBPA, CHEK1, CHEK2, EIF2AK2, GADD45A, LATS2, MAD2L1, PPAP2C, PRDM5, PTPN11, RRM2B, SULF1, WEE1	20
Cell Cycle	G2 phase	G2 phase of breast cancer cell lines	0.000248	BRCA1, CCND1, CDC2, CHEK1, PRDM5, SULF1, WEE1	7
Cell Cycle	G2 phase	arrest in G2 phase of eukaryotic cells	0.00034	AR, BRCA1, CCNA2, CCNB1, CCND1, CDC2, CEBPA, CHEK1, CHEK2, EIF2AK2, GADD45A, GADD45B, LATS2, MAD2L1, PPAP2C, PRDM5, PTPN11, RRM2B, WEE1	19
Cell Cycle	G2 phase	arrest in G2 phase of breast cancer cell lines	0.000446	BRCA1, CCND1, CDC2, CHEK1, PRDM5, WEE1	6
Cell Cycle	G1 phase	arrest in G1 phase of tumor cell lines	0.000238	BMP2, BRCA1, CCND1, CEBPA, CYR61, DCN, DUSP1, EPB41L1, ID3, IGF1, IGHM, LGALS3, MNAT1, NR3C1, PIAS1, RPL5, SKP2, TIMP2, TP63, TYMS, YWHAG	21
Cell Cycle	G1 phase	arrest in G1 phase of eukaryotic cells	0.000239	AKAP12, BMP2, BRCA1, CCND1, CCND2, CDK4, CEBPA, CHEK2, CYR61, DCN, DUSP1, EPB41L1, GHR, GSG2, ID3, IGF1, IGHM, LGALS3, MNAT1, NR3C1, PIAS1, PRKCH, RPL5, SKP2, SMARCA2, TFRC, TIMP2, TP63, TYMS, YWHAG	30
Cell Cycle	G1 phase	G1 phase of eukaryotic cells	0.00047	AKAP12, ATF3, BMP2, BRCA1, CCND1, CCND2, CCNG2, CDK4, CEBPA, CHEK2, CYR61, DCN, DUSP1, EIF2AK2, EPB41L1, GHR, GSG2, ID2, ID3, IGF1, IGHM, IRS3, LGALS3, MNAT1, NASP, NR3C1, PIAS1, PPARG, PRKCH, PVR, RPL5, SKP2, SMARCA2, TFRC, TIMP2, TP63, TYMS, YWHAG	38
Cell Cycle	G1 phase	arrest in G1 phase of cell lines	0.00068	AKAP12, BMP2, BRCA1, CCND1, CCND2, CDK4, CEBPA, CYR61, DCN, DUSP1, EPB41L1, GHR, ID3, IGF1, IGHM, LGALS3, MNAT1, NR3C1, PIAS1, RPL5, SKP2, TFRC, TIMP2, TP63, TYMS, YWHAG	26
Cell Cycle	formation	formation of spindle fibers	0.000339	BIRC5, CKAP2 (includes EG:26586), FBXO5, KIF11, KIF2C, KIF4A, MAPK1IP1, SAC3D1, TPX2, TUBB	10
Cell Cycle	formation	formation of mitotic spindle	0.000905	BIRC5, CKAP2 (includes EG:26586), FBXO5, KIF11, KIF2C, KIF4A, SAC3D1, TPX2, TUBB	9
Cell Cycle	G2/M phase	arrest in G2/M phase of eukaryotic cells	0.000489	BRCA1, CHEK1, CHEK2, GADD45A, GADD45B, PPAP2C, PRDM5, PTPN11, WEE1	9
Cell Cycle	G2/M phase	G2/M phase of eukaryotic cells	0.000681	BRCA1, CHEK1, CHEK2, GADD45A, GADD45B, HMGN1, PPAP2C, PRDM5, PTPN11, SULF1, WEE1	11
Cell Cycle	G2/M phase	G2/M phase of breast cancer cell lines	0.000756	BRCA1, CHEK1, PRDM5, SULF1, WEE1	5
Cell Cycle	S phase	S phase of fibroblast cell lines	0.000888	BRCA1, CAV1, CCND1, DMTF1, GADD45A, GATA6, GTF2I, IGF1, IRS1, PPAP2C, PTPN11, SKP2	12
Cell Cycle	ploidy	ploidy of colorectal cancer cell lines	0.0009	BIRC5, CKAP2 (includes EG:26586), MAD2L1	3
Gastrointestinal Disease	colorectal cancer	colorectal cancer	5.15e-15	ACLY, ANGPTL2, ANK3, AURKA, BEX1 (includes EG:55859), BUB1 (includes EG:699), BUB1B, C14ORF143, C1R, C20ORF27, CAV1, CCNA2, CCND2, CD9, CD36, CLDN3, CRABP2, CXCL12, CXCR7, DPYSL2, EFEMP1, ENPP2, FEN1, FLT1, GATA6, GLUL, GPR177, GSTT1, HMGB2, HOXC6, HSPA8, HTRA1, ID2, INSIG1, IRS1, KCNK2, KIF20A, KRT18, LRRC17, LTBP4, MCC, MEIS1, MMP3, MSC, NEK7, NUP62, PAPSS2, PBK, PCOLCE, PLEK2, PLSCR4, PPARG, P…	78
Gastrointestinal Disease	digestive organ tumor	digestive organ tumor	3.6e-09	ABCB1, ABCC1, ACLY, ACVR2A, AURKA, BGN, C14ORF143, C20ORF27, CCNA2, CDC2, CDC20, CDH1, CDK4, CDKN3, COL1A2, CSF1R, CST3, CTSB, CYR61, ESR1, FEN1, FGFR2, FLT1, GATA6, GLUD1, HDAC7A, HSP90AA1, HSPA8, IGF2R, INSIG1, KRT7, LARP7, MAPK13, MKI67, MMP11, NUP62, PA2G4, PDE2A, PDGFRA, PLEK2, POLE2, POR, PPARG, PRCC, PTGS1, PTPN11, PYCARD, RNASEH2A, RNF5, RRM1, RRM2, RRM2B, SDF2L1, SPC25, SPINT2, STRA13, T…	72
Gastrointestinal Disease	stomach tumor	stomach tumor	3.44e-05	ABCB1, ACVR2A, COL1A2, CSF1R, FGFR2, FLT1, HDAC7A, HSP90AA1, IGF2R, LARP7, MKI67, PA2G4, PDGFRA, POR, PRCC, TGFBR2, TMEM97, TOP2A, TTK, TYMS, UBE2C, USP1	22
Gastrointestinal Disease	gastric cancer	gastric cancer	3.6e-05	ABCB1, ACVR2A, CAV1, CDH1, COL1A2, CSF1R, FGFR2, FLT1, HDAC7A, HSP90AA1, IGF2R, LARP7, MKI67, PA2G4, PDGFRA, POR, PRCC, TGFBR2, TMEM97, TOP2A, TTK, TYMS, UBE2C, USP1	24
Gastrointestinal Disease	colon carcinoma	colon carcinoma	4.34e-05	ACLY, C14ORF143, C20ORF27, CCNA2, FEN1, HSPA8, INSIG1, NUP62, PLEK2, PPARG, PTPN11, RNASEH2A, SDF2L1, SPC25, STRA13, TFRC, TK1, TMEM97, TRIP13, TUBB, TYMS	21
Gastrointestinal Disease	colon cancer	colon cancer	6.79e-05	ACLY, AURKA, BUB1B, C14ORF143, C20ORF27, CCNA2, CLDN3, FEN1, HSPA8, INSIG1, NUP62, PLEK2, PPARG, PPP2R1B, PTPN11, RNASEH2A, SDF2L1, SPC25, STRA13, TFRC, TGFBR2, TK1, TMEM97, TRIP13, TUBB, TYMS, YES1	27
Gastrointestinal Disease	colon tumor	colon tumor	6.98e-05	ACLY, AURKA, C14ORF143, C20ORF27, CCNA2, FEN1, HSPA8, INSIG1, NUP62, PLEK2, PPARG, PTPN11, RNASEH2A, SDF2L1, SPC25, STRA13, TFRC, TK1, TMEM97, TRIP13, TUBB, TYMS	22
Gastrointestinal Disease	colorectal tumor	colorectal tumor	6.98e-05	ACLY, AURKA, C14ORF143, C20ORF27, CCNA2, FEN1, HSPA8, INSIG1, NUP62, PLEK2, PPARG, PTPN11, RNASEH2A, SDF2L1, SPC25, STRA13, TFRC, TK1, TMEM97, TRIP13, TUBB, TYMS	22
Gastrointestinal Disease	gastric carcinoma	gastric carcinoma	0.000666	ACVR2A, COL1A2, FGFR2, HDAC7A, IGF2R, LARP7, MKI67, PA2G4, POR, PRCC, TGFBR2, TMEM97, TOP2A, TTK, TYMS, UBE2C, USP1	17
Gastrointestinal Disease	ploidy	ploidy of colorectal cancer cell lines	0.0009	BIRC5, CKAP2 (includes EG:26586), MAD2L1	3
Cellular Movement	cell movement	cell movement	7.03e-15	ABCB1B, ABCC1, ACTN4, ADAM12, ADAM15, ADIPOQ, ADORA1, AGTR1, AGTRL1, ALDH1A7, ANGPTL4, AOC3, APLP2, AR, ARF6, ARHGAP24, ATP2B4, BGN, BMP6, C2, C3, C5, C5ORF13, CALR, CAV1, CCL9, CCL11, CCL28, CCNB2, CCND1, CCR2, CD9, CD24, CD36, CD44, CD47, CD82, CD97, CD209, CDC2, CDH1, CDH5, CDH11, CEACAM1, CHST1, CLDN3, CMA1, CMKLR1, CNR1, CSF1R, CSF2RA (includes EG:1438), CSPG4, CST6, CTNND2, CTSB, CXCL12, CX…	219
Cellular Movement	cell movement	cell movement of eukaryotic cells	7.13e-13	ABCB1B, ABCC1, ACTN4, ADAM12, ADAM15, ADIPOQ, ADORA1, AGTR1, ALDH1A7, ANGPTL4, AOC3, APLP2, AR, ARHGAP24, ATP2B4, BGN, BMP6, C2, C3, C5, C5ORF13, CALR, CAV1, CCL9, CCL11, CCL28, CCND1, CCR2, CD9, CD24, CD36, CD44, CD47, CD82, CD97, CDC2, CDH1, CDH5, CDH11, CEACAM1, CHST1, CLDN3, CMA1, CMKLR1, CNR1, CSF1R, CSF2RA (includes EG:1438), CSPG4, CST6, CTNND2, CTSB, CXCL12, CXCL15, CXCR7, CYP2J2, CYR61, …	190
Cellular Movement	cell movement	cell movement of cancer cells	5.79e-07	CAV1, CD44, CD47, CD97, CDC2, CEACAM1, CSF1R, CSF2RA (includes EG:1438), CTSB, CXCL12, DUSP1, FLT1, GSN, HMMR, IGF1, MST1R, NRP1, PAK4, PRKCE, VEGFA	20
Cellular Movement	cell movement	cell movement of cell lines	1.09e-06	ADAM12, ADIPOQ, AGTR1, APLP2, AR, C3, C5, C5ORF13, CAV1, CCL11, CCR2, CD9, CD24, CD36, CD44, CD47, CD82, CD97, CDH1, CLDN3, CNR1, CSF1R, CST6, CTNND2, CTSB, CXCL12, CYR61, DDEF1, DLC1, DNM1, DPYSL2, EDG1, EDG5, ENPP2, EPHB2, ERBB3, ERRFI1, ESR1, FBLN5, FIGF, FLT1, GIPC1, GZMB, ID1, ID3, IGF1, IGFBP4, IGSF8, IL15RA, IRS1, ITGA1, KLF2, LGALS3, LIMS2, MEOX2, MGAT5, MMP2, MMP3, MMP19, MST1R, NARS, NC…	91
Cellular Movement	cell movement	cell movement of tumor cells	1.18e-06	CAV1, CD44, CD47, CD97, CDC2, CEACAM1, CSF1R, CSF2RA (includes EG:1438), CTSB, CXCL12, DUSP1, FLT1, GSN, GZMB, HMMR, IGF1, LGALS3, MST1R, NRP1, PAK4, PRKCE, TFPI, VEGFA	23
Cellular Movement	cell movement	cell movement of endothelial cells	2.09e-06	ADAM15, ANGPTL4, ARHGAP24, BMP6, CCL11, CD9, CDH5, CEACAM1, CSPG4, CXCL12, CYR61, DCN, EGFL7, ENG, FIGF, FLT1, GIPC1, HMMR, ID1, IGF1, LGALS3, MMP2, NOS3, NRP1, OLR1, PDE2A, PDGFRA, PECAM1, PF4, S100A4, TEK, TGFBR2, THBS1, TIMP2, TNFSF12, VEGFA	36
Cellular Movement	cell movement	cell movement of tumor cell lines	2.81e-05	AR, C3, C5, C5ORF13, CAV1, CCL11, CCR2, CD9, CD24, CD36, CD44, CD47, CD82, CD97, CDH1, CLDN3, CST6, CTSB, CXCL12, CYR61, DLC1, DPYSL2, EDG5, ENPP2, EPHB2, ERBB3, ESR1, FBLN5, FIGF, FLT1, GIPC1, GZMB, IGF1, IGFBP4, IGSF8, IL15RA, IRS1, ITGA1, MGAT5, MMP2, MMP3, MMP19, MST1R, NME1, NRP1, PBK, PDLIM2, PRKD1, PVR, RANBP9, S100A4, SDC1, SELP, SLC9A3R1, SSH1, SULF1, THBS1, TIMP2, TP63, TWIST1, VEGFA, V…	62
Cellular Movement	cell movement	cell movement of leukemia cells	5.24e-05	CD44, CXCL12, FLT1, HMMR, NRP1, VEGFA	6
Cellular Movement	cell movement	cell movement of sarcoma cells	5.24e-05	CD44, CXCL12, FLT1, HMMR, NRP1, VEGFA	6
Cellular Movement	cell movement	cell movement of blood cells	0.000102	ABCB1B, ABCC1, ACTN4, AOC3, BGN, C2, C3, C5, CALR, CCL11, CCL28, CCND1, CCR2, CD36, CD44, CD47, CEACAM1, CHST1, CMA1, CMKLR1, CSF1R, CSF2RA (includes EG:1438), CTSB, CXCL12, CXCL15, CXCR7, DARC, DPYSL2, DUSP1, EDG1, ELN, ESR1, FCER1G, FCGR2B, FLT1, GJB2, GNAS, GSN, IGBP1, IL1RL1, ITGA1, LGALS3, MIF, MMP2, NBL1, NFATC1, NOS3, PECAM1, PENK, PF4, PIGR, PLP1, PODXL, PPARG, PPBP, PRKCQ, PRNP, PVR, RAR…	69
Cellular Movement	cell movement	cell movement of plasma cells	0.000149	CCL28, CXCL12, ESR1, NFATC1, TNFSF13	5
Cellular Movement	cell movement	cell movement of prostate cancer cell lines	0.000232	AR, CD82, CDH1, CXCL12, IGF1, IGSF8, IL15RA, IRS1, NRP1, PBK, PRKD1, TWIST1, VEGFA	13
Cellular Movement	cell movement	cell movement of leukocytes	0.00027	ABCB1B, ABCC1, ACTN4, AOC3, C2, C3, C5, CALR, CCL11, CCL28, CCR2, CD44, CD47, CEACAM1, CHST1, CMA1, CSF2RA (includes EG:1438), CTSB, CXCL12, CXCL15, CXCR7, DARC, DPYSL2, DUSP1, EDG1, ELN, ESR1, FCER1G, FCGR2B, FLT1, GJB2, GNAS, GSN, IGBP1, IL1RL1, ITGA1, LGALS3, MIF, MMP2, NBL1, NFATC1, NOS3, PECAM1, PENK, PF4, PIGR, PLP1, PODXL, PPARG, PPBP, PRKCQ, PRNP, PVR, RASGRP2, SELP, SERPING1, TGFBR2, THB…	63
Cellular Movement	cell movement	cell movement of lymphatic system cells	0.000415	ABCB1B, ABCC1, ACTN4, ADORA1, AOC3, C2, C3, C5, CALR, CCL9, CCL11, CCL28, CCND1, CCR2, CD44, CD47, CEACAM1, CMA1, CMKLR1, CSF1R, CSF2RA (includes EG:1438), CTSB, CXCL12, CXCL15, CXCR7, DARC, DPYSL2, DUSP1, EDG1, ELN, ESR1, FCER1G, FLT1, GJB2, GNAS, GSN, IGBP1, IGF1, IL1RL1, ITGA1, LGALS3, NARS, NBL1, NFATC1, PDGFRA, PECAM1, PENK, PF4, PIGR, PLP1, PPARG, PPBP, PRKCQ, PRNP, PVR, RARRES2, SELP, TGFB…	64
Cellular Movement	migration	migration of eukaryotic cells	1.09e-10	ABCB1B, ABCC1, ADAM12, ADAM15, ADIPOQ, ALDH1A7, ANGPTL4, AOC3, APLP2, AR, ARHGAP24, BMP6, C3, C5, C5ORF13, CAV1, CCL9, CCL11, CCL28, CCND1, CCR2, CD9, CD36, CD44, CD47, CD82, CD97, CDH1, CDH5, CEACAM1, CNR1, CSF1R, CSF2RA (includes EG:1438), CSPG4, CST6, CTSB, CXCL12, CXCL15, CXCR7, CYP2J2, CYR61, DARC, DCLK1, DCN, DDEF1, DPYSL2, DUSP1, EBF1, EBF2, EDG1, EDG5, EGFL7, ELN, ENG, ENPP2, EPHB2, ERBB3…	149
Cellular Movement	migration	migration of cell lines	3.56e-06	ADAM12, ADIPOQ, APLP2, AR, C3, C5, C5ORF13, CAV1, CCL11, CCR2, CD36, CD44, CD47, CD82, CD97, CDH1, CNR1, CSF1R, CST6, CTSB, CXCL12, CYR61, DDEF1, DPYSL2, EDG1, EDG5, ENPP2, EPHB2, ERBB3, ERRFI1, ESR1, FBLN5, FIGF, FLT1, GIPC1, GZMB, ID1, ID3, IGF1, IGFBP4, IGSF8, IL15RA, KLF2, LIMS2, MEOX2, MGAT5, MMP2, MMP3, MMP19, NARS, NME1, NRP1, PDGFRA, PDLIM2, PPBP, PTP4A1, PVR, RALBP1, RANBP9, SARS, SDC1, …	71
Cellular Movement	migration	migration of tumor cells	5.12e-06	CAV1, CD44, CD47, CD97, CEACAM1, CSF1R, CSF2RA (includes EG:1438), CTSB, CXCL12, FLT1, GZMB, IGF1, MST1R, NRP1, PAK4, PRKCE, TFPI, VEGFA	18
Cellular Movement	migration	migration of endothelial cells	2.77e-05	ADAM15, ANGPTL4, ARHGAP24, BMP6, CD9, CDH5, CXCL12, CYR61, DCN, EGFL7, ENG, FIGF, FLT1, GIPC1, HMMR, ID1, IGF1, MMP2, NOS3, NRP1, OLR1, PDE2A, PDGFRA, PECAM1, PF4, TEK, TGFBR2, THBS1, TIMP2, TNFSF12, VEGFA	31
Cellular Movement	migration	migration of cancer cells	3.1e-05	CAV1, CD47, CD97, CEACAM1, CSF1R, CSF2RA (includes EG:1438), CTSB, CXCL12, FLT1, IGF1, MST1R, NRP1, PRKCE, VEGFA	14
Cellular Movement	migration	migration of tumor cell lines	0.000187	AR, C5, C5ORF13, CAV1, CCL11, CCR2, CD36, CD44, CD47, CD82, CD97, CDH1, CST6, CXCL12, CYR61, DPYSL2, EDG5, ENPP2, EPHB2, ERBB3, ESR1, FBLN5, FIGF, GIPC1, GZMB, IGF1, IGFBP4, IGSF8, IL15RA, MGAT5, MMP2, MMP3, MMP19, NME1, NRP1, PDLIM2, PVR, RANBP9, SDC1, SLC9A3R1, SSH1, TIMP2, TWIST1, VEGFA, VEGFB (includes EG:7423)	45
Cellular Movement	invasion	invasion of eukaryotic cells	1.12e-05	AR, ARF6, ATF3, B4GALT5, CALR, CASP3, CAV1, CCND1, CD24, CD44, CD82, CD97, CDH1, CEACAM1, CLDN3, CSPG4, CST6, CTSB, CXCL12, DDEF1, DLC1, ENG, ENPP2, EPHB2, ERBB3, ESR1, EZH2, FBLN5, FLT1, FSTL1, GPR182, GSN, GZMB, ID1, ID2, IGF1, ITGA1, LRP1, MGAT5, MMP2, MMP3, MST1R, NCOA4, NME1, PDLIM2, PPARG, PRKCE, PTP4A1, S100A4, S100A6, SKP2, SLC9A3R1, ST14, SULF1, TGFBR2, THBS2, TIMP2, TIMP3, TRIO, VEGFA, …	62
Cellular Movement	invasion	invasion of cells	3.31e-05	AR, ARF6, ATF3, B4GALT5, CALR, CASP3, CAV1, CCND1, CD24, CD44, CD82, CD97, CDH1, CEACAM1, CLDN3, CSPG4, CST6, CTSB, CXCL12, DDEF1, DLC1, ENG, ENPP2, EPHB2, ERBB3, ESR1, EZH2, FBLN5, FLT1, FSTL1, GPR182, GSN, GZMB, ID1, ID2, IGF1, ITGA1, LRP1, MGAT5, MMP2, MMP3, MST1R, NCOA4, NME1, NUAK2, PDLIM2, PPARG, PRKCE, PTP4A1, S100A4, S100A6, SKP2, SLC9A3R1, ST14, SULF1, TGFBR2, THBS2, TIMP2, TIMP3, TRIO, …	63
Cellular Movement	invasion	invasion of cell lines	3.47e-05	AR, ARF6, ATF3, CALR, CASP3, CAV1, CD24, CD44, CD82, CD97, CDH1, CEACAM1, CLDN3, CSPG4, CST6, CTSB, CXCL12, DDEF1, DLC1, ENPP2, EPHB2, ERBB3, ESR1, FBLN5, FLT1, FSTL1, GPR182, GSN, ID1, ID2, IGF1, MGAT5, MMP2, MMP3, MST1R, NCOA4, NME1, PDLIM2, PPARG, PRKCE, PTP4A1, S100A4, S100A6, SKP2, SLC9A3R1, ST14, SULF1, TIMP2, TIMP3, TRIO, VEGFA, VEGFB (includes EG:7423), VIM	53
Cellular Movement	invasion	invasion of tumor cell lines	0.000304	AR, ARF6, ATF3, CALR, CASP3, CAV1, CD24, CD44, CD82, CD97, CDH1, CLDN3, CSPG4, CST6, CTSB, CXCL12, DDEF1, DLC1, EPHB2, ERBB3, ESR1, FBLN5, GPR182, ID1, ID2, IGF1, MGAT5, MMP2, NME1, PDLIM2, PPARG, PRKCE, S100A4, S100A6, SKP2, SLC9A3R1, ST14, SULF1, TIMP2, TIMP3, VEGFA, VEGFB (includes EG:7423), VIM	43
Cellular Movement	cytokinesis	cytokinesis	2.77e-05	AURKA, AURKB, CCNB1, CDC20, ECT2, GADD45A, KIF20A, KIF4A, LATS2, MPHOSPH1, NUSAP1, PITPNM1, PRC1, RACGAP1, SETD8, STX2, TOP2A	17
Cellular Movement	homing	homing of eukaryotic cells	0.000306	ADORA1, AGTR1, AOC3, C3, C5, CAV1, CCL11, CCL28, CCND1, CCR2, CD36, CD44, CD47, CEACAM1, CMKLR1, CNR1, CSF2RA (includes EG:1438), CXCL12, CXCL15, CXCR7, DNM1, EDG1, EDG5, ELN, ENPP2, EPHB2, ERBB3, FCER1G, FGF10, FIGF, FLT1, GNAS, IGF1, IGF2R, ITGA1, LGALS3, MMP2, NOS3, NRP1, NRP2, PDGFRA, PENK, PF4, PIGR, PPARG, PPBP, PRNP, PTPN11, RARRES2, SELP, TEK, THBS1, THBS2, VEGFA	54
Cellular Movement	chemotaxis	chemotaxis of eukaryotic cells	0.000654	ADORA1, AGTR1, C3, C5, CAV1, CCL11, CCL28, CCND1, CCR2, CD36, CD47, CEACAM1, CMKLR1, CNR1, CSF2RA (includes EG:1438), CXCL12, CXCL15, CXCR7, EDG1, EDG5, ELN, ENPP2, EPHB2, ERBB3, FCER1G, FGF10, FIGF, FLT1, GNAS, IGF1, IGF2R, ITGA1, LGALS3, MMP2, NOS3, NRP1, NRP2, PDGFRA, PENK, PF4, PIGR, PPARG, PPBP, PRNP, PTPN11, RARRES2, TEK, THBS1, THBS2, VEGFA	50
Cellular Movement	chemotaxis	chemotaxis	0.000994	ADORA1, AGTR1, AGTRL1, C3, C5, CAV1, CCL11, CCL28, CCND1, CCR2, CD36, CD44, CD47, CEACAM1, CMKLR1, CNR1, CSF2RA (includes EG:1438), CXCL12, CXCL15, CXCR7, CYR61, EDG1, EDG5, ELN, ENPP2, EPHB2, ERBB3, FCER1G, FGF10, FIGF, FLT1, GNAS, IGF1, IGF2R, ITGA1, LGALS3, MMP2, MYO5B, NOS3, NRP1, NRP2, PDGFRA, PENK, PF4, PICK1, PIGR, PPARG, PPBP, PRNP, PTPN11, RALBP1, RARRES2, TEK, THBS1, THBS2, VEGFA	56
Reproductive System Disease	ovarian cancer	ovarian cancer	1.07e-10	ABCA8, ABCB1, AGPAT2, BRCA1, C13ORF15, CCT5, CD24, CFH, CLDN3, CMTM8, DAB2, DACH1, DTNA, ECT2, ENPEP, ERBB3, EYA2, FABP4, GATA6, GINS1, GPX3, GSTM5, H2AFX, HDAC7A, HN1, HSD11B1, IFI30, IGFBP4, KIAA0101, KPNA2, MFAP5, PAPSS2, PDCD2L, PDGFRA, POR, PTGS1, RACGAP1, RNF144B, RRAS, SEMA3C, SERPING1, SLC25A1, SMC4, SPINT2, TACSTD1, TBC1D2B, TGFBR2, TIMP3, TOP2A, TUBA1C, TUBB2C, TUBE1, TYMS, UBE2C, VEGFA…	57
Reproductive System Disease	serous ovarian carcinoma	serous ovarian carcinoma	1.43e-10	ABCA8, AGPAT2, C13ORF15, CD24, CFH, CLDN3, CMTM8, DAB2, DTNA, ENPEP, GATA6, GINS1, GPX3, GSTM5, H2AFX, HN1, HSD11B1, IGFBP4, MFAP5, PAPSS2, PDCD2L, PDGFRA, RACGAP1, RNF144B, RRAS, SEMA3C, SERPING1, SMC4, SPINT2, TACSTD1, TBC1D2B, TIMP3, YES1, ZFPM2	34
Reproductive System Disease	genital tumor	genital tumor	1.11e-09	ABCA8, ABCB1, ABCC4, AGPAT2, AGTR1, AR, C3, C13ORF15, C1R, CD24, CDC2, CDK4, CFH, CLDN3, CMTM8, DAB2, DTNA, DUSP1, ENPEP, ESR1, FABP4, FGFR2, GATA6, GINS1, GPX3, GSTM5, H2AFX, HDAC7A, HIP1, HN1, HSD11B1, IGFBP4, KRT7, MFAP5, MXRA8, OR51E2, PAPSS2, PDCD2L, PDGFRA, POR, PRC1, PTGS1, RACGAP1, RCAN2, RNF144B, RRAS, SAT1, SEMA3C, SERPING1, SGK269, SLC25A1, SMC4, SPINT2, TACSTD1, TBC1D2B, TIMP3, TMEM16…	65
Reproductive System Disease	breast cancer	breast cancer	1.19e-09	ABCB1, AR, AURKA, BRCA1, BRCA2, BRIP1, CAV1, CCNB1, CCND1, CCND2, CDH1, CDK4, CHEK1, CHEK2, CKS1B, CLDN3, CYR61, DLC1, ESR1, FCGRT, FGF7, FGFR2, FLT1, GADD45A, GSN, HDAC7A, LMO4, MST1R, NEK7, NME1, PDGFRA, POR, PPARG, PPP2R1B, RAD51, RNF5, SGK3, SLC9A3R1, STX2, SULF1, TGFBR2, THBS1, TOP2A, TP63, TUBA1C, TUBB2C, TUBE1, TWIST1, TYMS, UBE2C, UHRF1, VEGFA, VIM, YES1	54
Reproductive System Disease	ovarian tumor	ovarian tumor	1.71e-09	ABCA8, ABCB1, AGPAT2, C13ORF15, CD24, CFH, CLDN3, CMTM8, DAB2, DTNA, ENPEP, GATA6, GINS1, GPX3, GSTM5, H2AFX, HDAC7A, HN1, HSD11B1, IGFBP4, MFAP5, PAPSS2, PDCD2L, PDGFRA, POR, PTGS1, RACGAP1, RNF144B, RRAS, SEMA3C, SERPING1, SLC25A1, SMC4, SPINT2, TACSTD1, TBC1D2B, TIMP3, TOP2A, TUBA1C, TUBB2C, TUBE1, UBE2C, VEGFA, YES1, ZFPM2	45
Reproductive System Disease	gonadal tumor	gonadal tumor	4.33e-09	ABCA8, ABCB1, AGPAT2, C13ORF15, CD24, CFH, CLDN3, CMTM8, DAB2, DTNA, ENPEP, GATA6, GINS1, GPX3, GSTM5, H2AFX, HDAC7A, HN1, HSD11B1, IGFBP4, MFAP5, PAPSS2, PDCD2L, PDGFRA, POR, PTGS1, RACGAP1, RNF144B, RRAS, SEMA3C, SERPING1, SLC25A1, SMC4, SPINT2, TACSTD1, TBC1D2B, TIMP3, TOP2A, TUBA1C, TUBB2C, TUBE1, UBE2C, VEGFA, YES1, ZFPM2	45
Reproductive System Disease	prostate cancer	prostate cancer	7.45e-07	ABCC4, AGTR1, AR, BCL2L1, BIRC5, BRCA2, C3, C1R, CD82, CDC2, CDH1, CDK4, CEBPA, CFH, CHEK2, DUSP1, EPHB2, ESR1, EZH2, FABP4, FGFR2, GPX3, HDAC7A, HIP1, HIPK2, IGF1, KRT7, MXRA8, NME1, OR51E2, PPARG, PRC1, PRKCE, PRKCH, RCAN2, SAT1, SERPING1, SGK269, TACSTD1, TMEM16F, TOP2A, TUBA1C, TUBB2C, TUBE1, ZFHX3	45
Reproductive System Disease	developmental process	developmental process of prostate cancer cell lines	1.08e-06	AKAP12, AR, BCL2L1, BMP2, BMP6, BRCA1, CAV1, CBX7, CCND1, CD82, CDH1, CEACAM1, DAB2, FGF7, FGF10, HOXC6, IFI16, IGF1, PA2G4, PPARG, PRKAR2B, PRKCE, RP6-213H19.1, SAT1, TAF7, TMEPAI	26
Reproductive System Disease	developmental process	developmental process of breast cancer cell lines	3.67e-05	AR, BCL2L1, BIRC5, BRCA1, CAT, CAV1, CCND1, CD44, CDH1, CEACAM1, CHKA, CRABP2, CXCR7, CYR61, DAB2, DCN, DLC1, ESR1, IGF1, IRS1, LGALS3, NFATC4, NME1, PECAM1, PRKCH, PTPRG, S100A4, SAT1, SKP2, SMOX, TEK, TYMS	32
Reproductive System Disease	cell death	cell death of breast cancer cell lines	1.09e-06	ABCC4, BCL2L1, BIK, BIRC5, BRCA1, CASP3, CASP6, CAV1, CCND1, CD47, CDC2, CDH1, CEACAM1, CRABP2, CYB5A, CYR61, DAB2, DUSP1, DUSP4, ESR1, GADD45A, GPX7, IFI16, IGF1, ITGB3BP, KRT18, KSR1, LGALS3, MAD2L1, NOS3, PRDM5, PRKCE, PRNP, RNF5, RP6-213H19.1, RTKN, SULF1, TGFBR3, THBS1, TP63, TYMS, UGCG, VEGFA	43
Reproductive System Disease	cell death	cell death of ovarian cancer cell lines	0.0011	AGPAT2, BCL2L1, BRCA1, CASP3, DAB2, HRASLS3, IHPK2, KLF2, MAD2L1, PRDM5, UGCG, WEE1	12
Reproductive System Disease	endometriosis	endometriosis	1.58e-06	ANK3, AR, BIRC5, C13ORF15, CD163, CDC2, ERRFI1, ESR1, GPX3, KIF20A, KRT8, MMP11, PBK, PCK1, PENK, PFKFB3, RBP4, RRM1, SAT1, SLC2A3, SORBS1, TGFBI, TK1, TOP2A	24
Reproductive System Disease	mammary tumor	mammary tumor	1.72e-06	ABCB1, AR, AURKA, BRCA1, BRCA2, CAV1, CCND1, CCND2, CDH1, CDK4, CHEK1, ESR1, FGF7, FGFR2, FLT1, GADD45A, GSN, HDAC7A, MST1R, PDGFRA, POR, PPARG, RNF5, STX2, TGFBR2, TOP2A, TP63, TUBA1C, TUBB2C, TUBE1, TYMS, UBE2C, VEGFA	33
Reproductive System Disease	cell stage	cell stage of cervical cancer cell lines	3.05e-06	AURKA, BIRC5, BRCA2, CCNA2, CDCA8, CDK4, CENPE, CENPI, CHEK1, ECT2, ERCC6L, FBXO5, KIF20A, KIF4A, LATS2, MAD2L1, NASP, SPC25, STIL, TOP2A	20
Reproductive System Disease	cell stage	cell stage of breast cancer cell lines	8.45e-05	AR, BRCA1, CCND1, CCND2, CDC2, CDH1, CHEK1, DCN, IGF1, LGALS3, PPARG, PRDM5, SKP2, SULF1, TYMS, WEE1	16
Reproductive System Disease	cell stage	arrest in cell stage of breast cancer cell lines	8.78e-05	AR, BRCA1, CCND1, CDC2, CHEK1, DCN, IGF1, LGALS3, PRDM5, SKP2, TYMS, WEE1	12
Reproductive System Disease	survival	survival of breast cancer cell lines	3.14e-06	BCL2L1, BRCA1, BUB1B, CASP3, CCND1, CXCR7, DUSP1, ID2, IGF1, LGALS3, MAD2L1, NR3C1, PBK, PYCARD, UGCG	15
Reproductive System Disease	growth	growth of prostate cancer cell lines	5.69e-06	AKAP12, AR, BCL2L1, BMP6, BRCA1, CAV1, CBX7, CCND1, CDH1, CEACAM1, DAB2, FGF7, FGF10, HOXC6, IFI16, IGF1, PA2G4, PPARG, PRKAR2B, PRKCE, RP6-213H19.1, SAT1, TAF7, TMEPAI	24
Reproductive System Disease	growth	growth of breast cancer cell lines	6.17e-05	AR, BCL2L1, BIRC5, BRCA1, CAT, CAV1, CCND1, CD44, CDH1, CEACAM1, CRABP2, CXCR7, CYR61, DAB2, DCN, DLC1, ESR1, IGF1, IRS1, LGALS3, NFATC4, NME1, PECAM1, PRKCH, PTPRG, S100A4, SAT1, SKP2, SMOX, TEK, TYMS	31
Reproductive System Disease	growth	growth of cervical cancer cell lines	0.000295	ACVR2A, BIRC5, CDCA4, FOXC1, GADD45A, ITGA1, PAK4, RP6-213H19.1, SGMS1, TAF9B, TRIM35, TSPYL2, UHRF1	13
Reproductive System Disease	reproductive system disorder	reproductive system disorder	8.62e-06	ANK3, AR, BIRC5, C13ORF15, CD163, CDC2, EBF2, EPAS1, ERRFI1, ESR1, GPX3, KIF20A, KRT8, LOXL1, MMP11, NOS3, NR3C1, PBK, PCK1, PENK, PFKFB3, PTGS1, RBP4, RRM1, SAT1, SLC2A3, SORBS1, TGFBI, TK1, TOP2A, TSHR	31
Reproductive System Disease	cell division process	cell division process of cervical cancer cell lines	8.65e-06	AURKA, BIRC5, BRCA2, CCNA2, CDCA8, CDK4, CENPE, CENPI, CHEK1, DBF4, ECT2, ERCC6L, FBXO5, KIF20A, KIF4A, LATS2, MAD2L1, NASP, SMARCA2, SPC25, STIL, TOP2A	22
Reproductive System Disease	cell division process	cell division process of breast cancer cell lines	0.000398	AR, BRCA1, CCND1, CCND2, CDC2, CDH1, CHEK1, DCN, ERBB3, ESR1, EZH2, IGF1, LGALS3, PPARG, PRDM5, SKP2, SULF1, TYMS, WEE1	19
Reproductive System Disease	cell division process	arrest in cell division process of breast cancer cell lines	0.000449	AR, BRCA1, CCND1, CDC2, CHEK1, DCN, IGF1, LGALS3, PRDM5, SKP2, TYMS, WEE1	12
Reproductive System Disease	cell division process	cell division process of ovarian cancer cells	0.0009	BIRC5, GADD45A, MAD2L1	3
Reproductive System Disease	cell division process	arrest in cell division process of cervical cancer cell lines	0.000905	AURKA, BIRC5, CCNA2, CENPE, CENPI, CHEK1, FBXO5, LATS2, SMARCA2	9
Reproductive System Disease	breast carcinoma	breast carcinoma	1.67e-05	ABCB1, AR, BRCA1, BRCA2, CAV1, CCND1, CCND2, CDH1, CDK4, CHEK1, ESR1, FGF7, FGFR2, FLT1, GSN, HDAC7A, PDGFRA, POR, PPARG, RNF5, STX2, TGFBR2, TOP2A, TUBA1C, TUBB2C, TUBE1, TYMS, UBE2C, VEGFA	29
Reproductive System Disease	interphase	interphase of breast cancer cell lines	4.16e-05	AR, BRCA1, CCND1, CCND2, CDC2, CDH1, CHEK1, DCN, IGF1, LGALS3, PPARG, PRDM5, SKP2, SULF1, TYMS, WEE1	16
Reproductive System Disease	interphase	arrest in interphase of breast cancer cell lines	8.78e-05	AR, BRCA1, CCND1, CDC2, CHEK1, DCN, IGF1, LGALS3, PRDM5, SKP2, TYMS, WEE1	12
Reproductive System Disease	mitosis	mitosis of cervical cancer cell lines	4.43e-05	AURKA, BIRC5, BRCA2, CDCA8, CENPE, CENPI, FBXO5, MAD2L1, SPC25, STIL, TOP2A	11
Reproductive System Disease	apoptosis	apoptosis of breast cancer cell lines	0.000205	BCL2L1, BIK, BIRC5, BRCA1, CASP3, CASP6, CAV1, CCND1, CDC2, CDH1, CEACAM1, CRABP2, CYB5A, CYR61, DUSP1, DUSP4, ESR1, GADD45A, IFI16, IGF1, ITGB3BP, KRT18, KSR1, LGALS3, NOS3, PRDM5, PRKCE, RNF5, RP6-213H19.1, TGFBR3, THBS1, TP63, TYMS, UGCG	34
Reproductive System Disease	cell movement	cell movement of prostate cancer cell lines	0.000232	AR, CD82, CDH1, CXCL12, IGF1, IGSF8, IL15RA, IRS1, NRP1, PBK, PRKD1, TWIST1, VEGFA	13
Reproductive System Disease	G2 phase	G2 phase of breast cancer cell lines	0.000248	BRCA1, CCND1, CDC2, CHEK1, PRDM5, SULF1, WEE1	7
Reproductive System Disease	G2 phase	arrest in G2 phase of breast cancer cell lines	0.000446	BRCA1, CCND1, CDC2, CHEK1, PRDM5, WEE1	6
Reproductive System Disease	early-onset breast cancer	early-onset breast cancer	0.000248	BRCA1, BRCA2, BRIP1, CHEK1, CHEK2, PPP2R1B, RAD51	7
Reproductive System Disease	disease	disease of uterus	0.000365	AR, BRCA1, ESR1, KLF9, LOXL1	5
Reproductive System Disease	mucinous ovarian carcinoma	mucinous ovarian carcinoma	0.000405	GPX3, HN1, RACGAP1, SPINT2, TACSTD1, TIMP3, VEGFA	7
Reproductive System Disease	clear-cell ovarian carcinoma	clear-cell ovarian carcinoma	0.000481	AGPAT2, CLDN3, GPX3, HN1, RACGAP1, SPINT2, TACSTD1, TIMP3	8
Reproductive System Disease	uterine cancer	uterine cancer	0.000658	AGPAT2, AR, CDH11, CSF1R, CTSB, CTSH, MMP11, PPARG, PTGFR, SUZ12, TIMP3, TOP2A, TUBA1C, TUBB2C, TUBE1	15
Reproductive System Disease	G2/M phase	G2/M phase of breast cancer cell lines	0.000756	BRCA1, CHEK1, PRDM5, SULF1, WEE1	5
Reproductive System Disease	hyperplasia	hyperplasia of uterus	0.0009	BRCA1, ESR1, KLF9	3
Reproductive System Disease	prostatic carcinoma	prostatic carcinoma	0.001	ABCC4, AGTR1, AR, C3, C1R, CDC2, CDK4, CFH, DUSP1, ESR1, FABP4, FGFR2, GPX3, HDAC7A, HIP1, KRT7, MXRA8, OR51E2, PRC1, RCAN2, SAT1, SERPING1, SGK269, TACSTD1, TMEM16F, TOP2A, TUBA1C, TUBB2C, TUBE1	29
Organismal Survival	death	death of mice	1.27e-10	ABCA1, ABCB1B, ACE, ACLY, ADAM12, ADAM19 (includes EG:8728), ADH1C (includes EG:126), ADK, AEBP1, AGTR1, APH1A, APLP2, B4GALNT1, BCL2L1, BLMH, BRCA1, BRCA2, C1GALT1, CA4, CALR, CASP3, CCL11, CCND1, CCND2, CCNF, CCR2, CD36, CD44, CD209, CDH1, CDH5, CDK4, CLDN1, CNR1, CTSB, CXCL12, CYR61, DACH1, DCN, DGAT2, DMTF1, DNAJB6, DUSP1, EDG1, EDG5, EGFL7, ENG, ENPP2, EPAS1, EPHB2, ERBB3, ESR1, EZH2, FBL, F…	134
Organismal Survival	death	death of rodents	1.79e-10	ABCA1, ABCB1B, ACE, ACLY, ADAM12, ADAM19 (includes EG:8728), ADH1C (includes EG:126), ADK, AEBP1, AGTR1, APH1A, APLP2, B4GALNT1, BCL2L1, BLMH, BRCA1, BRCA2, C1GALT1, CA4, CALR, CASP3, CCL11, CCND1, CCND2, CCNF, CCR2, CD36, CD44, CD209, CDH1, CDH5, CDK4, CLDN1, CNR1, CTSB, CXCL12, CYR61, DACH1, DCN, DGAT2, DMTF1, DNAJB6, DUSP1, EDG1, EDG5, EGFL7, ENG, ENPP2, EPAS1, EPHB2, ERBB3, ESR1, EZH2, FBL, F…	134
Organismal Survival	death	death of animal	1.99e-10	ABCA1, ABCB1B, ACE, ACLY, ADAM12, ADAM19 (includes EG:8728), ADH1C (includes EG:126), ADK, AEBP1, AGTR1, APH1A, APLP2, B4GALNT1, BCL2L1, BLMH, BRCA1, BRCA2, C1GALT1, CA4, CALR, CASP3, CCL11, CCND1, CCND2, CCNF, CCR2, CD36, CD44, CD209, CDH1, CDH5, CDK4, CHEK1, CLDN1, CNR1, CTSB, CXCL12, CYR61, DACH1, DCN, DGAT2, DMTF1, DNAJB6, DUSP1, EDG1, EDG5, EGFL7, ENG, ENPP2, EPAS1, EPHB2, ERBB3, ESR1, EZH2,…	136
Organismal Survival	death	death of organism	1.99e-10	ABCA1, ABCB1B, ACE, ACLY, ADAM12, ADAM19 (includes EG:8728), ADH1C (includes EG:126), ADK, AEBP1, AGTR1, APH1A, APLP2, B4GALNT1, BCL2L1, BLMH, BRCA1, BRCA2, C1GALT1, CA4, CALR, CASP3, CCL11, CCND1, CCND2, CCNF, CCR2, CD36, CD44, CD209, CDH1, CDH5, CDK4, CHEK1, CLDN1, CNR1, CTSB, CXCL12, CYR61, DACH1, DCN, DGAT2, DMTF1, DNAJB6, DUSP1, EDG1, EDG5, EGFL7, ENG, ENPP2, EPAS1, EPHB2, ERBB3, ESR1, EZH2,…	136
Organismal Survival	death	death of mammalia	2.12e-10	ABCA1, ABCB1B, ACE, ACLY, ADAM12, ADAM19 (includes EG:8728), ADH1C (includes EG:126), ADK, AEBP1, AGTR1, APH1A, APLP2, B4GALNT1, BCL2L1, BLMH, BRCA1, BRCA2, C1GALT1, CA4, CALR, CASP3, CCL11, CCND1, CCND2, CCNF, CCR2, CD36, CD44, CD209, CDH1, CDH5, CDK4, CLDN1, CNR1, CTSB, CXCL12, CYR61, DACH1, DCN, DGAT2, DMTF1, DNAJB6, DUSP1, EDG1, EDG5, EGFL7, ENG, ENPP2, EPAS1, EPHB2, ERBB3, ESR1, EZH2, FBL, F…	134
Organismal Survival	survival	survival of animal	7.4e-07	ABCB1B, ABCC1, AGPAT2, APEX1, AR, ARHGDIG, ATP2C1, B3GALNT1, BCL2L1, BGN, BIRC5, C5, CCND2, CD44, CEBPA, CHEK2, CLNS1A, COL3A1, CRABP2, CTSB, CXCL12, CXCL15, DOK2, DUSP1, EDG5, ENG, EPHX2, FCGR2B, FLI1, FLT1, HEXA, ID1, IFI16, IGF1, IGHM, IL1RL1, IL6ST, IL7R, KRT18, LPL, MARCKSL1, MIF, MMP2, NOS3, NRP1, PCCA, PKD2 (includes EG:5311), PPARG, PRNP, PTGS1, PTPRD, RAD54B, RAD54L, RALBP1, RAMP2, SERPI…	61
Organismal Survival	survival	survival of organism	7.4e-07	ABCB1B, ABCC1, AGPAT2, APEX1, AR, ARHGDIG, ATP2C1, B3GALNT1, BCL2L1, BGN, BIRC5, C5, CCND2, CD44, CEBPA, CHEK2, CLNS1A, COL3A1, CRABP2, CTSB, CXCL12, CXCL15, DOK2, DUSP1, EDG5, ENG, EPHX2, FCGR2B, FLI1, FLT1, HEXA, ID1, IFI16, IGF1, IGHM, IL1RL1, IL6ST, IL7R, KRT18, LPL, MARCKSL1, MIF, MMP2, NOS3, NRP1, PCCA, PKD2 (includes EG:5311), PPARG, PRNP, PTGS1, PTPRD, RAD54B, RAD54L, RALBP1, RAMP2, SERPI…	61
Organismal Survival	survival	survival of mammalia	1.3e-06	ABCB1B, ABCC1, AGPAT2, APEX1, AR, ARHGDIG, ATP2C1, B3GALNT1, BCL2L1, BGN, BIRC5, C5, CCND2, CD44, CEBPA, CHEK2, COL3A1, CRABP2, CTSB, CXCL12, CXCL15, DOK2, DUSP1, EDG5, ENG, EPHX2, FCGR2B, FLI1, FLT1, HEXA, ID1, IFI16, IGF1, IGHM, IL1RL1, IL6ST, IL7R, KRT18, LPL, MARCKSL1, MIF, MMP2, NOS3, NRP1, PCCA, PKD2 (includes EG:5311), PPARG, PRNP, PTGS1, PTPRD, RAD54B, RAD54L, RALBP1, RAMP2, SERPING1, SKP…	60
Organismal Survival	survival	survival of mice	1.49e-06	ABCB1B, ABCC1, APEX1, AR, ARHGDIG, ATP2C1, B3GALNT1, BCL2L1, BGN, BIRC5, C5, CCND2, CEBPA, CHEK2, COL3A1, CRABP2, CTSB, CXCL12, CXCL15, DOK2, DUSP1, EDG5, ENG, EPHX2, FCGR2B, FLI1, FLT1, HEXA, ID1, IFI16, IGF1, IGHM, IL1RL1, IL6ST, IL7R, KRT18, LPL, MARCKSL1, MIF, MMP2, NOS3, NRP1, PCCA, PKD2 (includes EG:5311), PPARG, PRNP, PTGS1, PTPRD, RAD54B, RAD54L, RALBP1, RAMP2, SERPING1, SKP2, TAL1, TFAP2…	57
Organismal Survival	survival	survival of rodents	2.78e-06	ABCB1B, ABCC1, APEX1, AR, ARHGDIG, ATP2C1, B3GALNT1, BCL2L1, BGN, BIRC5, C5, CCND2, CEBPA, CHEK2, COL3A1, CRABP2, CTSB, CXCL12, CXCL15, DOK2, DUSP1, EDG5, ENG, EPHX2, FCGR2B, FLI1, FLT1, HEXA, ID1, IFI16, IGF1, IGHM, IL1RL1, IL6ST, IL7R, KRT18, LPL, MARCKSL1, MIF, MMP2, NOS3, NRP1, PCCA, PKD2 (includes EG:5311), PPARG, PRNP, PTGS1, PTPRD, RAD54B, RAD54L, RALBP1, RAMP2, SERPING1, SKP2, TAL1, TFAP2…	57
Cellular Development	differentiation	differentiation of cells	3.78e-10	ACVR1C, ACVR2A, ADIG, ADIPOQ, ADRB3, AR, ASPM, ATF3, B4GALNT1, BCL2L1, BMP2, BMP6, BOC, BRCA1, BTG1, C5ORF13, CALR, CASP3, CBFA2T3, CCL9, CCL11, CCND1, CCND2, CD9, CD44, CD200, CD1D, CDH1, CDH5, CDO1, CDON, CEBPA, CENPF, CHKA, CHRDL1, CMKLR1, CNR1, CSF1R, CSF2RA (includes EG:1438), CTSB, CXCL12, CXCL15, CYTL1, DAB2, DCN, DMTF1, DUSP1, DYRK3, EBF1, ECE2, EGLN3, EID1, ENG, EPAS1, ERBB3, ESR1, EYA2,…	181
Cellular Development	differentiation	differentiation of cell lines	4.47e-07	ACVR1C, ADIPOQ, B4GALNT1, BCL2L1, BMP2, BMP6, CALR, CBFA2T3, CCND1, CCND2, CD9, CDO1, CDON, CEBPA, CENPF, CHKA, CMKLR1, CSF2RA (includes EG:1438), CTSB, CXCL12, DAB2, DCN, DMTF1, DUSP1, EBF1, EGLN3, EID1, ESR1, FGF10, FGFR2, FLI1, GAB3, HSD11B1, HSP90AA1, ID1, ID2, ID3, IFI16, IGF1, IL6ST, IRS1, IRS3, LEPR, LGALS12, MEF2C, MIF, NCOR1, NDN, NME1, NME3, NR1D1, NR3C1, NTRK2, PA2G4, PECAM1, PPARG, PP…	77
Cellular Development	differentiation	differentiation of muscle cells	3.04e-05	BMP2, BOC, CASP3, CD9, CDON, CEBPA, CENPF, EZH2, FOXP1, ID3, IFI16, IGF1, LAMA2, MBNL1, MBNL3, MEF2C, PPARG, QKI (includes EG:9444), SOX6, STRA13, SYNE1, TBX3, TGFBR2, TNFSF12	24
Cellular Development	differentiation	differentiation of connective tissue cells	0.000158	ADIG, ADIPOQ, ADRB3, BMP2, BMP6, CASP3, CCL9, CCND1, CD200, CEBPA, CMKLR1, EBF1, FCER1G, FGF10, FIGF, GADD45B, HSD11B1, IFI16, IGF1, IRS1, LGALS12, LY6A, MITF, MMP3, NFATC1, NOS3, PPARG, PTHR1, PTPN11, RARRES2, RETN, RUNX1T1, TGFBR2, TNFRSF11A, TNFSF12, TSHR, TWIST2, VEGFA, WWTR1	39
Cellular Development	differentiation	differentiation of adipocytes	0.000244	ADIG, ADIPOQ, ADRB3, BMP2, CCND1, CEBPA, CMKLR1, EBF1, FGF10, HSD11B1, IGF1, IRS1, LGALS12, MMP3, PPARG, RARRES2, RETN, RUNX1T1, WWTR1	19
Cellular Development	differentiation	differentiation of endothelial cells	0.000609	BTG1, CD44, CDH5, CSF1R, DCN, FLT1, IGF1, NFATC1, SPRED1, VEGFA	10
Cellular Development	differentiation	differentiation of embryonic cells	0.000631	BMP2, CYTL1, DAB2, ERBB3, EZH2, FLT1, FOXC1, GATA6, ID3, IGF1, IL6ST, LAMA2, MMP2, NID1, PPARG, PTPN11, SUZ12, THRA, VEGFA	19
Cellular Development	differentiation	differentiation of muscle cell lines	0.000915	BMP2, BMP6, CD9, CDO1, CTSB, CXCL12, DCN, EGLN3, FGFR2, FLI1, IFI16, IGF1, NDN, RASA3, ST8SIA4, TBX3, TNFSF12	17
Cellular Development	development	development of cells	5.94e-07	ACVR1C, AGTR1, AKAP13, ANGPTL2, AR, ARHGDIG, ATRN, BCHE, BCL2L1, BIRC5, BMP2, BRCA1, CALR, CASP3, CCL11, CCND1, CCR2, CD9, CD24, CD44, CD47, CD82, CD1D, CDC42EP2, CDC42EP5, CDC42SE1, CDH1, CEBPA, CENPF, CNR1, CRIP2, CSF1R, CSF2RA (includes EG:1438), CSPG4, CST3, CTSB, CUGBP1, CXCL12, CXCL15, CYR61, DAB2, DCN, DDEF1, DPYSL2, DUSP1, DYNLT1, EBF1, EBF2, EBF3, EDG5, EIF2B2, EIF2B4, ENG, EPAS1, EPHA3,…	141
Cellular Development	developmental process	developmental process of muscle cells	4.03e-06	BMP2, BOC, CASP3, CD9, CDON, CEBPA, CENPF, CMA1, DNAJB6, DUSP1, EZH2, FOXP1, ID2, ID3, IFI16, IGF1, LAMA2, MBNL1, MBNL3, MEF2C, MMP2, MSC, PPARG, PRRX1, PTPN11, QKI (includes EG:9444), RALBP1, SOX6, STRA13, SYNE1, TBX3, TGFBR2, THBS1, TNFSF12	34
Cellular Development	developmental process	developmental process of bone marrow cells	8.84e-05	ADIPOQ, BCHE, BCL2L1, BIRC5, BMP2, CASP3, CBFA2T3, CCL11, CCNA2, CCND1, CCND2, CD44, CEBPA, CSF1R, CSF2RA (includes EG:1438), CXCL12, ESR1, FCER1G, FLI1, IGF1, IL15RA, IL6ST, IRS1, LY6A, MEIS1, PF4, PPARG, RALBP1, RUNX1T1, SNRK, THBS2, TNFRSF11A, TNFSF12, TSHR, TSLP, VEGFA	36
Cellular Development	developmental process	developmental process of fibroblast cell lines	0.00012	ADIPOQ, AKAP12, ANP32A, BMP2, BMP6, CAV1, CCND1, CDK4, CEACAM1, CEBPA, CMKLR1, CSF2RA (includes EG:1438), DMTF1, EBF1, EEF1D, EIF2AK2, ERBB3, ERRFI1, FGF10, FLI1, GADD45B, HSD11B1, HSP90AA1, ID1, IGF1, IRS1, LGALS12, MITF, MPHOSPH1, MST1R, NCOA4, NR1D1, NR3C1, PKP3, PPARG, PRKAR2B, PRKCE, RARRES2, RASGRP2, RETN, SHMT1, SMARCA2, STMN1, TFRC, UBE2C	45
Cellular Development	developmental process	developmental process of adipocytes	0.000289	ADIG, ADIPOQ, ADRB3, BMP2, CCND1, CEBPA, CMKLR1, EBF1, FGF10, HSD11B1, IGF1, IRS1, LGALS12, MMP3, PPARG, RARRES2, RETN, RUNX1T1, WWTR1	19
Cellular Development	growth	growth of fibroblast cell lines	0.000919	ADIPOQ, AKAP12, ANP32A, CAV1, CCND1, CDK4, CEACAM1, CEBPA, CSF2RA (includes EG:1438), DMTF1, EEF1D, EIF2AK2, ERBB3, ERRFI1, FLI1, GADD45B, ID1, IGF1, IRS1, MITF, MPHOSPH1, MST1R, NCOA4, PKP3, PRKAR2B, PRKCE, RASGRP2, SHMT1, SMARCA2, STMN1, TFRC, UBE2C	32
Cellular Development	growth	growth of epithelial cells	0.00111	BMP6, CCND1, CCND2, CDH1, CDK4, EZH2, FGF7, FGF10, ID2, MST1R, PRKCH, TIMELESS, TNFAIP6, TP63, VEGFA	15
Cellular Development	adipogenesis	adipogenesis of connective tissue cells	0.000947	C3, CCND1, CEBPA, CUGBP1, LIPE, MIF, PPARG	7
Cellular Development	morphogenesis	morphogenesis of cells	0.00102	ACVR1C, AKAP13, ANGPTL2, ARHGDIG, ATRN, CASP3, CCL11, CCND1, CCR2, CD9, CD24, CD44, CD47, CD82, CDC42EP2, CDC42EP5, CDC42SE1, CDH1, CENPF, CSF1R, CSPG4, CXCL12, CYR61, DAB2, DCN, DDEF1, DPYSL2, EDG5, ERBB3, FGF7, GSN, HSP90AA1, IGBP1, IGF1, ITGA1, KCNN4, KLF5, KRT8, KSR1, LAMA2, LGALS3, M-RIP, MACF1, MGAT5, PAK4, PALM, PECAM1, PMP22, PRKCH, PTGFR, PTPN11, PVR, RALBP1, SDC1, SHROOM2, SHROOM3, SSH1…	64
Cellular Development	hypertrophy	hypertrophy of adipocytes	0.00111	LEPR, MMP3, MMP19, PPARG	4
Inflammatory Disease	inflammatory disorder	inflammatory disorder	4.08e-10	ABCA1, ABCC1, ABCC3, ACLY, ACOX1, ACTL6A, ADAM12, ADIPOQ, ADIPOR2, ADORA1, ADRB3, AHNAK, APLP2, ATP1A1, BCL2L1, BGN, BLMH, C2, C3, C5, C13ORF15, C1R, CA3, CA4, CA13, CASP3, CAV1, CCL9, CCL11, CCL28, CCNB1, CCR2, CD24, CD36, CD44, CD47, CD97, CD200, CD274, CD1D, CDC20, CDH1, CEACAM1, CFH, CHEK2, CMA1, CPA3, CST3, CXCL12, CXCL15, DARC, DEDD2, DNM1, DOK2, DUSP1, EDG1, EEF1G, EIF2AK2, ESR1, FABP4, FB…	160
Inflammatory Disease	inflammatory disorder	inflammatory disorder of rodents	1.25e-05	ACOX1, BCL2L1, C3, C5, CASP3, CAV1, CCL11, CCL28, CCR2, CD44, CD200, CD1D, CEACAM1, CFH, CXCL12, CXCL15, DOK2, DUSP1, EIF2AK2, ESR1, FBLN5, FCER1G, FCGR2B, FLT1, GADD45A, GGTLA1, GZMB, HMMR, HSPG2 (includes EG:3339), IFNGR1, IGF1, IGHM, IL15RA, IL6ST, ITGA1, KSR1, LEPR, LGALS3, LTBP4, LUM, MBP, MMP2, MMP3, NOS3, PLP1, PPARG, PRKCE, PRKCQ, PTGIR, PTGS1, PTPN11, RETN, SAT1, SELP, SPRED1, STX2, TGFB…	59
Inflammatory Disease	inflammatory disorder	inflammatory disorder of mammalia	1.94e-05	ACOX1, BCL2L1, C3, C5, CASP3, CAV1, CCL11, CCL28, CCR2, CD44, CD200, CD1D, CEACAM1, CFH, CXCL12, CXCL15, DOK2, DUSP1, EIF2AK2, ESR1, FBLN5, FCER1G, FCGR2B, FLT1, GADD45A, GGTLA1, GZMB, HMMR, HSPG2 (includes EG:3339), IFNGR1, IGF1, IGHM, IL15RA, IL6ST, ITGA1, KSR1, LEPR, LGALS3, LTBP4, LUM, MBP, MMP2, MMP3, NOS3, PLP1, PPARG, PRKCE, PRKCQ, PTGIR, PTGS1, PTPN11, RETN, SAT1, SELP, SPRED1, STX2, TGFB…	59
Inflammatory Disease	inflammatory disorder	inflammatory disorder of mice	0.000114	ACOX1, BCL2L1, C3, C5, CASP3, CAV1, CCL11, CCL28, CCR2, CD44, CD200, CD1D, CEACAM1, CFH, CXCL12, CXCL15, DOK2, DUSP1, EIF2AK2, ESR1, FBLN5, FCER1G, FCGR2B, FLT1, GADD45A, GGTLA1, GZMB, HMMR, IFNGR1, IGF1, IGHM, IL15RA, IL6ST, ITGA1, KSR1, LEPR, LGALS3, LTBP4, MBP, MMP2, NOS3, PLP1, PPARG, PRKCE, PRKCQ, PTGIR, PTGS1, PTPN11, RETN, SELP, SPRED1, STX2, TGFBR2, TNFSF12	54
Inflammatory Disease	inflammatory disorder	inflammatory disorder of organ	0.000945	ACOX1, ADIPOQ, ADORA1, C5, CASP3, CAV1, CCR2, CD44, CD47, CXCL12, DARC, ESR1, FBLN5, FCGR2B, FGFR2, HEXA, IGF1, IL15RA, IL6ST, IRF9, MMP3, NR5A2, PECAM1, PLP1, PPARG, PRKCE, THBS1, THBS2, VEGFA, VNN1	30
Inflammatory Disease	arthritis	arthritis	1.17e-05	ACLY, ACTL6A, APLP2, BGN, C2, C3, C13ORF15, C1R, CCL9, CCL11, CCNB1, CCR2, CD24, CD36, CD44, CD97, CD200, CD274, CDH1, CHEK2, CXCL12, DEDD2, DNM1, DUSP1, EDG1, EEF1G, FABP4, FCER1G, FCGR2B, FGF10, FLT1, GADD45B, GLUL, HDAC7A, HMMR, HNMT, HNRNPA1, HSPA8, HSPG2 (includes EG:3339), IGF1, IGFBP4, IGHM, IL15RA, IL6ST, IL7R, LDHB, LEPR, LRRK2, LUM, MAPK13, MC2R, MIF, MMP2, MMP3, MRC1, MS4A4D, NR3C1, NU…	80
Inflammatory Disease	arthritis	arthritis of rodents	0.000248	C3, CCR2, CD44, CD200, DUSP1, FCER1G, FCGR2B, FLT1, HMMR, HSPG2 (includes EG:3339), IL15RA, IL6ST, LEPR, LUM, MMP2, MMP3, PPARG, PRKCQ, PTGIR, RETN, THBS1, TNFSF12	22
Inflammatory Disease	arthritis	arthritis of animal	0.000382	C3, CCR2, CD44, CD200, DUSP1, FCER1G, FCGR2B, FLT1, HMMR, HSPG2 (includes EG:3339), IL15RA, IL6ST, LEPR, LUM, MMP2, MMP3, PPARG, PRKCQ, PTGIR, RETN, THBS1, TNFSF12	22
Inflammatory Disease	arthritis	arthritis of mammalia	0.000382	C3, CCR2, CD44, CD200, DUSP1, FCER1G, FCGR2B, FLT1, HMMR, HSPG2 (includes EG:3339), IL15RA, IL6ST, LEPR, LUM, MMP2, MMP3, PPARG, PRKCQ, PTGIR, RETN, THBS1, TNFSF12	22
Inflammatory Disease	arthritis	arthritis of organism	0.000382	C3, CCR2, CD44, CD200, DUSP1, FCER1G, FCGR2B, FLT1, HMMR, HSPG2 (includes EG:3339), IL15RA, IL6ST, LEPR, LUM, MMP2, MMP3, PPARG, PRKCQ, PTGIR, RETN, THBS1, TNFSF12	22
Inflammatory Disease	inflammatory arthropathy	inflammatory arthropathy	1.17e-05	ACLY, ACTL6A, APLP2, BGN, C2, C3, C13ORF15, C1R, CCL9, CCL11, CCNB1, CCR2, CD24, CD36, CD44, CD97, CD200, CD274, CDH1, CHEK2, CXCL12, DEDD2, DNM1, DUSP1, EDG1, EEF1G, FABP4, FCER1G, FCGR2B, FGF10, FLT1, GADD45B, GLUL, HDAC7A, HMMR, HNMT, HNRNPA1, HSPA8, HSPG2 (includes EG:3339), IGF1, IGFBP4, IGHM, IL15RA, IL6ST, IL7R, LDHB, LEPR, LRRK2, LUM, MAPK13, MC2R, MIF, MMP2, MMP3, MRC1, MS4A4D, NR3C1, NU…	80
Inflammatory Disease	inflammatory arthropathy	inflammatory arthropathy of rodents	0.000248	C3, CCR2, CD44, CD200, DUSP1, FCER1G, FCGR2B, FLT1, HMMR, HSPG2 (includes EG:3339), IL15RA, IL6ST, LEPR, LUM, MMP2, MMP3, PPARG, PRKCQ, PTGIR, RETN, THBS1, TNFSF12	22
Inflammatory Disease	rheumatic disease	rheumatic disease	2.49e-05	ACLY, ACTL6A, APLP2, BCL2L1, BGN, C2, C3, C13ORF15, C1R, CCL9, CCL11, CCNB1, CCR2, CD24, CD36, CD44, CD97, CD200, CD274, CDH1, CHEK2, CXCL12, DEDD2, DNM1, DUSP1, EDG1, EEF1G, FABP4, FCER1G, FCGR2B, FGF10, FLT1, GADD45B, GLUL, HDAC7A, HMMR, HNMT, HNRNPA1, HSPA8, HSPG2 (includes EG:3339), IGF1, IGFBP4, IGHM, IL15RA, IL6ST, IL7R, LDHB, LEPR, LRRK2, LUM, MAPK13, MC2R, MIF, MMP2, MMP3, MRC1, MS4A4D, N…	81
Inflammatory Disease	rheumatic disease	rheumatic disease of rodents	0.000746	C3, CCR2, CD44, CD200, DUSP1, FCER1G, FCGR2B, FLT1, HMMR, HSPG2 (includes EG:3339), IL15RA, IL6ST, LEPR, LUM, MMP2, MMP3, PPARG, PRKCQ, PTGIR, RETN, THBS1, TNFSF12	22
Inflammatory Disease	rheumatic disease	rheumatic disease of mammalia	0.00109	C3, CCR2, CD44, CD200, DUSP1, FCER1G, FCGR2B, FLT1, HMMR, HSPG2 (includes EG:3339), IL15RA, IL6ST, LEPR, LUM, MMP2, MMP3, PPARG, PRKCQ, PTGIR, RETN, THBS1, TNFSF12	22
Inflammatory Disease	rheumatoid arthritis	rheumatoid arthritis	0.000346	ACTL6A, APLP2, BGN, C2, C13ORF15, C1R, CCL9, CCL11, CCNB1, CCR2, CD24, CD36, CD97, CD274, CDH1, CHEK2, CXCL12, DEDD2, DNM1, DUSP1, EDG1, EEF1G, FABP4, FCGR2B, FGF10, GADD45B, GLUL, HDAC7A, HNMT, HNRNPA1, HSPA8, IGF1, IGFBP4, IL7R, LDHB, LRRK2, MAPK13, MC2R, MIF, MMP3, MRC1, MS4A4D, NR3C1, PECAM1, PRNP, PTGS1, RAMP2, RCSD1, RNF149, RPL32, RPS3, THBS1, TNFAIP6, TPST1, VIM, WNT9A	56
Inflammatory Disease	inflammation	inflammation of organ	0.0011	ADIPOQ, ADORA1, C5, CASP3, CAV1, CCR2, CD44, CD47, CXCL12, DARC, ESR1, FCGR2B, HEXA, IGF1, IL15RA, IL6ST, IRF9, NR5A2, PLP1, PPARG, PRKCE, THBS1, THBS2, VEGFA, VNN1	25
Respiratory Disease	lung cancer	lung cancer	2.02e-09	ABCB1, ADH1C (includes EG:126), AURKA, AURKB, BUB1B, CAV1, CCNA2, CCNB1, CCNB2, CDC2, CDC20, CDCA8, CEBPA, CHEK2, CKS1B, CKS2 (includes EG:1164), CLDN3, CSF1R, EPAS1, ERBB3, FLT1, GADD45B, GSN, HDAC7A, HIPK2, HSP90AA1, IMPDH2, INTS6, PDGFRA, PFKP, POLE2, PPP2R1B, PTGS1, PTPN11, RFC4, RNF5, RRM1, RRM2, SRM, TACSTD1, TK1, TOP2A, TP63, TUBA1C, TUBB2C, TUBE1, TYMS, UBE2C, VWF	49
Respiratory Disease	lung carcinoma	lung carcinoma	3.37e-09	ABCB1, ADH1C (includes EG:126), BUB1B, CAV1, CCNA2, CCNB1, CCNB2, CDC2, CDC20, CKS1B, CKS2 (includes EG:1164), CLDN3, EPAS1, ERBB3, FLT1, GADD45B, GSN, HDAC7A, HSP90AA1, IMPDH2, PDGFRA, PFKP, POLE2, PTPN11, RFC4, RNF5, RRM1, RRM2, SRM, TACSTD1, TK1, TOP2A, TP63, TUBA1C, TUBB2C, TUBE1, TYMS, UBE2C, VWF	39
Respiratory Disease	lung adenocarcinoma	lung adenocarcinoma	6.06e-09	ADH1C (includes EG:126), BUB1B, CAV1, CCNA2, CCNB1, CCNB2, CDC2, CDC20, CKS1B, CKS2 (includes EG:1164), CLDN3, EPAS1, ERBB3, GADD45B, IMPDH2, PFKP, PTPN11, RFC4, RNF5, SRM, TK1, TYMS, UBE2C, VWF	24
Respiratory Disease	lung tumor	lung tumor	1.39e-08	ABCB1, ADH1C (includes EG:126), BUB1B, CAV1, CCNA2, CCNB1, CCNB2, CDC2, CDC20, CKS1B, CKS2 (includes EG:1164), CLDN3, EPAS1, ERBB3, FLT1, GADD45B, GSN, HDAC7A, HSP90AA1, IMPDH2, PDGFRA, PFKP, POLE2, PTPN11, RFC4, RNF5, RRM1, RRM2, SRM, TACSTD1, TK1, TOP2A, TP63, TUBA1C, TUBB2C, TUBE1, TYMS, UBE2C, VWF	39
Cardiovascular System Development and Function	development	development of blood vessel	2.68e-09	ADAMTS1, AGTR1, ALDH1A7, ANGPTL2, ANGPTL4, APH1A, ARHGAP24, ATG5, ATPIF1, BMP2, BTG1, C1GALT1, CALR, CASP3, CCND1, CDH5, CMA1, CSPG4, CST3, CTSB, CXCL12, CYR61, EDG1, ELN, ENG, ENPEP, EPAS1, EPHB2, FBLN5, FGF7, FGF10, FGFR2, FIGF, FLT1, FOXC1, GATA6, ID1, ID3, IGF1, ITGA1, KLF2, KLF5, LEPR, LGALS3, MEF2C, MEOX2, MIB1, MMP2, MMP3, NOS3, NRP1, NRP2, NTRK2, PF4, PLXND1, POR, PPP1R14B, QKI (includes …	75
Cardiovascular System Development and Function	angiogenesis	angiogenesis	1.06e-08	ADAMTS1, AGTR1, ANGPTL2, ANGPTL4, APH1A, ARHGAP24, ATG5, ATPIF1, BMP2, BTG1, C1GALT1, CALR, CCND1, CDH5, CMA1, CSPG4, CST3, CTSB, CXCL12, CYR61, EDG1, ELN, ENG, ENPEP, EPAS1, EPHB2, FBLN5, FGF7, FGF10, FGFR2, FIGF, FLT1, FOXC1, ID1, ID3, IGF1, ITGA1, KLF2, KLF5, LEPR, LGALS3, MEF2C, MEOX2, MMP2, MMP3, NOS3, NRP1, NRP2, PF4, PLXND1, PPP1R14B, ROBO4, SEMA3C, SOX17, SOX18, STAB1, TAL1, TEK, TGFBR2, …	64
Cardiovascular System Development and Function	angiogenesis	angiogenesis of tumor	0.000232	ANGPTL4, CDH5, CST3, CTSB, FGFR2, FLT1, ITGA1, MMP2, MMP3, NRP1, THBS1, THBS2, VEGFA	13
Cardiovascular System Development and Function	angiogenesis	angiogenesis of blood vessel	0.000604	ANGPTL4, ARHGAP24, BTG1, CYR61, FGF7, FIGF, FLT1, ID1, ID3, ITGA1, PF4, STAB1, TEK, THBS1, THBS2, TIMP2, TNFSF12, VEGFA	18
Cardiovascular System Development and Function	angiogenesis	angiogenesis of organism	0.000666	CALR, CCND1, CDH5, CXCL12, CYR61, EPAS1, FIGF, FLT1, KLF5, LGALS3, MMP2, NRP1, NRP2, TEK, THBS1, TIMP2, VEGFA	17
Cardiovascular System Development and Function	angiogenesis	angiogenesis of animal	0.000788	CALR, CCND1, CDH5, CXCL12, CYR61, EPAS1, FLT1, KLF5, LGALS3, MMP2, NRP1, NRP2, TEK, THBS1, VEGFA	15
Cardiovascular System Development and Function	proliferation	proliferation of endothelial cells	5.84e-07	ADAM15, ADAMTS1, ANGPTL4, ARHGAP24, ATPIF1, CALR, CAV1, CAV2, CD36, CD44, CEACAM1, CSF1R, ENG, FGFR2, FLT1, IGF1, ITGA1, NRP1, PDGFRA, PF4, PTGIR, SPRED1, TFPI, THBS1, TIMP2, TNFSF12, VEGFA, VEGFB (includes EG:7423), VLDLR	29
Cardiovascular System Development and Function	patterning	patterning of blood vessel	8.29e-07	ATG5, CXCL12, CYR61, ELN, EPAS1, EPHB2, FBLN5, FGF10, FLT1, FOXC1, MEF2C, NOS3, NRP1, PLXND1, SEMA3C, TAL1, TEK, TGFBR2, VEGFA	19
Cardiovascular System Development and Function	cell movement	cell movement of endothelial cells	2.09e-06	ADAM15, ANGPTL4, ARHGAP24, BMP6, CCL11, CD9, CDH5, CEACAM1, CSPG4, CXCL12, CYR61, DCN, EGFL7, ENG, FIGF, FLT1, GIPC1, HMMR, ID1, IGF1, LGALS3, MMP2, NOS3, NRP1, OLR1, PDE2A, PDGFRA, PECAM1, PF4, S100A4, TEK, TGFBR2, THBS1, TIMP2, TNFSF12, VEGFA	36
Cardiovascular System Development and Function	remodeling	remodeling of blood vessel	2.36e-05	ATG5, ELN, EPAS1, EPHB2, FBLN5, FGF10, FOXC1, MEF2C, NOS3, SEMA3C, TAL1, TEK, VEGFA	13
Cardiovascular System Development and Function	migration	migration of endothelial cells	2.77e-05	ADAM15, ANGPTL4, ARHGAP24, BMP6, CD9, CDH5, CXCL12, CYR61, DCN, EGFL7, ENG, FIGF, FLT1, GIPC1, HMMR, ID1, IGF1, MMP2, NOS3, NRP1, OLR1, PDE2A, PDGFRA, PECAM1, PF4, TEK, TGFBR2, THBS1, TIMP2, TNFSF12, VEGFA	31
Cardiovascular System Development and Function	cardiovascular process	cardiovascular process of organism	4.26e-05	ADORA1, AGTR1, C5, CALR, CCND1, CDH5, CXCL12, CYR61, EPAS1, EPHB2, FIGF, FLT1, KLF5, LGALS3, MMP2, NRP1, NRP2, POR, PRKCE, TEK, THBS1, THRA, TIMP2, VEGFA	24
Cardiovascular System Development and Function	cardiovascular process	cardiovascular process of animal	8.92e-05	ADORA1, AGTR1, C5, CALR, CCND1, CDH5, CXCL12, CYR61, EPAS1, FLT1, KLF5, LGALS3, MMP2, NRP1, NRP2, POR, PRKCE, TEK, THBS1, THRA, VEGFA	21
Cardiovascular System Development and Function	cardiovascular process	cardiovascular process of mice	0.000206	ADORA1, AGTR1, C5, CALR, CCND1, CDH5, CXCL12, CYR61, EPAS1, FLT1, KLF5, LGALS3, MMP2, POR, PRKCE, TEK, THBS1, THRA, VEGFA	19
Cardiovascular System Development and Function	cardiovascular process	cardiovascular process of rodents	0.000244	ADORA1, AGTR1, C5, CALR, CCND1, CDH5, CXCL12, CYR61, EPAS1, FLT1, KLF5, LGALS3, MMP2, POR, PRKCE, TEK, THBS1, THRA, VEGFA	19
Cardiovascular System Development and Function	cardiovascular process	cardiovascular process of mammalia	0.00034	ADORA1, AGTR1, C5, CALR, CCND1, CDH5, CXCL12, CYR61, EPAS1, FLT1, KLF5, LGALS3, MMP2, POR, PRKCE, TEK, THBS1, THRA, VEGFA	19
Cardiovascular System Development and Function	vascularization	vascularization	5.66e-05	ADAMTS1, B4GALNT1, C3, C5, CCR2, CEACAM1, CXCL12, CYR61, EDG5, EPAS1, EPHB2, FLT1, HMMR, IGF1, IRS1, NOS3, NRP1, NRP2, PPARG, PTGS1, PTHR1, S100A4, THBS1, THBS2, TIMP2, VEGFA	26
Cardiovascular System Development and Function	vascularization	vascularization of tissue	0.000325	CEACAM1, HMMR, NRP1, NRP2, PTHR1, THBS2, TIMP2, VEGFA	8
Cardiovascular System Development and Function	neovascularization	neovascularization	0.000438	C3, C5, CCR2, CXCL12, CYR61, EDG5, EPAS1, FLT1, HMMR, IGF1, IRS1, NOS3, NRP1, PTGS1, S100A4, THBS2, TIMP2, VEGFA	18
Cardiovascular System Development and Function	differentiation	differentiation of endothelial cells	0.000609	BTG1, CD44, CDH5, CSF1R, DCN, FLT1, IGF1, NFATC1, SPRED1, VEGFA	10
Cardiovascular System Development and Function	cell-cell contact	cell-cell contact of endothelial cell lines	0.0009	CDH5, CXCL12, STAB1	3
Cardiovascular System Development and Function	organization	organization of endothelial cells	0.0009	CDH5, EGFL7, VEGFA	3
Organismal Development	development	development of vessel	3.4e-09	ADAMTS1, AGTR1, ALDH1A7, ANGPTL2, ANGPTL4, APH1A, ARHGAP24, ATG5, ATPIF1, BMP2, BTG1, C1GALT1, CALR, CASP3, CCND1, CDH5, CMA1, CSPG4, CST3, CTSB, CXCL12, CYR61, EDG1, ELN, ENG, ENPEP, EPAS1, EPHB2, FBLN5, FGF7, FGF10, FGFR2, FIGF, FLT1, FOXC1, GATA6, ID1, ID3, IGF1, ITGA1, KLF2, KLF5, LEPR, LGALS3, MEF2C, MEOX2, MIB1, MMP2, MMP3, NOS3, NRP1, NRP2, NTRK2, PF4, PLXND1, POR, PPP1R14B, QKI (includes …	75
Organismal Development	development	development of organism	3.01e-05	ACVR1C, ANGPTL2, AOF2, APH1A, APLP2, AR, ATF5, BIRC5, BMP2, BRCA1, C16ORF80, CALR, CCND1, CCND2, CDH5, CDK4, CDON, CENPF, CNR1, CPEB1, CRABP2, CSF1R, CXCL12, CYR61, DAB2, DMTF1, EHF, EPAS1, ERG, FGF10, FGFR2, FIGF, FLT1, FOXC1, FOXP1, GCNT2, GJB2, H2AFZ, HDAC7A, HIST1H1E, HOXC6, ID2, ID3, IL6ST, KLF5, KRT8, LEPR, LGALS3, LIG3, LSR, LTBP4, MEOX2, MIB1, MITF, MMP2, MMP11, NASP, NBL1, NGFRAP1, NPR2,…	98
Organismal Development	development	development of animal	8.91e-05	ACVR1C, AOF2, APH1A, APLP2, AR, BIRC5, BMP2, BRCA1, CALR, CCND1, CCND2, CDH5, CDK4, CDON, CNR1, CPEB1, CRABP2, CSF1R, CXCL12, CYR61, DAB2, DMTF1, EPAS1, FGF10, FGFR2, FLT1, FOXC1, FOXP1, GJB2, H2AFZ, HIST1H1E, IL6ST, KLF5, LEPR, LGALS3, LIG3, LSR, MEOX2, MIB1, MITF, MMP2, NASP, NBL1, NPR2, NR5A2, NRP1, NRP2, PAFAH1B3, PIAS2, PKD2 (includes EG:5311), PLK4, POLB, POR, PPARG, PPP2R5A, PRKAR1A, PTPN1…	73
Organismal Development	development	development of mice	0.000117	APH1A, APLP2, AR, BRCA1, CALR, CCND1, CCND2, CDH5, CDK4, CPEB1, CSF1R, CXCL12, CYR61, DMTF1, EPAS1, FGFR2, FLT1, GJB2, H2AFZ, HIST1H1E, IL6ST, KLF5, LEPR, LGALS3, LIG3, MITF, MMP2, NPR2, NRP1, PAFAH1B3, PIAS2, PKD2 (includes EG:5311), PLK4, POLB, POR, PPARG, PRKAR1A, PTPN11, SELP, SLC31A1, SUZ12, TEK, TFAP2C, THBS1, TRIM24, TSHR, VEGFA, ZFPM2	48
Organismal Development	development	development of rodents	0.000117	APH1A, APLP2, AR, BRCA1, CALR, CCND1, CCND2, CDH5, CDK4, CPEB1, CSF1R, CXCL12, CYR61, DMTF1, EPAS1, FGFR2, FLT1, GJB2, H2AFZ, HIST1H1E, IL6ST, KLF5, LEPR, LGALS3, LIG3, MITF, MMP2, NPR2, NRP1, PAFAH1B3, PIAS2, PKD2 (includes EG:5311), PLK4, POLB, POR, PPARG, PRKAR1A, PTPN11, SELP, SLC31A1, SUZ12, TEK, TFAP2C, THBS1, TRIM24, TSHR, VEGFA, ZFPM2	48
Organismal Development	development	development of mammalia	0.000128	APH1A, APLP2, AR, BRCA1, CALR, CCND1, CCND2, CDH5, CDK4, CPEB1, CSF1R, CXCL12, CYR61, DMTF1, EPAS1, FGFR2, FLT1, GJB2, H2AFZ, HIST1H1E, IL6ST, KLF5, LEPR, LGALS3, LIG3, MITF, MMP2, NPR2, NRP1, PAFAH1B3, PIAS2, PKD2 (includes EG:5311), PLK4, POLB, POR, PPARG, PRKAR1A, PTPN11, SELP, SLC31A1, SUZ12, TEK, TFAP2C, THBS1, TRIM24, TSHR, VEGFA, ZFPM2	48
Organismal Development	developmental process	developmental process of organism	1.07e-06	ABCA1, ACOX1, ACVR1C, ADAMTS1, ADORA1, ANGPTL2, AOF2, APH1A, APLP2, AR, ATF5, BIRC5, BMP2, BMP6, BNIPL, BRCA1, C5, C16ORF80, CALR, CCND1, CCND2, CDC37, CDH5, CDK4, CDON, CENPF, CNR1, CPEB1, CRABP2, CSF1R, CTSB, CXCL12, CYR61, DAB2, DMTF1, EHF, EPAS1, EPHB2, ERG, EZH2, FGF10, FGFR2, FIGF, FKBP4, FLT1, FOXA1, FOXC1, FOXP1, GCNT2, GFRA2, GHR, GJB2, GNB5, GRB10, H2AFZ, HDAC7A, HIP1, HIST1H1E, HOXC6, …	126
Organismal Development	developmental process	developmental process of mice	1.64e-05	ABCA1, ACOX1, ADAMTS1, ADORA1, APH1A, APLP2, AR, BMP2, BMP6, BRCA1, C5, CALR, CCND1, CCND2, CDC37, CDH5, CDK4, CPEB1, CSF1R, CXCL12, CYR61, DAB2, DMTF1, EPAS1, EZH2, FGFR2, FLT1, FOXA1, GFRA2, GHR, GJB2, GNB5, GRB10, H2AFZ, HIP1, HIST1H1E, IGF1, IGF2R, IL6ST, IRS1, KLF5, LAMA2, LEPR, LGALS3, LIG3, METAP2, MITF, MMP2, NPR2, NRP1, PAFAH1B3, PIAS2, PKD2 (includes EG:5311), PLK4, POLB, POR, PPARG, PR…	73
Organismal Development	developmental process	developmental process of animal	1.84e-05	ABCA1, ACOX1, ACVR1C, ADAMTS1, ADORA1, AOF2, APH1A, APLP2, AR, BIRC5, BMP2, BMP6, BRCA1, C5, CALR, CCND1, CCND2, CDC37, CDH5, CDK4, CDON, CNR1, CPEB1, CRABP2, CSF1R, CXCL12, CYR61, DAB2, DMTF1, EPAS1, EZH2, FGF10, FGFR2, FLT1, FOXA1, FOXC1, FOXP1, GFRA2, GHR, GJB2, GNB5, GRB10, H2AFZ, HIP1, HIST1H1E, IGF1, IGF2R, IL6ST, IRS1, KLF5, LAMA2, LEPR, LGALS3, LIG3, LSR, MEOX2, METAP2, MIB1, MITF, MMP2, …	96
Organismal Development	developmental process	developmental process of rodents	2.05e-05	ABCA1, ACOX1, ADAMTS1, ADORA1, APH1A, APLP2, AR, BMP2, BMP6, BRCA1, C5, CALR, CCND1, CCND2, CDC37, CDH5, CDK4, CPEB1, CSF1R, CXCL12, CYR61, DAB2, DMTF1, EPAS1, EZH2, FGFR2, FLT1, FOXA1, GFRA2, GHR, GJB2, GNB5, GRB10, H2AFZ, HIP1, HIST1H1E, IGF1, IGF2R, IL6ST, IRS1, KLF5, LAMA2, LEPR, LGALS3, LIG3, METAP2, MITF, MMP2, NPR2, NRP1, PAFAH1B3, PIAS2, PKD2 (includes EG:5311), PLK4, POLB, POR, PPARG, PR…	73
Organismal Development	developmental process	developmental process of mammalia	2.21e-05	ABCA1, ACOX1, ADAMTS1, ADORA1, APH1A, APLP2, AR, BMP2, BMP6, BRCA1, C5, CALR, CCND1, CCND2, CDC37, CDH5, CDK4, CPEB1, CSF1R, CXCL12, CYR61, DAB2, DMTF1, EPAS1, EZH2, FGFR2, FLT1, FOXA1, GFRA2, GHR, GJB2, GNB5, GRB10, H2AFZ, HIP1, HIST1H1E, IGF1, IGF2R, IL6ST, IRS1, KLF5, LAMA2, LEPR, LGALS3, LIG3, METAP2, MITF, MMP2, NPR2, NRP1, PAFAH1B3, PIAS2, PKD2 (includes EG:5311), PLK4, POLB, POR, PPARG, PR…	73
Organismal Development	mass	mass of animal	3.59e-05	ADAM12, ADIPOQ, ADRB3, AR, C3, CAV1, CCND1, CD36, CEBPA, CNR1, DGAT1, DMTF1, FABP4, GHR, GPAM, ID1, IGF1, IRS1, LAMP2, LEPR, LIPE, LPL, MAOB, NOS3, NR3C1, PCK1, PPARG, PTPRF, RETN, SAT1, SLC2A4, SMARCA2, SOCS2, TPST1, UBR1	35
Organismal Development	mass	mass of mammalia	3.59e-05	ADAM12, ADIPOQ, ADRB3, AR, C3, CAV1, CCND1, CD36, CEBPA, CNR1, DGAT1, DMTF1, FABP4, GHR, GPAM, ID1, IGF1, IRS1, LAMP2, LEPR, LIPE, LPL, MAOB, NOS3, NR3C1, PCK1, PPARG, PTPRF, RETN, SAT1, SLC2A4, SMARCA2, SOCS2, TPST1, UBR1	35
Organismal Development	mass	mass of rodents	3.66e-05	ADAM12, ADIPOQ, ADRB3, AR, C3, CAV1, CCND1, CD36, CEBPA, CNR1, DGAT1, DMTF1, FABP4, GHR, GPAM, ID1, IGF1, IRS1, LAMP2, LEPR, LIPE, LPL, MAOB, NOS3, PCK1, PPARG, PTPRF, SAT1, SLC2A4, SMARCA2, SOCS2, TPST1, UBR1	33
Organismal Development	mass	mass of organism	4.06e-05	ADAM12, ADIPOQ, ADRB3, AR, C3, CAV1, CCND1, CD36, CEBPA, CNR1, DGAT1, DMTF1, FABP4, GHR, GPAM, ID1, IGF1, IRS1, LAMP2, LEPR, LIPE, LPL, MAOB, NOS3, NR3C1, PCK1, PPARG, PTPRF, RETN, SAT1, SLC2A4, SMARCA2, SOCS2, TPST1, UBR1	35
Organismal Development	mass	mass of mice	4.18e-05	ADAM12, ADIPOQ, ADRB3, AR, C3, CAV1, CCND1, CD36, CEBPA, CNR1, DGAT1, DMTF1, FABP4, GHR, GPAM, ID1, IGF1, IRS1, LAMP2, LIPE, LPL, MAOB, NOS3, PCK1, PPARG, PTPRF, SAT1, SLC2A4, SMARCA2, SOCS2, TPST1, UBR1	32
Organismal Development	vascularization	vascularization	5.66e-05	ADAMTS1, B4GALNT1, C3, C5, CCR2, CEACAM1, CXCL12, CYR61, EDG5, EPAS1, EPHB2, FLT1, HMMR, IGF1, IRS1, NOS3, NRP1, NRP2, PPARG, PTGS1, PTHR1, S100A4, THBS1, THBS2, TIMP2, VEGFA	26
Organismal Development	neovascularization	neovascularization	0.000438	C3, C5, CCR2, CXCL12, CYR61, EDG5, EPAS1, FLT1, HMMR, IGF1, IRS1, NOS3, NRP1, PTGS1, S100A4, THBS2, TIMP2, VEGFA	18
Organismal Development	angiogenesis	angiogenesis of organism	0.000666	CALR, CCND1, CDH5, CXCL12, CYR61, EPAS1, FIGF, FLT1, KLF5, LGALS3, MMP2, NRP1, NRP2, TEK, THBS1, TIMP2, VEGFA	17
Organismal Development	angiogenesis	angiogenesis of animal	0.000788	CALR, CCND1, CDH5, CXCL12, CYR61, EPAS1, FLT1, KLF5, LGALS3, MMP2, NRP1, NRP2, TEK, THBS1, VEGFA	15
Organismal Development	formation	formation of vessel	0.000875	ADAMTS1, CCL11, CDH5, CXCL12, ENPP2, FLT1, MEF2C, NOS3, NRP1, PF4, SPTBN1, TGFBR3, VEGFA	13
Lipid Metabolism	synthesis	synthesis of lipid	4.64e-09	ABCB1, ABCB1B, ABCC1, ACLY, ACSL1, ACSS2, ADIPOQ, AGPAT2, ASAH1, B4GALNT1, C3, CD9, CD82, CEBPA, CHKA, CNR1, DGAT1, DGAT2, EDG1, ELOVL1, FCER1G, FGF7, FLT1, GGTLA1, GPAM, HSD11B1, IGHM, LASS4, LEPR, LIPE, LPL, MIF, MITF, MLXIPL, MOGAT1, MYO5A, NR1H3, PITPNM1, PLCE1, PLP1, PPARG, PTDSS2, PTGS1, QKI (includes EG:9444), SCP2, SERINC5, SGMS1, SLC27A1, SLC35A2, UGCG, VEGFA, VIM, XBP1	53
Lipid Metabolism	synthesis	synthesis of acylglycerol	1.91e-07	ADIPOQ, AGPAT2, C3, DGAT1, DGAT2, GPAM, HSD11B1, LIPE, LPL, MOGAT1, PLCE1, PPARG, SLC27A1	13
Lipid Metabolism	synthesis	synthesis of triacylglycerol	9.38e-07	ADIPOQ, AGPAT2, C3, DGAT1, DGAT2, GPAM, HSD11B1, LIPE, LPL, PPARG, SLC27A1	11
Lipid Metabolism	synthesis	synthesis of sphingolipid	1.68e-05	ABCB1, ABCB1B, ABCC1, ASAH1, B4GALNT1, CD9, CD82, ELOVL1, LASS4, SERINC5, SGMS1, SLC27A1, SLC35A2, UGCG	14
Lipid Metabolism	synthesis	synthesis of glucosylceramide	8.69e-05	ABCB1, ABCB1B, ABCC1, UGCG	4
Lipid Metabolism	synthesis	synthesis of glycosylceramide	0.00012	ABCB1, ABCB1B, ABCC1, B4GALNT1, SLC35A2, UGCG	6
Lipid Metabolism	synthesis	synthesis of cerebroside	0.000149	ABCB1, ABCB1B, ABCC1, SLC35A2, UGCG	5
Lipid Metabolism	quantity	quantity of fatty acid	2.43e-08	ACSL1, ADIPOQ, ADRB3, ANGPTL4, APEX1, C3, CAV1, CD36, DGAT2, FABP4, GNAS, GPAM, HSD11B1, IGF1, LASS4, LEPR, LIPE, LPL, LRP1, PCK1, PLTP, PPARG, RETN, SAT1, SCP2, SLC27A1, VLDLR	27
Lipid Metabolism	quantity	quantity of lipid	3.56e-08	ABCA1, ABCB1, ACSL1, ADIPOQ, ADIPOR2, ADRB3, AEBP1, AGPAT2, ANGPTL4, APEX1, ARF6, ASAH1, B4GALNT1, C3, C5, CAV1, CD36, CEBPA, CES1 (includes EG:1066), CPE, DGAT1, DGAT2, ENPP2, EPHX2, FABP4, FCER1G, FCGR2B, FOXA1, GFRA2, GNAS, GPAM, HSD11B1, IGF1, IRS1, LASS4, LEPR, LIPE, LPL, LRP1, MBP, MTM1, NR1H3, PCK1, PDGFRA, PLP1, PLTP, PNPLA2, POR, PPAP2C, PPARG, PPBP, PTGS1, PTPN11, RETN, RORA, SAT1, SCP2…	65
Lipid Metabolism	quantity	quantity of free fatty acid	4.09e-07	ACSL1, ADIPOQ, ADRB3, C3, CAV1, DGAT2, FABP4, GNAS, HSD11B1, IGF1, LIPE, LPL, LRP1, PCK1, PPARG, RETN, VLDLR	17
Lipid Metabolism	quantity	quantity of triacylglycerol	8.45e-07	ACSL1, ADIPOQ, ADIPOR2, ANGPTL4, CAV1, CD36, CEBPA, CES1 (includes EG:1066), DGAT1, DGAT2, FABP4, FOXA1, GNAS, GPAM, HSD11B1, IGF1, LEPR, LIPE, LPL, LRP1, NR1H3, PLTP, PNPLA2, POR, PPARG, PTPN11, RETN, RORA, SCP2, VLDLR	30
Lipid Metabolism	quantity	quantity of acylglycerol	8.62e-06	ACSL1, ADIPOQ, ADIPOR2, ANGPTL4, CAV1, CD36, CEBPA, CES1 (includes EG:1066), DGAT1, DGAT2, FABP4, FOXA1, GNAS, GPAM, HSD11B1, IGF1, LEPR, LIPE, LPL, LRP1, NR1H3, PLTP, PNPLA2, POR, PPARG, PTPN11, RETN, RORA, SCP2, TXLNA, VLDLR	31
Lipid Metabolism	quantity	quantity of lysophosphatidic acid	0.0009	ENPP2, GPAM, PPAP2C	3
Lipid Metabolism	clearance	clearance of lipid	7.17e-06	ADIPOQ, C3, HSD11B1, LPL, LRP1, SLC2A4, VLDLR	7
Lipid Metabolism	efflux	efflux of cholesterol	1.21e-05	ABCA1, ABCG1, AEBP1, CAV1, CD36, FABP4, LIPE, MMP3, MSN, NR1H3, PLA1A, PLTP, PPARG, SCP2	14
Lipid Metabolism	flux	flux of cholesterol	1.21e-05	ABCA1, ABCG1, AEBP1, CAV1, CD36, FABP4, LIPE, MMP3, MSN, NR1H3, PLA1A, PLTP, PPARG, SCP2	14
Lipid Metabolism	metabolism	metabolism of lipid	3.83e-05	ABCD2, ACLY, ACOT1 (includes EG:26897), ACOX1, ACSL1, ACSL4, ACSS2, ADIPOQ, AGPAT2, ANGPTL4, ASAH1, B4GALNT1, CAV1, CD36, CES1 (includes EG:1066), CHKA, CROT, CYP2D6, CYP2J2, DGAT1, DGAT2, FABP4, FGF7, GGTLA1, GPAM, HACL1, HEXA, HSD17B10, LASS4, LIPE, LPL, LRP1, LSR, MIF, MOGAT1, MYO5A, NUDT7, PCCA, PCK1, PHYH, PITPNM1, PLA2G2D, PLCE1, PLP1, PLTP, PNPLA2, PPARG, PRKAR2B, PTDSS2, PTGS1, QKI (inclu…	60
Lipid Metabolism	metabolism	metabolism of acylglycerol	4.62e-05	CAV1, CD36, DGAT1, DGAT2, GPAM, LIPE, LPL, MOGAT1, PLCE1, PNPLA2, SLC27A1, TNXB	12
Lipid Metabolism	metabolism	metabolism of fatty acid	5.02e-05	ABCD2, ACLY, ACOT1 (includes EG:26897), ACSL1, ACSL4, ACSS2, ADIPOQ, CAV1, CD36, CES1 (includes EG:1066), CROT, FABP4, GPAM, MYO5A, NUDT7, PCCA, PLP1, PPARG, PRKAR2B, QKI (includes EG:9444), SC5DL, SCP2, SLC27A1, TNXB	24
Lipid Metabolism	metabolism	metabolism of triacylglycerol	0.000125	CAV1, CD36, DGAT1, DGAT2, GPAM, LIPE, LPL, PNPLA2, SLC27A1, TNXB	10
Lipid Metabolism	removal	removal of lipid	3.97e-05	ADIPOQ, C3, HSD11B1, LPL, LRP1, SLC2A4, VLDLR	7
Lipid Metabolism	metabolic process	metabolic process of lipid	4.18e-05	ABCD2, ACLY, ACOT1 (includes EG:26897), ACOX1, ACSL1, ACSL4, ACSS2, ADIPOQ, AGPAT2, ANGPTL4, ASAH1, B4GALNT1, CAV1, CD36, CES1 (includes EG:1066), CHKA, CROT, CYP2D6, CYP2J2, DGAT1, DGAT2, FABP4, FGF7, GGTLA1, GPAM, GRB10, HACL1, HEXA, HSD17B10, LASS4, LEPR, LIPE, LPL, LRP1, LSR, MIF, MOGAT1, MYO5A, NUDT7, PCCA, PCK1, PHYH, PITPNM1, PLA2G2D, PLCE1, PLP1, PLTP, PNPLA2, PPARG, PRKAR2B, PTDSS2, PTGS…	62
Lipid Metabolism	metabolic process	metabolic process of fatty acid	6.28e-05	ABCD2, ACLY, ACOT1 (includes EG:26897), ACSL1, ACSL4, ACSS2, ADIPOQ, CAV1, CD36, CES1 (includes EG:1066), CROT, FABP4, GPAM, LIPE, MYO5A, NUDT7, PCCA, PLP1, PPARG, PRKAR2B, QKI (includes EG:9444), SC5DL, SCP2, SLC27A1, TNXB	25
Lipid Metabolism	metabolic process	metabolic process of acylglycerol	0.000272	CAV1, CD36, DGAT1, DGAT2, GPAM, LIPE, LPL, MOGAT1, PLCE1, PNPLA2, SLC27A1, TNXB	12
Lipid Metabolism	metabolic process	metabolic process of triacylglycerol	0.000458	CAV1, CD36, DGAT1, DGAT2, GPAM, LIPE, LPL, PNPLA2, SLC27A1, TNXB	10
Lipid Metabolism	biosynthesis	biosynthesis of acylglycerol	7.89e-05	DGAT1, DGAT2, GPAM, LPL, MOGAT1, PLCE1, SLC27A1	7
Lipid Metabolism	biosynthesis	biosynthesis of triacylglycerol	0.000756	DGAT1, DGAT2, GPAM, LPL, SLC27A1	5
Lipid Metabolism	accumulation	accumulation of lipid	0.000103	ABCA1, ABCC1, ABCD2, ABHD5, ACOX1, ACSL1, ADIPOQ, AGPAT2, BCL2L1, BMP2, CD36, CEBPA, DGAT1, EPAS1, GGTLA1, GULP1, HEXA, IGF1, INSIG1, LIPE, LPL, NR1H3, PCK1, PPARG, SCP2, SGMS1, SLC27A1	27
Lipid Metabolism	accumulation	accumulation of cholesterol	0.000971	B4GALNT1, FABP4, GULP1, IGF2R, INSIG1, LAMP2, NR1H3, PLTP	8
Lipid Metabolism	modification	modification of lipid	0.000136	ABCD2, ABHD5, ACLY, ACOX1, ACSL1, ACSL4, ACSS2, ADIPOQ, ADIPOR2, C3, CAT, CD36, CPT2, CYGB, EPAS1, FABP4, FCGR2B, GGTLA1, GPAM, IGHM, LIPE, LIPH, LPL, MTM1, MTMR7, PCK1, PHYH, PI4K2B, PPARG, PRNP, PTGS1, SAT1, SLC2A4, ST3GAL6, TTPA, UGCG	36
Lipid Metabolism	modification	modification of fatty acid	0.000197	ABCD2, ABHD5, ACLY, ACOX1, ACSL1, ACSL4, ACSS2, ADIPOQ, ADIPOR2, C3, CD36, CPT2, CYGB, EPAS1, FABP4, GPAM, LIPE, LPL, PCK1, PHYH, PPARG, PTGS1, SAT1, SLC2A4	24
Lipid Metabolism	redistribution	redistribution of lipid	0.000145	CXCL12, GSN, PLTP, SCP2, SLC27A1, TRPC1, UGCG	7
Lipid Metabolism	redistribution	redistribution of phospholipid	0.000365	CXCL12, GSN, PLTP, SCP2, TRPC1	5
Lipid Metabolism	redistribution	redistribution of phosphatidic acid	0.000401	CXCL12, GSN, SCP2, TRPC1	4
Lipid Metabolism	uptake	uptake of fatty acid	0.000245	ACSL1, ADIPOQ, C3, CD36, LPL, OLR1, PPARG, SLC27A1, THBS1	9
Lipid Metabolism	uptake	uptake of lipid	0.000272	ABCC1, ACSL1, ADIPOQ, C3, CD36, DGAT1, LPL, OLR1, PPARG, PPBP, SLC27A1, THBS1	12
Lipid Metabolism	distribution	distribution of lipid	0.000325	ABCA1, CXCL12, GSN, PLTP, SCP2, SLC27A1, TRPC1, UGCG	8
Lipid Metabolism	distribution	distribution of phospholipid	0.000446	ABCA1, CXCL12, GSN, PLTP, SCP2, TRPC1	6
Lipid Metabolism	distribution	distribution of phosphatidic acid	0.000756	ABCA1, CXCL12, GSN, SCP2, TRPC1	5
Lipid Metabolism	transport	transport of lipid	0.00101	ABCA1, ABCB1, ABCB1B, ABCC1, ABCC3, ABCG1, ACSL1, ACSL4, ATP8A1, CD36, CHKA, CPT2, CROT, LPL, PLTP, SCP2	16
Small Molecule Biochemistry	synthesis	synthesis of lipid	4.64e-09	ABCB1, ABCB1B, ABCC1, ACLY, ACSL1, ACSS2, ADIPOQ, AGPAT2, ASAH1, B4GALNT1, C3, CD9, CD82, CEBPA, CHKA, CNR1, DGAT1, DGAT2, EDG1, ELOVL1, FCER1G, FGF7, FLT1, GGTLA1, GPAM, HSD11B1, IGHM, LASS4, LEPR, LIPE, LPL, MIF, MITF, MLXIPL, MOGAT1, MYO5A, NR1H3, PITPNM1, PLCE1, PLP1, PPARG, PTDSS2, PTGS1, QKI (includes EG:9444), SCP2, SERINC5, SGMS1, SLC27A1, SLC35A2, UGCG, VEGFA, VIM, XBP1	53
Small Molecule Biochemistry	synthesis	synthesis of acylglycerol	1.91e-07	ADIPOQ, AGPAT2, C3, DGAT1, DGAT2, GPAM, HSD11B1, LIPE, LPL, MOGAT1, PLCE1, PPARG, SLC27A1	13
Small Molecule Biochemistry	synthesis	synthesis of triacylglycerol	9.38e-07	ADIPOQ, AGPAT2, C3, DGAT1, DGAT2, GPAM, HSD11B1, LIPE, LPL, PPARG, SLC27A1	11
Small Molecule Biochemistry	synthesis	synthesis of sphingolipid	1.68e-05	ABCB1, ABCB1B, ABCC1, ASAH1, B4GALNT1, CD9, CD82, ELOVL1, LASS4, SERINC5, SGMS1, SLC27A1, SLC35A2, UGCG	14
Small Molecule Biochemistry	synthesis	synthesis of glucosylceramide	8.69e-05	ABCB1, ABCB1B, ABCC1, UGCG	4
Small Molecule Biochemistry	synthesis	synthesis of glycosylceramide	0.00012	ABCB1, ABCB1B, ABCC1, B4GALNT1, SLC35A2, UGCG	6
Small Molecule Biochemistry	synthesis	synthesis of cerebroside	0.000149	ABCB1, ABCB1B, ABCC1, SLC35A2, UGCG	5
Small Molecule Biochemistry	quantity	quantity of fatty acid	2.43e-08	ACSL1, ADIPOQ, ADRB3, ANGPTL4, APEX1, C3, CAV1, CD36, DGAT2, FABP4, GNAS, GPAM, HSD11B1, IGF1, LASS4, LEPR, LIPE, LPL, LRP1, PCK1, PLTP, PPARG, RETN, SAT1, SCP2, SLC27A1, VLDLR	27
Small Molecule Biochemistry	quantity	quantity of lipid	3.56e-08	ABCA1, ABCB1, ACSL1, ADIPOQ, ADIPOR2, ADRB3, AEBP1, AGPAT2, ANGPTL4, APEX1, ARF6, ASAH1, B4GALNT1, C3, C5, CAV1, CD36, CEBPA, CES1 (includes EG:1066), CPE, DGAT1, DGAT2, ENPP2, EPHX2, FABP4, FCER1G, FCGR2B, FOXA1, GFRA2, GNAS, GPAM, HSD11B1, IGF1, IRS1, LASS4, LEPR, LIPE, LPL, LRP1, MBP, MTM1, NR1H3, PCK1, PDGFRA, PLP1, PLTP, PNPLA2, POR, PPAP2C, PPARG, PPBP, PTGS1, PTPN11, RETN, RORA, SAT1, SCP2…	65
Small Molecule Biochemistry	quantity	quantity of free fatty acid	4.09e-07	ACSL1, ADIPOQ, ADRB3, C3, CAV1, DGAT2, FABP4, GNAS, HSD11B1, IGF1, LIPE, LPL, LRP1, PCK1, PPARG, RETN, VLDLR	17
Small Molecule Biochemistry	quantity	quantity of triacylglycerol	8.45e-07	ACSL1, ADIPOQ, ADIPOR2, ANGPTL4, CAV1, CD36, CEBPA, CES1 (includes EG:1066), DGAT1, DGAT2, FABP4, FOXA1, GNAS, GPAM, HSD11B1, IGF1, LEPR, LIPE, LPL, LRP1, NR1H3, PLTP, PNPLA2, POR, PPARG, PTPN11, RETN, RORA, SCP2, VLDLR	30
Small Molecule Biochemistry	quantity	quantity of acylglycerol	8.62e-06	ACSL1, ADIPOQ, ADIPOR2, ANGPTL4, CAV1, CD36, CEBPA, CES1 (includes EG:1066), DGAT1, DGAT2, FABP4, FOXA1, GNAS, GPAM, HSD11B1, IGF1, LEPR, LIPE, LPL, LRP1, NR1H3, PLTP, PNPLA2, POR, PPARG, PTPN11, RETN, RORA, SCP2, TXLNA, VLDLR	31
Small Molecule Biochemistry	quantity	quantity of lysophosphatidic acid	0.0009	ENPP2, GPAM, PPAP2C	3
Small Molecule Biochemistry	clearance	clearance of lipid	7.17e-06	ADIPOQ, C3, HSD11B1, LPL, LRP1, SLC2A4, VLDLR	7
Small Molecule Biochemistry	efflux	efflux of cholesterol	1.21e-05	ABCA1, ABCG1, AEBP1, CAV1, CD36, FABP4, LIPE, MMP3, MSN, NR1H3, PLA1A, PLTP, PPARG, SCP2	14
Small Molecule Biochemistry	flux	flux of cholesterol	1.21e-05	ABCA1, ABCG1, AEBP1, CAV1, CD36, FABP4, LIPE, MMP3, MSN, NR1H3, PLA1A, PLTP, PPARG, SCP2	14
Small Molecule Biochemistry	metabolism	metabolism of lipid	3.83e-05	ABCD2, ACLY, ACOT1 (includes EG:26897), ACOX1, ACSL1, ACSL4, ACSS2, ADIPOQ, AGPAT2, ANGPTL4, ASAH1, B4GALNT1, CAV1, CD36, CES1 (includes EG:1066), CHKA, CROT, CYP2D6, CYP2J2, DGAT1, DGAT2, FABP4, FGF7, GGTLA1, GPAM, HACL1, HEXA, HSD17B10, LASS4, LIPE, LPL, LRP1, LSR, MIF, MOGAT1, MYO5A, NUDT7, PCCA, PCK1, PHYH, PITPNM1, PLA2G2D, PLCE1, PLP1, PLTP, PNPLA2, PPARG, PRKAR2B, PTDSS2, PTGS1, QKI (inclu…	60
Small Molecule Biochemistry	metabolism	metabolism of acylglycerol	4.62e-05	CAV1, CD36, DGAT1, DGAT2, GPAM, LIPE, LPL, MOGAT1, PLCE1, PNPLA2, SLC27A1, TNXB	12
Small Molecule Biochemistry	metabolism	metabolism of fatty acid	5.02e-05	ABCD2, ACLY, ACOT1 (includes EG:26897), ACSL1, ACSL4, ACSS2, ADIPOQ, CAV1, CD36, CES1 (includes EG:1066), CROT, FABP4, GPAM, MYO5A, NUDT7, PCCA, PLP1, PPARG, PRKAR2B, QKI (includes EG:9444), SC5DL, SCP2, SLC27A1, TNXB	24
Small Molecule Biochemistry	metabolism	metabolism of triacylglycerol	0.000125	CAV1, CD36, DGAT1, DGAT2, GPAM, LIPE, LPL, PNPLA2, SLC27A1, TNXB	10
Small Molecule Biochemistry	removal	removal of lipid	3.97e-05	ADIPOQ, C3, HSD11B1, LPL, LRP1, SLC2A4, VLDLR	7
Small Molecule Biochemistry	metabolic process	metabolic process of lipid	4.18e-05	ABCD2, ACLY, ACOT1 (includes EG:26897), ACOX1, ACSL1, ACSL4, ACSS2, ADIPOQ, AGPAT2, ANGPTL4, ASAH1, B4GALNT1, CAV1, CD36, CES1 (includes EG:1066), CHKA, CROT, CYP2D6, CYP2J2, DGAT1, DGAT2, FABP4, FGF7, GGTLA1, GPAM, GRB10, HACL1, HEXA, HSD17B10, LASS4, LEPR, LIPE, LPL, LRP1, LSR, MIF, MOGAT1, MYO5A, NUDT7, PCCA, PCK1, PHYH, PITPNM1, PLA2G2D, PLCE1, PLP1, PLTP, PNPLA2, PPARG, PRKAR2B, PTDSS2, PTGS…	62
Small Molecule Biochemistry	metabolic process	metabolic process of fatty acid	6.28e-05	ABCD2, ACLY, ACOT1 (includes EG:26897), ACSL1, ACSL4, ACSS2, ADIPOQ, CAV1, CD36, CES1 (includes EG:1066), CROT, FABP4, GPAM, LIPE, MYO5A, NUDT7, PCCA, PLP1, PPARG, PRKAR2B, QKI (includes EG:9444), SC5DL, SCP2, SLC27A1, TNXB	25
Small Molecule Biochemistry	metabolic process	metabolic process of acylglycerol	0.000272	CAV1, CD36, DGAT1, DGAT2, GPAM, LIPE, LPL, MOGAT1, PLCE1, PNPLA2, SLC27A1, TNXB	12
Small Molecule Biochemistry	metabolic process	metabolic process of triacylglycerol	0.000458	CAV1, CD36, DGAT1, DGAT2, GPAM, LIPE, LPL, PNPLA2, SLC27A1, TNXB	10
Small Molecule Biochemistry	transport	transport of folic acid	5.24e-05	ABCC1, ABCC3, ABCC4, ABCC5, FOLR1, FOLR2	6
Small Molecule Biochemistry	transport	transport of lipid	0.00101	ABCA1, ABCB1, ABCB1B, ABCC1, ABCC3, ABCG1, ACSL1, ACSL4, ATP8A1, CD36, CHKA, CPT2, CROT, LPL, PLTP, SCP2	16
Small Molecule Biochemistry	biosynthesis	biosynthesis of acylglycerol	7.89e-05	DGAT1, DGAT2, GPAM, LPL, MOGAT1, PLCE1, SLC27A1	7
Small Molecule Biochemistry	biosynthesis	biosynthesis of triacylglycerol	0.000756	DGAT1, DGAT2, GPAM, LPL, SLC27A1	5
Small Molecule Biochemistry	accumulation	accumulation of lipid	0.000103	ABCA1, ABCC1, ABCD2, ABHD5, ACOX1, ACSL1, ADIPOQ, AGPAT2, BCL2L1, BMP2, CD36, CEBPA, DGAT1, EPAS1, GGTLA1, GULP1, HEXA, IGF1, INSIG1, LIPE, LPL, NR1H3, PCK1, PPARG, SCP2, SGMS1, SLC27A1	27
Small Molecule Biochemistry	accumulation	accumulation of cholesterol	0.000971	B4GALNT1, FABP4, GULP1, IGF2R, INSIG1, LAMP2, NR1H3, PLTP	8
Small Molecule Biochemistry	modification	modification of lipid	0.000136	ABCD2, ABHD5, ACLY, ACOX1, ACSL1, ACSL4, ACSS2, ADIPOQ, ADIPOR2, C3, CAT, CD36, CPT2, CYGB, EPAS1, FABP4, FCGR2B, GGTLA1, GPAM, IGHM, LIPE, LIPH, LPL, MTM1, MTMR7, PCK1, PHYH, PI4K2B, PPARG, PRNP, PTGS1, SAT1, SLC2A4, ST3GAL6, TTPA, UGCG	36
Small Molecule Biochemistry	modification	modification of fatty acid	0.000197	ABCD2, ABHD5, ACLY, ACOX1, ACSL1, ACSL4, ACSS2, ADIPOQ, ADIPOR2, C3, CD36, CPT2, CYGB, EPAS1, FABP4, GPAM, LIPE, LPL, PCK1, PHYH, PPARG, PTGS1, SAT1, SLC2A4	24
Small Molecule Biochemistry	modification	modification of glycosaminoglycan	0.000365	CD44, CHST11, PRKCE, THBS1, TNFAIP6	5
Small Molecule Biochemistry	redistribution	redistribution of lipid	0.000145	CXCL12, GSN, PLTP, SCP2, SLC27A1, TRPC1, UGCG	7
Small Molecule Biochemistry	redistribution	redistribution of phospholipid	0.000365	CXCL12, GSN, PLTP, SCP2, TRPC1	5
Small Molecule Biochemistry	redistribution	redistribution of phosphatidic acid	0.000401	CXCL12, GSN, SCP2, TRPC1	4
Small Molecule Biochemistry	uptake	uptake of 2-deoxyglucose	0.000162	ADIPOQ, ADRB3, C5, CAT, CD36, CEBPA, CSF2RA (includes EG:1438), GHR, GNAS, GPAM, IGF1, IRS1, PPARG, SLC1A3, SLC2A4, SNED1	16
Small Molecule Biochemistry	uptake	uptake of fatty acid	0.000245	ACSL1, ADIPOQ, C3, CD36, LPL, OLR1, PPARG, SLC27A1, THBS1	9
Small Molecule Biochemistry	uptake	uptake of D-glucose	0.000263	ADIPOQ, CD36, CSF1R, ERBB3, H6PD, IGF1, IRS1, KLF15, LIPE, LNPEP, LPL, MIF, MTM1, MYO5A, NOS3, PPARG, PTPRF, RETN, SLC2A3, SLC2A4	20
Small Molecule Biochemistry	uptake	uptake of hexose	0.000263	ADIPOQ, CD36, CSF1R, ERBB3, H6PD, IGF1, IRS1, KLF15, LIPE, LNPEP, LPL, MIF, MTM1, MYO5A, NOS3, PPARG, PTPRF, RETN, SLC2A3, SLC2A4	20
Small Molecule Biochemistry	uptake	uptake of lipid	0.000272	ABCC1, ACSL1, ADIPOQ, C3, CD36, DGAT1, LPL, OLR1, PPARG, PPBP, SLC27A1, THBS1	12
Small Molecule Biochemistry	distribution	distribution of lipid	0.000325	ABCA1, CXCL12, GSN, PLTP, SCP2, SLC27A1, TRPC1, UGCG	8
Small Molecule Biochemistry	distribution	distribution of phospholipid	0.000446	ABCA1, CXCL12, GSN, PLTP, SCP2, TRPC1	6
Small Molecule Biochemistry	distribution	distribution of phosphatidic acid	0.000756	ABCA1, CXCL12, GSN, SCP2, TRPC1	5
Small Molecule Biochemistry	binding	binding of hormone	0.0009	AR, ESR1, FKBP4	3
Small Molecule Biochemistry	binding	binding of glycosaminoglycan	0.000971	CD44, CDH1, IGF1, PRNP, SULF2, THBS1, TNFAIP6, VEGFA	8
Molecular Transport	quantity	quantity of fatty acid	2.43e-08	ACSL1, ADIPOQ, ADRB3, ANGPTL4, APEX1, C3, CAV1, CD36, DGAT2, FABP4, GNAS, GPAM, HSD11B1, IGF1, LASS4, LEPR, LIPE, LPL, LRP1, PCK1, PLTP, PPARG, RETN, SAT1, SCP2, SLC27A1, VLDLR	27
Molecular Transport	quantity	quantity of lipid	3.56e-08	ABCA1, ABCB1, ACSL1, ADIPOQ, ADIPOR2, ADRB3, AEBP1, AGPAT2, ANGPTL4, APEX1, ARF6, ASAH1, B4GALNT1, C3, C5, CAV1, CD36, CEBPA, CES1 (includes EG:1066), CPE, DGAT1, DGAT2, ENPP2, EPHX2, FABP4, FCER1G, FCGR2B, FOXA1, GFRA2, GNAS, GPAM, HSD11B1, IGF1, IRS1, LASS4, LEPR, LIPE, LPL, LRP1, MBP, MTM1, NR1H3, PCK1, PDGFRA, PLP1, PLTP, PNPLA2, POR, PPAP2C, PPARG, PPBP, PTGS1, PTPN11, RETN, RORA, SAT1, SCP2…	65
Molecular Transport	quantity	quantity of free fatty acid	4.09e-07	ACSL1, ADIPOQ, ADRB3, C3, CAV1, DGAT2, FABP4, GNAS, HSD11B1, IGF1, LIPE, LPL, LRP1, PCK1, PPARG, RETN, VLDLR	17
Molecular Transport	quantity	quantity of triacylglycerol	8.45e-07	ACSL1, ADIPOQ, ADIPOR2, ANGPTL4, CAV1, CD36, CEBPA, CES1 (includes EG:1066), DGAT1, DGAT2, FABP4, FOXA1, GNAS, GPAM, HSD11B1, IGF1, LEPR, LIPE, LPL, LRP1, NR1H3, PLTP, PNPLA2, POR, PPARG, PTPN11, RETN, RORA, SCP2, VLDLR	30
Molecular Transport	quantity	quantity of acylglycerol	8.62e-06	ACSL1, ADIPOQ, ADIPOR2, ANGPTL4, CAV1, CD36, CEBPA, CES1 (includes EG:1066), DGAT1, DGAT2, FABP4, FOXA1, GNAS, GPAM, HSD11B1, IGF1, LEPR, LIPE, LPL, LRP1, NR1H3, PLTP, PNPLA2, POR, PPARG, PTPN11, RETN, RORA, SCP2, TXLNA, VLDLR	31
Molecular Transport	quantity	quantity of lysophosphatidic acid	0.0009	ENPP2, GPAM, PPAP2C	3
Molecular Transport	clearance	clearance of lipid	7.17e-06	ADIPOQ, C3, HSD11B1, LPL, LRP1, SLC2A4, VLDLR	7
Molecular Transport	efflux	efflux of cholesterol	1.21e-05	ABCA1, ABCG1, AEBP1, CAV1, CD36, FABP4, LIPE, MMP3, MSN, NR1H3, PLA1A, PLTP, PPARG, SCP2	14
Molecular Transport	flux	flux of cholesterol	1.21e-05	ABCA1, ABCG1, AEBP1, CAV1, CD36, FABP4, LIPE, MMP3, MSN, NR1H3, PLA1A, PLTP, PPARG, SCP2	14
Molecular Transport	transport	transport of carbohydrate	3.87e-05	ABCB1, ABCC1, ABCC3, ADIPOQ, C3, CAT, CSF2RA (includes EG:1438), GRB10, IGF1, IRS1, KLF15, MIF, PFTK1, PPBP, RALBP1, SLC1A3, SLC2A3, SLC2A4, SLC35A1, SLC35A2, SLC5A1, SORBS1, YES1	23
Molecular Transport	transport	transport of folic acid	5.24e-05	ABCC1, ABCC3, ABCC4, ABCC5, FOLR1, FOLR2	6
Molecular Transport	transport	transport of oligosaccharide	0.000243	ABCB1, ABCC1, ABCC3, RALBP1, SLC35A1, SLC35A2	6
Molecular Transport	transport	transport of anthracycline	0.0009	ABCB1, ABCC1, RALBP1	3
Molecular Transport	transport	transport of lipid	0.00101	ABCA1, ABCB1, ABCB1B, ABCC1, ABCC3, ABCG1, ACSL1, ACSL4, ATP8A1, CD36, CHKA, CPT2, CROT, LPL, PLTP, SCP2	16
Molecular Transport	transport	transport of methotrexate	0.00111	ABCC1, ABCC3, ABCC4, ABCC5	4
Molecular Transport	accumulation	accumulation of lipid	0.000103	ABCA1, ABCC1, ABCD2, ABHD5, ACOX1, ACSL1, ADIPOQ, AGPAT2, BCL2L1, BMP2, CD36, CEBPA, DGAT1, EPAS1, GGTLA1, GULP1, HEXA, IGF1, INSIG1, LIPE, LPL, NR1H3, PCK1, PPARG, SCP2, SGMS1, SLC27A1	27
Molecular Transport	accumulation	accumulation of cholesterol	0.000971	B4GALNT1, FABP4, GULP1, IGF2R, INSIG1, LAMP2, NR1H3, PLTP	8
Molecular Transport	uptake	uptake of 2-deoxyglucose	0.000162	ADIPOQ, ADRB3, C5, CAT, CD36, CEBPA, CSF2RA (includes EG:1438), GHR, GNAS, GPAM, IGF1, IRS1, PPARG, SLC1A3, SLC2A4, SNED1	16
Molecular Transport	uptake	uptake of fatty acid	0.000245	ACSL1, ADIPOQ, C3, CD36, LPL, OLR1, PPARG, SLC27A1, THBS1	9
Molecular Transport	uptake	uptake of D-glucose	0.000263	ADIPOQ, CD36, CSF1R, ERBB3, H6PD, IGF1, IRS1, KLF15, LIPE, LNPEP, LPL, MIF, MTM1, MYO5A, NOS3, PPARG, PTPRF, RETN, SLC2A3, SLC2A4	20
Molecular Transport	uptake	uptake of hexose	0.000263	ADIPOQ, CD36, CSF1R, ERBB3, H6PD, IGF1, IRS1, KLF15, LIPE, LNPEP, LPL, MIF, MTM1, MYO5A, NOS3, PPARG, PTPRF, RETN, SLC2A3, SLC2A4	20
Molecular Transport	uptake	uptake of lipid	0.000272	ABCC1, ACSL1, ADIPOQ, C3, CD36, DGAT1, LPL, OLR1, PPARG, PPBP, SLC27A1, THBS1	12
Molecular Transport	redistribution	redistribution of phospholipid	0.000365	CXCL12, GSN, PLTP, SCP2, TRPC1	5
Molecular Transport	redistribution	redistribution of phosphatidic acid	0.000401	CXCL12, GSN, SCP2, TRPC1	4
Molecular Transport	distribution	distribution of phospholipid	0.000446	ABCA1, CXCL12, GSN, PLTP, SCP2, TRPC1	6
Molecular Transport	distribution	distribution of phosphatidic acid	0.000756	ABCA1, CXCL12, GSN, SCP2, TRPC1	5
Cell-To-Cell Signaling and Interaction	adhesion	adhesion of cells	1.1e-07	4732429D16RIK, ADAM12, ADAM15, AOC3, APLP2, ARF6, ARHGDIG, ATP2C1, BGN, BOC, C3, C5, C1ORF38, CALR, CBLB, CCL11, CCL28, CCND1, CCR2, CD9, CD24, CD36, CD44, CD47, CD82, CD97, CD209, CDCP1, CDH1, CDH5, CDH11, CDON, CEACAM1, CLDN1, CLDN3, CLDN10, CST6, CTNND2, CXCL12, CYR61, DAB2, DCN, DSC2, EDG1, EMCN, EPAS1, EPHB2, FBLN5, FCER1G, FIGF, FLT1, FOXP1, GNE, GRASP, GSN, IFNGR1, IGF1, IGF2R, IGHM, IL6ST…	114
Cell-To-Cell Signaling and Interaction	adhesion	adhesion of eukaryotic cells	3.23e-05	4732429D16RIK, ADAM12, ADAM15, AOC3, APLP2, BGN, C3, C5, CALR, CBLB, CCL11, CCL28, CCND1, CD9, CD24, CD36, CD44, CD47, CD82, CD209, CDCP1, CDH1, CST6, CXCL12, CYR61, DAB2, DCN, EPAS1, FBLN5, FCER1G, FIGF, FLT1, FOXP1, IFNGR1, IGF1, IGF2R, IGHM, IL6ST, IRS1, ITGA1, LY6A, MAD2L1, MGAT5, MMP19, NME3, NOS3, OLR1, PECAM1, PF4, PIGR, PLTP, PPARG, PPBP, PRKCE, PRKCQ, RASGRP2, SDC1, SELP, SERPING1, STAP2…	71
Cell-To-Cell Signaling and Interaction	adhesion	adhesion of cell lines	0.000279	ADAM12, ADAM15, APLP2, C3, CALR, CD9, CD24, CD36, CD44, CD47, CD82, CDCP1, CDH1, CST6, CXCL12, CYR61, DAB2, DCN, FIGF, FLT1, FOXP1, IGF1, IRS1, MAD2L1, MGAT5, MMP19, NME3, PECAM1, PF4, PIGR, PPARG, PPBP, RASGRP2, SDC1, SELP, SYBL1, TACSTD1, TGFBI, THBS1, TIMP3, VEGFA, VWF, ZEB1	43
Cell-To-Cell Signaling and Interaction	binding	binding of cells	2.64e-07	ABCA1, ACE, ADAM15, ADIPOQ, ADIPOR2, AOC3, AR, BGN, C5, CALR, CAV1, CBLB, CCL11, CD9, CD24, CD36, CD44, CD47, CD82, CD209, CDH5, CEACAM1, CHST1, CXCL12, CYR61, DARC, DCN, EDG1, ENTPD1, EPHA3, ERBB3, ESM1, FCGR2B, GSN, GZMB, HS3ST1, HSPG2 (includes EG:3339), IFNGR1, IGF1, IGF2R, ITGA1, LAMA2, LEPR, LGALS3, LPL, LRP1, MAP4, MMP2, MSN, NRP1, OLR1, PDLIM2, PECAM1, PENK, PF4, PIGR, PLCB1, PRNP, PTPRF,…	75
Cell-To-Cell Signaling and Interaction	binding	binding of eukaryotic cells	2.83e-06	ABCA1, ACE, ADAM15, ADIPOQ, ADIPOR2, AOC3, AR, BGN, C5, CALR, CAV1, CBLB, CCL11, CD9, CD24, CD36, CD44, CD47, CD82, CD209, CEACAM1, CHST1, CXCL12, CYR61, DARC, DCN, EDG1, ENTPD1, ERBB3, ESM1, FCGR2B, GSN, IFNGR1, IGF1, IGF2R, ITGA1, LAMA2, LEPR, LGALS3, LPL, LRP1, MMP2, MSN, NRP1, OLR1, PDLIM2, PECAM1, PENK, PF4, PIGR, PLCB1, PRNP, PTPRF, PTPRM, PVR, RAMP1, RAMP2, SDC1, SELP, SERBP1, SERPING1, SL…	68
Cell-To-Cell Signaling and Interaction	binding	binding of cell lines	6.37e-05	ABCA1, AOC3, AR, BGN, CALR, CAV1, CD24, CD36, CD44, CD47, CD82, CD209, CHST1, CXCL12, CYR61, DCN, ERBB3, ESM1, IGF1, ITGA1, LEPR, LGALS3, LPL, MMP2, NRP1, OLR1, PDLIM2, PECAM1, PF4, PRNP, PTPRM, PVR, RAMP1, RAMP2, SDC1, SELP, SERPING1, SLC35A2, STAB1, TFRC, THBS1, VEGFA, VWF	43
Cell-To-Cell Signaling and Interaction	binding	binding of tumor cell lines	0.00085	AR, CD24, CD36, CD44, CD47, CD82, CD209, CXCL12, DCN, ESM1, IGF1, LGALS3, LPL, NRP1, PDLIM2, PECAM1, PTPRM, PVR, RAMP1, RAMP2, SELP, SERPING1, SLC35A2, TFRC, THBS1, VEGFA	26
Cell-To-Cell Signaling and Interaction	attachment	attachment of cells	0.000485	ADAM15, CD44, CD209, CXCL12, DAB2, DCN, ENG, ERBB3, HSPG2 (includes EG:3339), ITGA1, LRP1, MGAT5, MMP2, PODXL, PTPN11, TEK, TGFBI, THBS2, TIMP2, TP63	20
Cell-To-Cell Signaling and Interaction	cell-cell contact	cell-cell contact of endothelial cell lines	0.0009	CDH5, CXCL12, STAB1	3
Tissue Development	adhesion	adhesion of cells	1.1e-07	4732429D16RIK, ADAM12, ADAM15, AOC3, APLP2, ARF6, ARHGDIG, ATP2C1, BGN, BOC, C3, C5, C1ORF38, CALR, CBLB, CCL11, CCL28, CCND1, CCR2, CD9, CD24, CD36, CD44, CD47, CD82, CD97, CD209, CDCP1, CDH1, CDH5, CDH11, CDON, CEACAM1, CLDN1, CLDN3, CLDN10, CST6, CTNND2, CXCL12, CYR61, DAB2, DCN, DSC2, EDG1, EMCN, EPAS1, EPHB2, FBLN5, FCER1G, FIGF, FLT1, FOXP1, GNE, GRASP, GSN, IFNGR1, IGF1, IGF2R, IGHM, IL6ST…	114
Tissue Development	adhesion	adhesion of eukaryotic cells	3.23e-05	4732429D16RIK, ADAM12, ADAM15, AOC3, APLP2, BGN, C3, C5, CALR, CBLB, CCL11, CCL28, CCND1, CD9, CD24, CD36, CD44, CD47, CD82, CD209, CDCP1, CDH1, CST6, CXCL12, CYR61, DAB2, DCN, EPAS1, FBLN5, FCER1G, FIGF, FLT1, FOXP1, IFNGR1, IGF1, IGF2R, IGHM, IL6ST, IRS1, ITGA1, LY6A, MAD2L1, MGAT5, MMP19, NME3, NOS3, OLR1, PECAM1, PF4, PIGR, PLTP, PPARG, PPBP, PRKCE, PRKCQ, RASGRP2, SDC1, SELP, SERPING1, STAP2…	71
Tissue Development	developmental process	developmental process of tissue	4.17e-06	ACVR2A, ADAM12, ADAMTS1, ADIPOQ, AEBP1, ALDH1A7, APH1A, AR, B4GALNT1, BGN, BMP2, BRCA1, C5, CASP3, CAV1, CCNF, CD9, CD44, CDH1, CDON, CEACAM1, CENPF, CHEK1, CTSK, CXCL12, DAB2, DSC2, DTNBP1 (includes EG:84062), DUSP1, ECE2, ELN, ENG, ENPP2, EPB41L5, EPHB2, ERBB3, ESR1, EVC, FCER1G, FGF7, FGF10, FGFR2, FOXC1, FOXP1, GADD45B, GATA6, GHR, GJB2, GSN, HDAC7A, HIP1, HMMR, HOXC8, HSPG2 (includes EG:3339…	116
Tissue Development	aggregation	aggregation of T lymphocytes	8.17e-05	ATRN, CCL11, CD209, CDH1, LY6A, NRP1, PECAM1, PLCB1	8
Tissue Development	aggregation	aggregation of blood cells	0.000383	ADIPOQ, ATRN, CCL11, CD9, CD24, CD47, CD209, CDH1, CLNS1A, CXCL12, ENTPD1, FCER1G, GSN, IGHM, LY6A, NOS3, NRP1, PECAM1, PLCB1, RASGRP2, SELP, THBS1, THBS2, TIMP2, VWF	25
Tissue Development	aggregation	aggregation of lymphocytes	0.000481	ATRN, CCL11, CD209, CDH1, LY6A, NRP1, PECAM1, PLCB1	8
Tissue Development	aggregation	aggregation of cells	0.000994	ADAM15, ADIPOQ, ASAM, ATRN, CCL11, CD9, CD24, CD44, CD47, CD209, CDH1, CDH11, CLNS1A, CXCL12, EGFL7, ENTPD1, FCER1G, GSN, IGHM, IGSF8, LY6A, MMP3, MST1R, NOS3, NRP1, PECAM1, PLCB1, PODXL, PRKD1, RASGRP2, SELP, TACSTD1, THBS1, THBS2, TIMP2, VWF	36
Tissue Development	aggregation	aggregation of lymphatic system cells	0.00103	ATRN, CCL11, CD44, CD209, CDH1, LY6A, NRP1, PECAM1, PLCB1, SELP	10
Tissue Development	development	development of tissue	0.000136	ACVR2A, ADAM12, ADAMTS1, AEBP1, ALDH1A7, APH1A, B4GALNT1, BMP2, BRCA1, CASP3, CAV1, CCNF, CD9, CD44, CDH1, CDON, CENPF, CXCL12, DAB2, DSC2, DTNBP1 (includes EG:84062), DUSP1, ECE2, ELN, ENG, ENPP2, EPB41L5, ERBB3, ESR1, EVC, FGF7, FGF10, FGFR2, FOXC1, FOXP1, GATA6, GJB2, HDAC7A, HIP1, HOXC8, ID2, IFI16, IGF1, LAMA2, LAMB1, LMO4, LUM, MAF, MBNL1, MEF2C, MEOX2, MITF, MMP2, MSC, MTM1, NR3C1, NRP1, N…	93
Tissue Development	formation	formation of tissue	0.000219	ADAM12, ADAM15, APH1A, ARHGAP24, BGN, BMP2, BMP6, CD44, CDH1, CEACAM1, CEBPA, CXCL12, DCN, ERBB3, ESR1, FEN1, FGF7, FGF10, FGFR2, FLT1, FOXC1, HMMR, ID1, IGF1, ITGA1, MACF1, MIB1, MMP2, NOS3, PECAM1, PPARG, PRKAR1A, PTGS1, PTHR1, SHANK3, SOST, SOX6, TFAP2C, TGFBR2, THBS1, TINAG, TRIO, VEGFA, VLDLR	44
Tissue Development	vascularization	vascularization of tissue	0.000325	CEACAM1, HMMR, NRP1, NRP2, PTHR1, THBS2, TIMP2, VEGFA	8
Tissue Development	clustering	clustering of T lymphocytes	0.000365	ATRN, CD209, CDH1, NRP1, PECAM1	5
DNA Replication, Recombination, and Repair	synthesis	synthesis of DNA	3.45e-07	ADIPOQ, ADK, AGTR1, AKAP13, AR, ATF3, BIRC5, BMP2, BRCA1, BRCA2, CAT, CAV1, CCNA2, CCND1, CCND2, CDCA4, CDK4, CEACAM1, CEBPA, CHEK1, CHEK2, CSF1R, CXCL12, CYR61, DUSP1, EFEMP1, ENTPD1, ERBB3, ERRFI1, ESR1, FBLN5, FEN1, FGF7, FLT1, GNAI1, HNRNPA1, ID1, IGF1, IGFBP4, IL6ST, IRS1, KLF2, KSR1, LGALS3, MAF, MIF, MMP2, PDGFRA, PLCE1, POLB, PPARG, PRKD1, PTGFR, PTPN11, PTPRF, RFC2, RFC3, SKP2, TGFBR3, T…	64
DNA Replication, Recombination, and Repair	metabolism	metabolism of DNA	1.66e-05	ABCB1, ADIPOQ, AGTR1, APEX1, ASAH1, BCL2L1, BIK, BIRC5, BRCA1, BRCA2, C5, CASP3, CASP6, CAV1, CCNA2, CD47, CDH1, CHEK1, CXCL12, DBF4, DNM3, DUSP1, DUT (includes EG:1854), EXO1, FEN1, GINS1, GZMB, HMGB2, HNRNPA1, ID1, ID3, IGF1, IGFBP4, KPNA2, KRT8, LHX6, MCM7, NASP, NR3C1, POLB, POLE2, PRIM1, PRNP, RAD51, RBMS1, RNASEH2A, SET, SRGN, TIMELESS, TNFRSF19, TOP2A, TSPYL2, ZBTB20	53
DNA Replication, Recombination, and Repair	chromosomal congression	chromosomal congression of chromosomes	1.9e-05	CENPE, KIF22, KIF18A, KIF2C, MAD2L1, NDC80	6
DNA Replication, Recombination, and Repair	segregation	segregation of chromosomes	4.15e-05	BRCA1, BRCA2, CCNB1, CCNB2, ECT2, GPSM2, KIF2C, NCAPH, NCAPH2, NEK2, NUSAP1, SMC2, SMC4, TOP2A	14
DNA Replication, Recombination, and Repair	alignment	alignment of chromosomes	0.000213	AURKA, BIRC5, CCNA2, CENPE, KIF22, KIF18A, KIF2C, SMC4	8
DNA Replication, Recombination, and Repair	orientation	orientation of chromosomes	0.000325	AURKA, BIRC5, CCNA2, CENPE, KIF22, KIF18A, KIF2C, SMC4	8
DNA Replication, Recombination, and Repair	formation	formation of spindle fibers	0.000339	BIRC5, CKAP2 (includes EG:26586), FBXO5, KIF11, KIF2C, KIF4A, MAPK1IP1, SAC3D1, TPX2, TUBB	10
DNA Replication, Recombination, and Repair	formation	formation of mitotic spindle	0.000905	BIRC5, CKAP2 (includes EG:26586), FBXO5, KIF11, KIF2C, KIF4A, SAC3D1, TPX2, TUBB	9
DNA Replication, Recombination, and Repair	quantity	quantity of centrosome	0.000481	AURKA, AURKB, BRCA2, GADD45A, ID1, LATS2, SKP2, TACC3	8
DNA Replication, Recombination, and Repair	homologous recombination repair	homologous recombination repair of DNA	0.000756	BRCA1, H2AFX, RAD51, RAD54B, RAD54L	5
DNA Replication, Recombination, and Repair	condensation	condensation of chromosomes	0.000971	CDCA5, KIF4A, MAD2L1, NCAPH, NUSAP1, SMC2, SMC4, TOP2A	8
Metabolic Disease	metabolic disorder	metabolic disorder	4.31e-07	ABCA1, ACE, ADIPOQ, ADIPOR2, ADRB3, AGPAT2, AGTR1, AMY2A, ANGPTL4, AOC3, AR, ASAH1, ASL, ATF3, BGN, C2, C3, C1S, CA3, CA4, CA13, CASP3, CAT, CBLB, CCND1, CCND2, CD36, CD47, CD200, CD1D, CEBPA, CNR1, CPOX, CXCL12, DGAT1, DGAT2, DTNA, DUSP1, EPAS1, FABP4, FXN, GBE1, GLUD1, GNAS, GNPTAB, GPAM, GSN, H6PD, HEXA, HK2, HMBS, HSD11B1, ICA1, ID1, IFNGR1, IGF1, IL6ST, INSIG1, IRS1, IRS3, KRT8, LEPR, LGALS3…	97
Metabolic Disease	metabolic disorder	metabolic disorder of rodents	4.21e-05	ADIPOQ, ADIPOR2, ANGPTL4, AOC3, ATF3, CBLB, CD36, CD1D, CEBPA, CNR1, EPAS1, FXN, GLUD1, GNAS, GPAM, H6PD, HSD11B1, ICA1, IFNGR1, IGF1, INSIG1, IRS1, IRS3, KRT8, LEPR, LIPE, LPL, LRP1, NOS3, PCCA, PCK1, PPARG, PTGS1, RETN, SCP2, SLC2A4, THRA, TIMP3, TNFRSF11A, TSHR, VLDLR	41
Metabolic Disease	metabolic disorder	metabolic disorder of mice	0.000185	ADIPOQ, ADIPOR2, ANGPTL4, AOC3, ATF3, CD36, CD1D, CEBPA, CNR1, EPAS1, FXN, GLUD1, GNAS, GPAM, H6PD, HSD11B1, ICA1, IFNGR1, IGF1, IRS1, IRS3, KRT8, LEPR, LIPE, LPL, LRP1, NOS3, PCCA, PCK1, PPARG, PTGS1, SCP2, SLC2A4, THRA, TIMP3, TNFRSF11A, TSHR, VLDLR	38
Metabolic Disease	hyperinsulinism	hyperinsulinism	8.09e-05	ADRB3, CD36, GLUD1, GPAM, IRS1, IRS3, LEPR, LIPE, NOS3, PCK1, PPARG, RETN, TIMP3	13
Metabolic Disease	hyperinsulinism	hyperinsulinism of mammalia	0.00031	CD36, GPAM, IRS1, IRS3, LEPR, LIPE, NOS3, PCK1, PPARG, RETN, TIMP3	11
Metabolic Disease	hyperinsulinism	hyperinsulinism of rodents	0.00031	CD36, GPAM, IRS1, IRS3, LEPR, LIPE, NOS3, PCK1, PPARG, RETN, TIMP3	11
Metabolic Disease	hyperinsulinism	hyperinsulinism of organism	0.000408	CD36, GPAM, IRS1, IRS3, LEPR, LIPE, NOS3, PCK1, PPARG, RETN, TIMP3	11
Metabolic Disease	diabetes	diabetes	0.000299	ACE, ADIPOQ, ADIPOR2, ADRB3, AGPAT2, AGTR1, AMY2A, AOC3, C2, C3, C1S, CASP3, CBLB, CCND2, CD200, CD1D, CNR1, DUSP1, FABP4, FXN, HK2, ICA1, ID1, IFNGR1, IGF1, IRS1, LEPR, LGALS3, LPL, MMP2, NR3C1, PDE3B, PDE7A, PDE8A, PPARG, PRKCE, RETN, SCN7A, SERPING1, SLC2A4, TNFRSF11A, VEGFA	42
Metabolic Disease	hyperlipidemia	hyperlipidemia of rodents	0.000631	GPAM, INSIG1, LPL, LRP1, NOS3, PPARG, VLDLR	7
Metabolic Disease	hyperlipidemia	hyperlipidemia of mammalia	0.000947	GPAM, INSIG1, LPL, LRP1, NOS3, PPARG, VLDLR	7
Metabolic Disease	gestational diabetes mellitus	gestational diabetes mellitus	0.00111	ADRB3, FABP4, IRS1, LPL	4
Genetic Disorder	genetic disorder	genetic disorder	8.25e-07	ABCA1, ABCC3, ABCG1, ABHD5, ACE, ACOX1, ACSL4, ADAMTS1, ADAMTS2, ADIPOQ, AGPAT2, AGTR1, AHNAK, AMY2A, ANKH, ANTXR2, AR, ASAH1, ASL, ASPA, ATP2C1, ATXN10, BCL2L1, BCS1L, BGN, BICC1, BRCA1, BRCA2, BRIP1, BUB1B, CASP3, CAT, CCNA2, CCNB1, CCND1, CCND2, CD36, CHEK1, CHEK2, CNR1, COL1A2, COL3A1, CPOX, CST3, CTSK, DST, DTNA, DTNBP1 (includes EG:84062), DUSP1, EFEMP1, EGLN1, EIF2B2, EIF2B4, ELN, ENG, EPH…	154
Genetic Disorder	early-onset breast cancer	early-onset breast cancer	0.000248	BRCA1, BRCA2, BRIP1, CHEK1, CHEK2, PPP2R1B, RAD51	7
Genetic Disorder	sickle cell anemia	sickle cell anemia	0.0009	KCNN4, RRM2, RRM2B	3
Organ Development	development	development of organ	8.47e-07	ABCA1, ACE, ACOX1, ACVR2A, ADAM19 (includes EG:8728), ADAMTS1, ADAMTS2, AEBP1, AGTR1, ALDH1A7, AOF2, APH1A, APLP2, AR, ARF6, ASAH1, ASL, ATF3, BRCA2, C1GALT1, CASP3, CCND1, CCND2, CCNF, CEBPA, CLDN1, CTSH, CXCL12, DCLK1, DLC1, ECE2, EDG1, EGLN1, ENG, EPAS1, ERBB3, ESR1, FGF7, FGF10, FGFR2, FOXA1, FOXC1, FOXP1, FZD4, GATA6, GJB6, HIP1, HSD11B1, ID1, ID2, ID3, ITGA1, JARID2, KLF2, LHX6, LSR, MARCKS…	105
Organ Development	development	development of liver	0.000799	ACOX1, ARF6, ASL, CEBPA, GATA6, JARID2, LSR, SPTBN1, VEGFA, VWF	10
Organ Development	development	development of lung	0.00107	ADAMTS2, ASAH1, CEBPA, CTSH, EPAS1, FGF7, FGF10, FGFR2, FOXA1, FOXP1, HSD11B1, NOS3, NR3C1, PDGFRA, PPP1CA, TIMELESS, VEGFA	17
Connective Tissue Disorders	connective tissue disorder	connective tissue disorder	1.1e-06	ACLY, ACTL6A, ADAMTS1, ADAMTS2, ANTXR2, APLP2, BCL2L1, BGN, C2, C3, C13ORF15, C1R, CCL9, CCL11, CCNB1, CCR2, CD24, CD36, CD44, CD97, CD200, CD274, CDH1, CHEK2, CXCL12, DEDD2, DNM1, DUSP1, EDG1, EEF1G, FABP4, FBLN5, FCER1G, FCGR2B, FGF10, FLT1, GADD45B, GLUL, HDAC7A, HMMR, HNMT, HNRNPA1, HSPA8, HSPG2 (includes EG:3339), IGF1, IGFBP4, IGHM, IL15RA, IL6ST, IL7R, LDHB, LEPR, LRRK2, LUM, MAPK13, MC2R,…	90
Connective Tissue Disorders	connective tissue disorder	connective tissue disorder of rodents	0.000386	C3, CCR2, CD44, CD200, DUSP1, FBLN5, FCER1G, FCGR2B, FLT1, HMMR, HSPG2 (includes EG:3339), IL15RA, IL6ST, LEPR, LUM, MMP2, MMP3, PPARG, PRKCQ, PTGIR, RETN, THBS1, TNFSF12	23
Connective Tissue Disorders	connective tissue disorder	connective tissue disorder of mammalia	0.000573	C3, CCR2, CD44, CD200, DUSP1, FBLN5, FCER1G, FCGR2B, FLT1, HMMR, HSPG2 (includes EG:3339), IL15RA, IL6ST, LEPR, LUM, MMP2, MMP3, PPARG, PRKCQ, PTGIR, RETN, THBS1, TNFSF12	23
Connective Tissue Disorders	arthritis	arthritis	1.17e-05	ACLY, ACTL6A, APLP2, BGN, C2, C3, C13ORF15, C1R, CCL9, CCL11, CCNB1, CCR2, CD24, CD36, CD44, CD97, CD200, CD274, CDH1, CHEK2, CXCL12, DEDD2, DNM1, DUSP1, EDG1, EEF1G, FABP4, FCER1G, FCGR2B, FGF10, FLT1, GADD45B, GLUL, HDAC7A, HMMR, HNMT, HNRNPA1, HSPA8, HSPG2 (includes EG:3339), IGF1, IGFBP4, IGHM, IL15RA, IL6ST, IL7R, LDHB, LEPR, LRRK2, LUM, MAPK13, MC2R, MIF, MMP2, MMP3, MRC1, MS4A4D, NR3C1, NU…	80
Connective Tissue Disorders	arthritis	arthritis of rodents	0.000248	C3, CCR2, CD44, CD200, DUSP1, FCER1G, FCGR2B, FLT1, HMMR, HSPG2 (includes EG:3339), IL15RA, IL6ST, LEPR, LUM, MMP2, MMP3, PPARG, PRKCQ, PTGIR, RETN, THBS1, TNFSF12	22
Connective Tissue Disorders	arthritis	arthritis of animal	0.000382	C3, CCR2, CD44, CD200, DUSP1, FCER1G, FCGR2B, FLT1, HMMR, HSPG2 (includes EG:3339), IL15RA, IL6ST, LEPR, LUM, MMP2, MMP3, PPARG, PRKCQ, PTGIR, RETN, THBS1, TNFSF12	22
Connective Tissue Disorders	arthritis	arthritis of mammalia	0.000382	C3, CCR2, CD44, CD200, DUSP1, FCER1G, FCGR2B, FLT1, HMMR, HSPG2 (includes EG:3339), IL15RA, IL6ST, LEPR, LUM, MMP2, MMP3, PPARG, PRKCQ, PTGIR, RETN, THBS1, TNFSF12	22
Connective Tissue Disorders	arthritis	arthritis of organism	0.000382	C3, CCR2, CD44, CD200, DUSP1, FCER1G, FCGR2B, FLT1, HMMR, HSPG2 (includes EG:3339), IL15RA, IL6ST, LEPR, LUM, MMP2, MMP3, PPARG, PRKCQ, PTGIR, RETN, THBS1, TNFSF12	22
Connective Tissue Disorders	inflammatory arthropathy	inflammatory arthropathy	1.17e-05	ACLY, ACTL6A, APLP2, BGN, C2, C3, C13ORF15, C1R, CCL9, CCL11, CCNB1, CCR2, CD24, CD36, CD44, CD97, CD200, CD274, CDH1, CHEK2, CXCL12, DEDD2, DNM1, DUSP1, EDG1, EEF1G, FABP4, FCER1G, FCGR2B, FGF10, FLT1, GADD45B, GLUL, HDAC7A, HMMR, HNMT, HNRNPA1, HSPA8, HSPG2 (includes EG:3339), IGF1, IGFBP4, IGHM, IL15RA, IL6ST, IL7R, LDHB, LEPR, LRRK2, LUM, MAPK13, MC2R, MIF, MMP2, MMP3, MRC1, MS4A4D, NR3C1, NU…	80
Connective Tissue Disorders	inflammatory arthropathy	inflammatory arthropathy of rodents	0.000248	C3, CCR2, CD44, CD200, DUSP1, FCER1G, FCGR2B, FLT1, HMMR, HSPG2 (includes EG:3339), IL15RA, IL6ST, LEPR, LUM, MMP2, MMP3, PPARG, PRKCQ, PTGIR, RETN, THBS1, TNFSF12	22
Connective Tissue Disorders	rheumatic disease	rheumatic disease	2.49e-05	ACLY, ACTL6A, APLP2, BCL2L1, BGN, C2, C3, C13ORF15, C1R, CCL9, CCL11, CCNB1, CCR2, CD24, CD36, CD44, CD97, CD200, CD274, CDH1, CHEK2, CXCL12, DEDD2, DNM1, DUSP1, EDG1, EEF1G, FABP4, FCER1G, FCGR2B, FGF10, FLT1, GADD45B, GLUL, HDAC7A, HMMR, HNMT, HNRNPA1, HSPA8, HSPG2 (includes EG:3339), IGF1, IGFBP4, IGHM, IL15RA, IL6ST, IL7R, LDHB, LEPR, LRRK2, LUM, MAPK13, MC2R, MIF, MMP2, MMP3, MRC1, MS4A4D, N…	81
Connective Tissue Disorders	rheumatic disease	rheumatic disease of rodents	0.000746	C3, CCR2, CD44, CD200, DUSP1, FCER1G, FCGR2B, FLT1, HMMR, HSPG2 (includes EG:3339), IL15RA, IL6ST, LEPR, LUM, MMP2, MMP3, PPARG, PRKCQ, PTGIR, RETN, THBS1, TNFSF12	22
Connective Tissue Disorders	rheumatic disease	rheumatic disease of mammalia	0.00109	C3, CCR2, CD44, CD200, DUSP1, FCER1G, FCGR2B, FLT1, HMMR, HSPG2 (includes EG:3339), IL15RA, IL6ST, LEPR, LUM, MMP2, MMP3, PPARG, PRKCQ, PTGIR, RETN, THBS1, TNFSF12	22
Connective Tissue Disorders	cell death	cell death of fibroblast cell lines	0.00031	ABCB1, ABCC1, ABCC4, ASAH1, ATF3, BCL2L1, BIRC5, BRCA1, BRCA2, CASP3, CCND1, CDC20, CHEK1, CSF1R, CTSB, CYR61, DUSP4, EIF2AK2, EIF4EBP1, ERG, ESR1, FLI1, FLT1, GADD45B, GALNT2, GZMB, ID1, ID2, IFI16, IGF1, KRT8, KRT18, LGALS12, NFATC4, POLB, PRNP, PTPN11, QKI (includes EG:9444), SCP2, SLC25A24, STMN1, TACC1, TP63, TRPS1, TWIST1	45
Connective Tissue Disorders	rheumatoid arthritis	rheumatoid arthritis	0.000346	ACTL6A, APLP2, BGN, C2, C13ORF15, C1R, CCL9, CCL11, CCNB1, CCR2, CD24, CD36, CD97, CD274, CDH1, CHEK2, CXCL12, DEDD2, DNM1, DUSP1, EDG1, EEF1G, FABP4, FCGR2B, FGF10, GADD45B, GLUL, HDAC7A, HNMT, HNRNPA1, HSPA8, IGF1, IGFBP4, IL7R, LDHB, LRRK2, MAPK13, MC2R, MIF, MMP3, MRC1, MS4A4D, NR3C1, PECAM1, PRNP, PTGS1, RAMP2, RCSD1, RNF149, RPL32, RPS3, THBS1, TNFAIP6, TPST1, VIM, WNT9A	56
Connective Tissue Disorders	apoptosis	apoptosis of stromal cells	0.0009	ADAM12, BGN, DCN	3
Connective Tissue Disorders	hypertrophy	hypertrophy of adipocytes	0.00111	LEPR, MMP3, MMP19, PPARG	4
Skeletal and Muscular Disorders	skeletal and muscular disorder	skeletal and muscular disorder	1.9e-06	ACLY, ACTL6A, APLP2, AR, BCL2L1, BGN, BRCA1, C2, C3, C13ORF15, C1R, CA3, CA4, CA13, CCL9, CCL11, CCNB1, CCR2, CD24, CD36, CD44, CD97, CD200, CD274, CDH1, CHEK2, COL1A2, CSF1R, CTSK, CXCL12, DEDD2, DNM1, DUSP1, EDG1, EEF1G, ESR1, FABP4, FCER1G, FCGR2B, FCGRT, FGF10, FGFR2, FLT1, GADD45B, GFRA2, GLUL, GNE, HDAC7A, HIP1, HMMR, HNMT, HNRNPA1, HSPA8, HSPG2 (includes EG:3339), IGF1, IGFBP4, IGHM, IL15R…	106
Skeletal and Muscular Disorders	skeletal and muscular disorder	skeletal and muscular disorder of rodents	0.000178	BRCA1, C3, CCR2, CD44, CD200, COL1A2, CSF1R, DUSP1, FCER1G, FCGR2B, FCGRT, FLT1, HIP1, HMMR, HSPG2 (includes EG:3339), IL15RA, IL6ST, LAMA2, LEPR, LRP1, LUM, MMP2, MMP3, PPARG, PRKCQ, PTGIR, RETN, SGCG, THBS1, TNFSF12, TSHR, UTRN	32
Skeletal and Muscular Disorders	arthritis	arthritis	1.17e-05	ACLY, ACTL6A, APLP2, BGN, C2, C3, C13ORF15, C1R, CCL9, CCL11, CCNB1, CCR2, CD24, CD36, CD44, CD97, CD200, CD274, CDH1, CHEK2, CXCL12, DEDD2, DNM1, DUSP1, EDG1, EEF1G, FABP4, FCER1G, FCGR2B, FGF10, FLT1, GADD45B, GLUL, HDAC7A, HMMR, HNMT, HNRNPA1, HSPA8, HSPG2 (includes EG:3339), IGF1, IGFBP4, IGHM, IL15RA, IL6ST, IL7R, LDHB, LEPR, LRRK2, LUM, MAPK13, MC2R, MIF, MMP2, MMP3, MRC1, MS4A4D, NR3C1, NU…	80
Skeletal and Muscular Disorders	arthritis	arthritis of rodents	0.000248	C3, CCR2, CD44, CD200, DUSP1, FCER1G, FCGR2B, FLT1, HMMR, HSPG2 (includes EG:3339), IL15RA, IL6ST, LEPR, LUM, MMP2, MMP3, PPARG, PRKCQ, PTGIR, RETN, THBS1, TNFSF12	22
Skeletal and Muscular Disorders	arthritis	arthritis of animal	0.000382	C3, CCR2, CD44, CD200, DUSP1, FCER1G, FCGR2B, FLT1, HMMR, HSPG2 (includes EG:3339), IL15RA, IL6ST, LEPR, LUM, MMP2, MMP3, PPARG, PRKCQ, PTGIR, RETN, THBS1, TNFSF12	22
Skeletal and Muscular Disorders	arthritis	arthritis of mammalia	0.000382	C3, CCR2, CD44, CD200, DUSP1, FCER1G, FCGR2B, FLT1, HMMR, HSPG2 (includes EG:3339), IL15RA, IL6ST, LEPR, LUM, MMP2, MMP3, PPARG, PRKCQ, PTGIR, RETN, THBS1, TNFSF12	22
Skeletal and Muscular Disorders	arthritis	arthritis of organism	0.000382	C3, CCR2, CD44, CD200, DUSP1, FCER1G, FCGR2B, FLT1, HMMR, HSPG2 (includes EG:3339), IL15RA, IL6ST, LEPR, LUM, MMP2, MMP3, PPARG, PRKCQ, PTGIR, RETN, THBS1, TNFSF12	22
Skeletal and Muscular Disorders	inflammatory arthropathy	inflammatory arthropathy	1.17e-05	ACLY, ACTL6A, APLP2, BGN, C2, C3, C13ORF15, C1R, CCL9, CCL11, CCNB1, CCR2, CD24, CD36, CD44, CD97, CD200, CD274, CDH1, CHEK2, CXCL12, DEDD2, DNM1, DUSP1, EDG1, EEF1G, FABP4, FCER1G, FCGR2B, FGF10, FLT1, GADD45B, GLUL, HDAC7A, HMMR, HNMT, HNRNPA1, HSPA8, HSPG2 (includes EG:3339), IGF1, IGFBP4, IGHM, IL15RA, IL6ST, IL7R, LDHB, LEPR, LRRK2, LUM, MAPK13, MC2R, MIF, MMP2, MMP3, MRC1, MS4A4D, NR3C1, NU…	80
Skeletal and Muscular Disorders	inflammatory arthropathy	inflammatory arthropathy of rodents	0.000248	C3, CCR2, CD44, CD200, DUSP1, FCER1G, FCGR2B, FLT1, HMMR, HSPG2 (includes EG:3339), IL15RA, IL6ST, LEPR, LUM, MMP2, MMP3, PPARG, PRKCQ, PTGIR, RETN, THBS1, TNFSF12	22
Skeletal and Muscular Disorders	rheumatic disease	rheumatic disease	2.49e-05	ACLY, ACTL6A, APLP2, BCL2L1, BGN, C2, C3, C13ORF15, C1R, CCL9, CCL11, CCNB1, CCR2, CD24, CD36, CD44, CD97, CD200, CD274, CDH1, CHEK2, CXCL12, DEDD2, DNM1, DUSP1, EDG1, EEF1G, FABP4, FCER1G, FCGR2B, FGF10, FLT1, GADD45B, GLUL, HDAC7A, HMMR, HNMT, HNRNPA1, HSPA8, HSPG2 (includes EG:3339), IGF1, IGFBP4, IGHM, IL15RA, IL6ST, IL7R, LDHB, LEPR, LRRK2, LUM, MAPK13, MC2R, MIF, MMP2, MMP3, MRC1, MS4A4D, N…	81
Skeletal and Muscular Disorders	rheumatic disease	rheumatic disease of rodents	0.000746	C3, CCR2, CD44, CD200, DUSP1, FCER1G, FCGR2B, FLT1, HMMR, HSPG2 (includes EG:3339), IL15RA, IL6ST, LEPR, LUM, MMP2, MMP3, PPARG, PRKCQ, PTGIR, RETN, THBS1, TNFSF12	22
Skeletal and Muscular Disorders	rheumatoid arthritis	rheumatoid arthritis	0.000346	ACTL6A, APLP2, BGN, C2, C13ORF15, C1R, CCL9, CCL11, CCNB1, CCR2, CD24, CD36, CD97, CD274, CDH1, CHEK2, CXCL12, DEDD2, DNM1, DUSP1, EDG1, EEF1G, FABP4, FCGR2B, FGF10, GADD45B, GLUL, HDAC7A, HNMT, HNRNPA1, HSPA8, IGF1, IGFBP4, IL7R, LDHB, LRRK2, MAPK13, MC2R, MIF, MMP3, MRC1, MS4A4D, NR3C1, PECAM1, PRNP, PTGS1, RAMP2, RCSD1, RNF149, RPL32, RPS3, THBS1, TNFAIP6, TPST1, VIM, WNT9A	56
Cardiovascular Disease	atherosclerosis	atherosclerosis	2.48e-06	ABCA1, ADIPOQ, ADRB3, AGTRL1, CCR2, CD36, CD44, CNR1, GBE1, IFNGR1, IGF1, IRS1, KLF2, LIPE, LPL, LRP1, MMP2, NOS3, NR1H3, NR3C1, PLTP, PTGIR, SELP, THBS1, TTPA, VLDLR	26
Cardiovascular Disease	atherosclerosis	atherosclerosis of mice	0.000408	ABCA1, ADIPOQ, CCR2, CD36, CD44, IFNGR1, LIPE, LRP1, NOS3, PLTP, SELP	11
Cardiovascular Disease	atherosclerosis	atherosclerosis of mammalia	0.00053	ABCA1, ADIPOQ, CCR2, CD36, CD44, IFNGR1, LIPE, LRP1, NOS3, PLTP, SELP	11
Cardiovascular Disease	atherosclerosis	atherosclerosis of animal	0.000681	ABCA1, ADIPOQ, CCR2, CD36, CD44, IFNGR1, LIPE, LRP1, NOS3, PLTP, SELP	11
Cardiovascular Disease	cardiovascular disorder	cardiovascular disorder	4.01e-06	ABCA1, ACE, ACSL1, ADIPOQ, ADORA1, ADRB3, AGTR1, AGTRL1, ANGPTL4, AR, ATP1A1, BCL2L1, BIRC5, C2, CA3, CA4, CA13, CACNA2D1, CALR, CAT, CAV1, CCND1, CCR2, CD36, CD44, CNR1, CXCR7, DGAT1, DGAT2, DTNA, ELN, ENG, EPAS1, ERG, ESR1, FLT1, GBE1, GPAM, GRIA4, HSD11B1, IFNGR1, IGF1, IL6ST, INSIG1, IRS1, KLF2, KLF5, LAMP2, LEPR, LIPE, LPL, LRP1, LTBP4, MAOB, MARCKSL1, MC2R, MMP2, MMP3, NOS3, NPR2, NR1H3, NR…	86
Cardiovascular Disease	cardiovascular disorder	cardiovascular disorder of rodents	6.57e-05	ABCA1, ACSL1, ADIPOQ, ANGPTL4, AR, BCL2L1, BIRC5, CAT, CCR2, CD36, CD44, CNR1, CXCR7, ELN, ENG, EPAS1, FLT1, GPAM, HSD11B1, IFNGR1, INSIG1, IRS1, LEPR, LIPE, LPL, LRP1, LTBP4, MARCKSL1, NOS3, PLTP, PPARG, PPP1CA, PRKCE, PTGIR, PTGS1, SELP, SGCG, VLDLR	38
Cardiovascular Disease	cardiovascular disorder	cardiovascular disorder of mammalia	0.000124	ABCA1, ACSL1, ADIPOQ, ANGPTL4, AR, BCL2L1, BIRC5, CAT, CCR2, CD36, CD44, CNR1, CXCR7, ELN, ENG, EPAS1, FLT1, GPAM, HSD11B1, IFNGR1, INSIG1, IRS1, LEPR, LIPE, LPL, LRP1, LTBP4, MARCKSL1, NOS3, PLTP, PPARG, PPP1CA, PRKCE, PTGIR, PTGS1, SELP, SGCG, VLDLR	38
Cardiovascular Disease	cardiovascular disorder	cardiovascular disorder of mice	0.000837	ABCA1, ACSL1, ADIPOQ, ANGPTL4, AR, CCR2, CD36, CD44, CNR1, CXCR7, ELN, ENG, EPAS1, HSD11B1, IFNGR1, IRS1, LEPR, LIPE, LPL, LRP1, LTBP4, MARCKSL1, NOS3, PLTP, PPARG, PPP1CA, PRKCE, PTGIR, PTGS1, SELP, SGCG, VLDLR	32
Cardiovascular Disease	transformation	transformation of endocardial cells	8.69e-05	FLT1, MMP2, PECAM1, VEGFA	4
Cardiovascular Disease	coronary artery disease	coronary artery disease	0.000449	ABCA1, ADRB3, AGTRL1, GBE1, IGF1, IRS1, LPL, NOS3, NR3C1, PTGIR, SELP, THBS1	12
Cardiovascular Disease	hyperlipidemia	hyperlipidemia of rodents	0.000631	GPAM, INSIG1, LPL, LRP1, NOS3, PPARG, VLDLR	7
Cardiovascular Disease	hyperlipidemia	hyperlipidemia of mammalia	0.000947	GPAM, INSIG1, LPL, LRP1, NOS3, PPARG, VLDLR	7
Cardiovascular Disease	hypertension	hypertension	0.00068	ACE, ADIPOQ, ADRB3, AGTR1, AGTRL1, AR, BIRC5, CA3, CA4, CA13, CACNA2D1, CAV1, ELN, EPAS1, FLT1, HSD11B1, IRS1, NOS3, NR3C1, PDE3B, PDE7A, PDE8A, PPARG, PTGFR, PTGIR, SELP	26
Renal and Urological Disease	renal and urological disorder	renal and urological disorder	3.48e-06	ABCA1, ABCC1, ACE, ADORA1, AGTR1, AR, ATF3, B3GALNT1, BCL2L1, BCS1L, BICC1, C3, C5, CCNA2, CCNB1, CCND1, CCND2, CD1D, CFH, DNM1, ESR1, FCGR2B, FLI1, FLT1, FXYD2, GADD45A, GHR, GIPC1, GNE, IFNGR1, IGF1, ITGA1, LGALS3, MC2R, MMP2, MMP11, MPV17, NOS3, NR3C1, PKD2 (includes EG:5311), PTGIR, PTGS1, RRM2B, SKP2, SYNPO, THBS1, TIMP2, TOP2A, VEGFA	49
Renal and Urological Disease	renal and urological disorder	renal and urological disorder of mice	4.04e-05	ABCC1, ADORA1, AGTR1, BICC1, C3, C5, CD1D, CFH, DNM1, ESR1, FCGR2B, FLI1, FLT1, GADD45A, GHR, GIPC1, GNE, IFNGR1, IGF1, ITGA1, LGALS3, MPV17, NOS3, PKD2 (includes EG:5311), PTGS1, RRM2B, SYNPO, THBS1, VEGFA	29
Renal and Urological Disease	renal and urological disorder	renal and urological disorder of rodents	0.000152	ABCC1, ADORA1, AGTR1, BICC1, C3, C5, CD1D, CFH, DNM1, ESR1, FCGR2B, FLI1, FLT1, GADD45A, GHR, GIPC1, GNE, IFNGR1, IGF1, ITGA1, LGALS3, MPV17, NOS3, PKD2 (includes EG:5311), PTGS1, RRM2B, SYNPO, THBS1, VEGFA	29
Renal and Urological Disease	renal-cell carcinoma	renal-cell carcinoma	0.000289	ABCB1, AGPAT2, AR, CD44, CDC2, CDK4, CHEK1, CSF1R, FLT1, MKI67, MMP2, PDGFRA, RRM2, RRM2B, TIMP2, TOP2A, TUBA1C, TUBB2C, TUBE1	19
Renal and Urological Disease	renal cancer	renal cancer	0.000322	ABCB1, AGPAT2, AR, CD44, CDC2, CDK4, CHEK1, CSF1R, FLT1, IL7R, MKI67, MMP2, PDGFRA, POR, RRM2, RRM2B, TIMP2, TOP2A, TUBA1C, TUBB2C, TUBE1	21
Renal and Urological Disease	renal tumor	renal tumor	0.000373	ABCB1, AGPAT2, AR, CCND1, CD44, CDC2, CDK4, CHEK1, CSF1R, FLT1, MKI67, MMP2, PDGFRA, POR, RRM2, RRM2B, TIMP2, TOP2A, TUBA1C, TUBB2C, TUBE1	21
Renal and Urological Disease	urinary tract tumor	urinary tract tumor	0.000579	AGPAT2, AURKA, LOXL1, MMP2, MPHOSPH1, POR, PRC1, TIMP2, TOP2A, TUBA1C, TUBB2C, TUBE1, UBE2C	13
Renal and Urological Disease	proteinuria	proteinuria of mice	0.000799	AGTR1, C3, DNM1, ESR1, FLI1, FLT1, GIPC1, GNE, IFNGR1, VEGFA	10
Carbohydrate Metabolism	uptake	uptake of monosaccharide	5.88e-06	ADIPOQ, ADRB3, C5, CAT, CD36, CEBPA, CSF1R, CSF2RA (includes EG:1438), ERBB3, GHR, GNAS, GPAM, H6PD, IGF1, IRS1, KLF15, LIPE, LNPEP, LPL, MIF, MTM1, MYO5A, NOS3, PPARG, PTPRF, RETN, SLC1A3, SLC2A3, SLC2A4, SNED1	30
Carbohydrate Metabolism	uptake	uptake of carbohydrate	1.81e-05	ADIPOQ, ADRB3, C5, CAT, CD36, CEBPA, CSF1R, CSF2RA (includes EG:1438), ERBB3, GHR, GNAS, GPAM, H6PD, IGF1, IRS1, KLF15, LIPE, LNPEP, LPL, MIF, MTM1, MYO5A, NOS3, PPARG, PTPRF, RETN, SLC1A3, SLC23A2, SLC2A3, SLC2A4, SNED1	31
Carbohydrate Metabolism	uptake	uptake of 2-deoxyglucose	0.000162	ADIPOQ, ADRB3, C5, CAT, CD36, CEBPA, CSF2RA (includes EG:1438), GHR, GNAS, GPAM, IGF1, IRS1, PPARG, SLC1A3, SLC2A4, SNED1	16
Carbohydrate Metabolism	uptake	uptake of D-glucose	0.000263	ADIPOQ, CD36, CSF1R, ERBB3, H6PD, IGF1, IRS1, KLF15, LIPE, LNPEP, LPL, MIF, MTM1, MYO5A, NOS3, PPARG, PTPRF, RETN, SLC2A3, SLC2A4	20
Carbohydrate Metabolism	uptake	uptake of hexose	0.000263	ADIPOQ, CD36, CSF1R, ERBB3, H6PD, IGF1, IRS1, KLF15, LIPE, LNPEP, LPL, MIF, MTM1, MYO5A, NOS3, PPARG, PTPRF, RETN, SLC2A3, SLC2A4	20
Carbohydrate Metabolism	transport	transport of carbohydrate	3.87e-05	ABCB1, ABCC1, ABCC3, ADIPOQ, C3, CAT, CSF2RA (includes EG:1438), GRB10, IGF1, IRS1, KLF15, MIF, PFTK1, PPBP, RALBP1, SLC1A3, SLC2A3, SLC2A4, SLC35A1, SLC35A2, SLC5A1, SORBS1, YES1	23
Carbohydrate Metabolism	transport	transport of oligosaccharide	0.000243	ABCB1, ABCC1, ABCC3, RALBP1, SLC35A1, SLC35A2	6
Carbohydrate Metabolism	transport	transport of anthracycline	0.0009	ABCB1, ABCC1, RALBP1	3
Carbohydrate Metabolism	modification	modification of carbohydrate	0.000337	ADIPOQ, B4GALT5, C3, CD36, CD44, CHST11, FABP4, GALK1, HK2, LPL, PCK1, PRKCE, RETN, SAT1, ST8SIA4, THBS1, TNFAIP6	17
Carbohydrate Metabolism	modification	modification of glycosaminoglycan	0.000365	CD44, CHST11, PRKCE, THBS1, TNFAIP6	5
Carbohydrate Metabolism	metabolic process	metabolic process of carbohydrate	0.000429	ABCB1, ABCB1B, ADIPOQ, ADRB3, B3GALNT1, B3GALT2, B4GALNT1, C5, CD44, CHST1, CHST11, COQ3, DHDH, FOXA1, FOXC1, GALK1, GALNT7, GCLC, GCNT2, GNE, H6PD, HEXA, HK2, HS3ST3B1, IL6ST, IMPA2, IRS1, LEPR, MLXIPL, NANP, PDE3B, PFKFB3, PGLS, PHKA2, PPARG, PPP1CA, PYGL, RETN, SLC23A2, SLC2A4, SLC35A1, SLC35A2, ST3GAL2, ST3GAL6, ST8SIA4, UGDH	46
Carbohydrate Metabolism	binding	binding of polysaccharide	0.00053	CD44, CDH1, IGF1, PPP1R1A, PRNP, SELP, SERPING1, SULF2, THBS1, TNFAIP6, VEGFA	11
Carbohydrate Metabolism	binding	binding of carbohydrate	0.000867	CD44, CDH1, IGF1, PPP1R1A, PRNP, SELP, SERPING1, SULF2, THBS1, TNFAIP6, VEGFA	11
Carbohydrate Metabolism	binding	binding of glycosaminoglycan	0.000971	CD44, CDH1, IGF1, PRNP, SULF2, THBS1, TNFAIP6, VEGFA	8
Carbohydrate Metabolism	quantity	quantity of monosaccharide	0.00075	ACVR2A, ADIPOQ, ADIPOR2, C3, CPE, DGAT2, FABP4, FOXA1, GHR, HK2, IGF1, IRS1, IRS3, LEPR, LPL, MIF, PPARG, PTPN11, PTPRS (includes EG:5802), RETN, SLC2A4	21
Endocrine System Disorders	endocrine system disorder	endocrine system disorder	6.18e-06	ACE, ADIPOQ, ADIPOR2, ADRB3, AGPAT2, AGTR1, AMY2A, AOC3, AR, ATF3, C2, C3, C1S, CA3, CA4, CA13, CASP3, CBLB, CCND2, CD36, CD200, CD1D, CEBPA, CNR1, DUSP1, EBF2, EPAS1, ESR1, FABP4, FXN, GHR, GLUD1, GNAS, GPAM, H6PD, HK2, ICA1, ID1, IFNGR1, IGF1, IL6ST, IRS1, IRS3, LEPR, LGALS3, LIPE, LPL, MC2R, MMP2, NOS3, NR3C1, PCK1, PDE3B, PDE7A, PDE8A, PPARG, PRKCE, RETN, SAT1, SCN7A, SERPING1, SLC2A4, TGFBR2…	68
Endocrine System Disorders	endocrine system disorder	endocrine system disorder of mammalia	8.84e-05	ADIPOQ, ADIPOR2, ADRB3, AOC3, ATF3, CBLB, CD36, CD1D, CEBPA, EBF2, EPAS1, FXN, GLUD1, GNAS, GPAM, H6PD, ICA1, IFNGR1, IGF1, IL6ST, IRS1, IRS3, LEPR, LIPE, LPL, NOS3, PCK1, PPARG, RETN, SAT1, SLC2A4, TGFBR2, THRA, TIMP3, TNFRSF11A, TSHR	36
Endocrine System Disorders	endocrine system disorder	endocrine system disorder of rodents	0.000176	ADIPOQ, ADIPOR2, AOC3, ATF3, CBLB, CD36, CD1D, CEBPA, EBF2, EPAS1, FXN, GLUD1, GNAS, GPAM, H6PD, ICA1, IFNGR1, IGF1, IL6ST, IRS1, IRS3, LEPR, LIPE, LPL, NOS3, PCK1, PPARG, RETN, SAT1, SLC2A4, TGFBR2, THRA, TIMP3, TNFRSF11A, TSHR	35
Endocrine System Disorders	endocrine system disorder	endocrine system disorder of mice	0.000919	ADIPOQ, ADIPOR2, AOC3, ATF3, CD36, CD1D, CEBPA, EBF2, EPAS1, FXN, GLUD1, GNAS, GPAM, H6PD, ICA1, IFNGR1, IGF1, IL6ST, IRS1, IRS3, LEPR, LIPE, LPL, NOS3, PCK1, PPARG, SLC2A4, TGFBR2, THRA, TIMP3, TNFRSF11A, TSHR	32
Endocrine System Disorders	endocrine system disorder	endocrine system disorder of humans	0.00111	ADRB3, LEPR, PPARG, TSHR	4
Endocrine System Disorders	hyperinsulinism	hyperinsulinism	8.09e-05	ADRB3, CD36, GLUD1, GPAM, IRS1, IRS3, LEPR, LIPE, NOS3, PCK1, PPARG, RETN, TIMP3	13
Endocrine System Disorders	hyperinsulinism	hyperinsulinism of mammalia	0.00031	CD36, GPAM, IRS1, IRS3, LEPR, LIPE, NOS3, PCK1, PPARG, RETN, TIMP3	11
Endocrine System Disorders	hyperinsulinism	hyperinsulinism of rodents	0.00031	CD36, GPAM, IRS1, IRS3, LEPR, LIPE, NOS3, PCK1, PPARG, RETN, TIMP3	11
Endocrine System Disorders	hyperinsulinism	hyperinsulinism of organism	0.000408	CD36, GPAM, IRS1, IRS3, LEPR, LIPE, NOS3, PCK1, PPARG, RETN, TIMP3	11
Endocrine System Disorders	diabetes	diabetes	0.000299	ACE, ADIPOQ, ADIPOR2, ADRB3, AGPAT2, AGTR1, AMY2A, AOC3, C2, C3, C1S, CASP3, CBLB, CCND2, CD200, CD1D, CNR1, DUSP1, FABP4, FXN, HK2, ICA1, ID1, IFNGR1, IGF1, IRS1, LEPR, LGALS3, LPL, MMP2, NR3C1, PDE3B, PDE7A, PDE8A, PPARG, PRKCE, RETN, SCN7A, SERPING1, SLC2A4, TNFRSF11A, VEGFA	42
Endocrine System Disorders	gestational diabetes mellitus	gestational diabetes mellitus	0.00111	ADRB3, FABP4, IRS1, LPL	4
Tissue Morphology	quantity	quantity of cells	9.52e-06	ABCA1, ACVR1C, ACVR2A, ADAM12, AGTR1, ANK3, AOC3, APLP2, AR, ARL4A, B4GALNT1, BCL2L1, BGN, BIK, BIRC5, BMP2, BMP6, BRCA1, C3, C5, C19ORF10, CA3, CASP3, CAT, CAV1, CAV2, CCL9, CCL11, CCL28, CCNB1, CCND1, CCND2, CCR2, CD9, CD24, CD44, CD47, CD200, CD1D, CDK4, CEBPA, CFH, CHST1, CSF1R, CTSB, CXCL12, CXCL15, CYP2J2, DCN, DOK2, EDG1, EDG5, EIF4EBP1, ENG, EPAS1, ERBB3, ERRFI1, ESR1, FCER1G, FGF7, FGF10…	140
Tissue Morphology	quantity	quantity of connective tissue cells	5.91e-05	ACVR2A, ADAM12, AR, B4GALNT1, BGN, CCR2, CD44, DCN, EDG1, EIF4EBP1, GNAS, HSD11B1, HSPG2 (includes EG:3339), IGF1, IL6ST, KLF2, LIPE, NOS3, PPARG, PTHR1, TNFRSF11A, UGCG, UHRF1, VEGFA	24
Tissue Morphology	quantity	quantity of adipocytes	0.000248	ADAM12, AR, EIF4EBP1, HSD11B1, IGF1, LIPE, PPARG	7
Tissue Morphology	quantity	quantity of tissue	0.00073	ADAM12, ADRB3, CEBPA, CXORF15, ERBB3, HSD11B1, IGF1, IGHM, LEPR, MSC, NR1H3, NR3C1, PPARG, PRKAR2B, PRNP, PRRX1, TCF7L1, THBS1, TNFRSF11A	19
Tissue Morphology	remodeling	remodeling of blood vessel	2.36e-05	ATG5, ELN, EPAS1, EPHB2, FBLN5, FGF10, FOXC1, MEF2C, NOS3, SEMA3C, TAL1, TEK, VEGFA	13
Tissue Morphology	mass	mass of tissue	0.000128	AR, ATF3, BGN, C3, CAV1, CNR1, DGAT1, FZD4, GFRA2, GHR, GPAM, GRB10, IGF1, IRS1, LIPE, LPL, LY6A, PCK1, PER2, PPARG, SAT1, SOST, TK1, UBR1	24
Tissue Morphology	mass	mass of connective tissue	0.000359	AR, ATF3, BGN, C3, CAV1, CNR1, DGAT1, GFRA2, GPAM, IGF1, IRS1, LIPE, LPL, LY6A, PCK1, PER2, PPARG, SAT1, SOST, UBR1	20
Tissue Morphology	mass	mass of adipose tissue	0.000839	ATF3, C3, CAV1, DGAT1, GFRA2, GPAM, IGF1, IRS1, LIPE, LPL, PCK1, PPARG, SAT1, UBR1	14
Tissue Morphology	thickness	thickness of tissue	0.000305	CXORF15, ELN, FBLN5, FGF7, GATA6, GSN, IGF1, LEPR, NOS3, PPARG, SOX6, TGFBR2, THBS2, VEGFA	14
Tissue Morphology	thickness	thickness of connective tissue	0.000405	CXORF15, ELN, FBLN5, GSN, IGF1, TGFBR2, THBS2	7
Tissue Morphology	morphology	morphology of connective tissue	0.000971	CCND1, GSN, LTBP4, MMP2, PDGFRA, PRRX1, TGFBR2, THBS1	8
Cellular Function and Maintenance	organization	organization of eukaryotic cells	1.81e-05	CAV1, CDH1, CDH5, DSC2, EGFL7, ESR1, VEGFA	7
Cellular Function and Maintenance	organization	organization of cells	7.89e-05	CAV1, CDH1, CDH5, DSC2, EGFL7, ESR1, VEGFA	7
Cellular Function and Maintenance	organization	organization of endothelial cells	0.0009	CDH5, EGFL7, VEGFA	3
Cellular Function and Maintenance	cytostasis	cytostasis	5.76e-05	ABCB1B, ABCC1, ABCC3, ABCC5, ADCY3, ADK, ADORA1, ANP32A, BIRC5, BMP6, BRCA1, CAV1, CCND1, CDCA8, CDH1, CDH5, CDK4, CEACAM1, CRABP2, CYR61, EIF2AK2, FLT1, GATA6, IFI16, IGF1, LATS2, METAP2, MIF, NME1, NME3, NR3C1, PRKAR1A, PRKAR2B, RACGAP1, SAT1, SMARCA2, SULF1, TAF9, TGFBR2, TIFA, TP63	41
Cellular Function and Maintenance	cytostasis	cytostasis of eukaryotic cells	7.92e-05	ABCC3, ABCC5, ADCY3, ADK, ADORA1, ANP32A, BIRC5, BMP6, BRCA1, CAV1, CCND1, CDCA8, CDH1, CDH5, CDK4, CEACAM1, CRABP2, CYR61, EIF2AK2, FLT1, GATA6, IFI16, IGF1, LATS2, METAP2, NME1, NME3, NR3C1, PRKAR1A, PRKAR2B, RACGAP1, SAT1, SMARCA2, SULF1, TAF9, TIFA	36
Cellular Function and Maintenance	cytostasis	cytostasis of tumor cell lines	0.000432	BIRC5, BMP6, BRCA1, CAV1, CCND1, CDCA8, CDH1, CEACAM1, CRABP2, CYR61, EIF2AK2, IFI16, NME1, NME3, NR3C1, PRKAR1A, PRKAR2B, RACGAP1, SMARCA2, SULF1, TIFA	21
Cellular Function and Maintenance	cytostasis	cytostasis of cell lines	0.000451	ABCC3, ABCC5, ANP32A, BIRC5, BMP6, BRCA1, CAV1, CCND1, CDCA8, CDH1, CEACAM1, CRABP2, CYR61, EIF2AK2, GATA6, IFI16, IGF1, METAP2, NME1, NME3, NR3C1, PRKAR1A, PRKAR2B, RACGAP1, SAT1, SMARCA2, SULF1, TIFA	28
Cellular Assembly and Organization	chromosomal congression	chromosomal congression of chromosomes	1.9e-05	CENPE, KIF22, KIF18A, KIF2C, MAD2L1, NDC80	6
Cellular Assembly and Organization	segregation	segregation of chromosomes	4.15e-05	BRCA1, BRCA2, CCNB1, CCNB2, ECT2, GPSM2, KIF2C, NCAPH, NCAPH2, NEK2, NUSAP1, SMC2, SMC4, TOP2A	14
Cellular Assembly and Organization	quantity	quantity of microtubules	8.17e-05	EPHB2, KIF2C, MAP4, MBP, NEK2, STMN2, TACC3, VIM	8
Cellular Assembly and Organization	quantity	quantity of centrosome	0.000481	AURKA, AURKB, BRCA2, GADD45A, ID1, LATS2, SKP2, TACC3	8
Cellular Assembly and Organization	alignment	alignment of chromosomes	0.000213	AURKA, BIRC5, CCNA2, CENPE, KIF22, KIF18A, KIF2C, SMC4	8
Cellular Assembly and Organization	orientation	orientation of chromosomes	0.000325	AURKA, BIRC5, CCNA2, CENPE, KIF22, KIF18A, KIF2C, SMC4	8
Cellular Assembly and Organization	formation	formation of spindle fibers	0.000339	BIRC5, CKAP2 (includes EG:26586), FBXO5, KIF11, KIF2C, KIF4A, MAPK1IP1, SAC3D1, TPX2, TUBB	10
Cellular Assembly and Organization	formation	formation of mitotic spindle	0.000905	BIRC5, CKAP2 (includes EG:26586), FBXO5, KIF11, KIF2C, KIF4A, SAC3D1, TPX2, TUBB	9
Cellular Assembly and Organization	density	density of microtubules	0.00111	BIRC5, KIF2C, MBP, STMN1	4
Developmental Disorder	developmental disorder	developmental disorder	1.93e-05	ABCG1, ACE, ACSL4, ADORA1, AGTR1, ANKH, APLP2, AR, ATF3, BIRC5, BMP2, C3, C19ORF10, CASP3, CAT, CAV1, CCND1, CCR2, CDC37, CDK4, CMKLR1, COL1A2, CSNK1E, CTSB, CTSK, DUSP1, EBF2, EEF1D, ELN, EPAS1, EPHB2, ERBB3, ESR1, EVC, EVC2, FBLN5, FCER1G, FGF10, FGFR2, FLI1, GATA6, GHR, GPX3, HIP1, HIPK2, HS3ST1, HSD11B1, HSPG2 (includes EG:3339), ID2, IGF1, IL1RL1, IL6ST, INSIG1, KLF5, KLF15, KRT8, LAMA2, LEP…	99
Cell Signaling	enzyme linked receptor protein signaling pathway	enzyme linked receptor protein signaling pathway	1.94e-05	ACVR2A, AKAP2, CD3EAP, CSPG4, DOK2, EPHB2, ERBB3, FLT1, GFRA2, MPZL1, NRTN, NTRK2, PTPRD, PTPRF, PTPRG, ROR1 (includes EG:4919), TEK, TOM1L1, TRIO	19
Cell Signaling	transmembrane receptor protein tyrosine kinase signaling pathway	transmembrane receptor protein tyrosine kinase signaling pathway	7.2e-05	CD3EAP, CSPG4, DOK2, EPHB2, ERBB3, FLT1, GFRA2, MPZL1, NRTN, NTRK2, PTPRG, ROR1 (includes EG:4919), TEK, TOM1L1	14
Hematological Disease	hematological disorder	hematological disorder	2.75e-05	ABCA1, ANXA3, AR, ATF3, ATRN, BCL2L1, C2, C3, C5, C19ORF10, C1GALT1, CAMK2D, CAV1, CCL11, CCND1, CCND2, CD47, CDC2, CDC20, CDK4, CEBPA, CNR1, CSF1R, CXCL12, DUSP4, EDG1, EGLN1, EGLN3, ENG, EPAS1, ESR1, FANCL, FCER1G, FCGR2B, FEN1, FLI1, FLT1, GADD45A, GCLC, GLUD1, GNAS, GSN, GTF2I, H6PD, HNRPAB, HSD11B1, IFNGR1, IGF1, IGHM, IL1RAP, IL1RL1, IL6ST, IL7R, IMPDH2, IRS1, KCNN4, KPNA2, KSR1, LYST, MAPK…	97
Hematological Disease	cell movement	cell movement of leukemia cells	5.24e-05	CD44, CXCL12, FLT1, HMMR, NRP1, VEGFA	6
Hematological Disease	chronic myeloid leukemia	chronic myeloid leukemia	0.000248	ARHGAP26, CSF1R, IMPDH2, PDGFRA, PTPN11, RRM2, RRM2B, TOP2A, VEGFA, YES1	10
Hematological Disease	cell death	cell death of leukemia cell lines	0.000306	ABCB1, BCL2L1, BIK, BIRC5, CASP3, CAT, CCND1, CD24, CD47, CDH1, CEACAM1, CEBPA, CHKA, CSF2RA (includes EG:1438), CTSB, CXCL12, DUSP1, ESR1, GSN, GZMB, HSPA8, IGF1, IL15RA, KLF5, LGALS3, LRP1, MSN, PYCARD, RALBP1, RUNX1T1, STMN1, TAL1, THBS1, TNFRSF11A, TNFSF13, TOP2A	36
Hematological Disease	sickle cell anemia	sickle cell anemia	0.0009	KCNN4, RRM2, RRM2B	3
Hematological Disease	hematologic cancer	hematologic cancer	0.00108	ABCB1, ADORA1, ARHGAP26, BCL2L1, CDC2, CDH1, CDK4, CEBPA, CSF1R, CSF2RA (includes EG:1438), CXCL12, DCK, DOK2, ERG, HDAC7A, HSP90AA1, IMPDH2, MAPK13, MEIS1, OSMR, PDGFRA, POLB, POR, PRIM1, PRKCQ, PTPN11, RABEP1, RRM1, RRM2, RRM2B, RUNX1T1, TAL1, TGFBR2, TOP2A, VEGFA, YES1	36
Skeletal and Muscular System Development and Function	differentiation	differentiation of muscle cells	3.04e-05	BMP2, BOC, CASP3, CD9, CDON, CEBPA, CENPF, EZH2, FOXP1, ID3, IFI16, IGF1, LAMA2, MBNL1, MBNL3, MEF2C, PPARG, QKI (includes EG:9444), SOX6, STRA13, SYNE1, TBX3, TGFBR2, TNFSF12	24
Skeletal and Muscular System Development and Function	differentiation	differentiation of muscle cell lines	0.000915	BMP2, BMP6, CD9, CDO1, CTSB, CXCL12, DCN, EGLN3, FGFR2, FLI1, IFI16, IGF1, NDN, RASA3, ST8SIA4, TBX3, TNFSF12	17
Amino Acid Metabolism	transport	transport of folic acid	5.24e-05	ABCC1, ABCC3, ABCC4, ABCC5, FOLR1, FOLR2	6
Drug Metabolism	transport	transport of folic acid	5.24e-05	ABCC1, ABCC3, ABCC4, ABCC5, FOLR1, FOLR2	6
Drug Metabolism	transport	transport of methotrexate	0.00111	ABCC1, ABCC3, ABCC4, ABCC5	4
Vitamin and Mineral Metabolism	transport	transport of folic acid	5.24e-05	ABCC1, ABCC3, ABCC4, ABCC5, FOLR1, FOLR2	6
Connective Tissue Development and Function	quantity	quantity of connective tissue cells	5.91e-05	ACVR2A, ADAM12, AR, B4GALNT1, BGN, CCR2, CD44, DCN, EDG1, EIF4EBP1, GNAS, HSD11B1, HSPG2 (includes EG:3339), IGF1, IL6ST, KLF2, LIPE, NOS3, PPARG, PTHR1, TNFRSF11A, UGCG, UHRF1, VEGFA	24
Connective Tissue Development and Function	quantity	quantity of adipocytes	0.000248	ADAM12, AR, EIF4EBP1, HSD11B1, IGF1, LIPE, PPARG	7
Connective Tissue Development and Function	differentiation	differentiation of adipocytes	0.000244	ADIG, ADIPOQ, ADRB3, BMP2, CCND1, CEBPA, CMKLR1, EBF1, FGF10, HSD11B1, IGF1, IRS1, LGALS12, MMP3, PPARG, RARRES2, RETN, RUNX1T1, WWTR1	19
Connective Tissue Development and Function	mass	mass of connective tissue	0.000359	AR, ATF3, BGN, C3, CAV1, CNR1, DGAT1, GFRA2, GPAM, IGF1, IRS1, LIPE, LPL, LY6A, PCK1, PER2, PPARG, SAT1, SOST, UBR1	20
Connective Tissue Development and Function	mass	mass of adipose tissue	0.000839	ATF3, C3, CAV1, DGAT1, GFRA2, GPAM, IGF1, IRS1, LIPE, LPL, PCK1, PPARG, SAT1, UBR1	14
Connective Tissue Development and Function	thickness	thickness of connective tissue	0.000405	CXORF15, ELN, FBLN5, GSN, IGF1, TGFBR2, THBS2	7
Connective Tissue Development and Function	cell cycle progression	cell cycle progression of fibroblast cell lines	0.000466	CAV1, CCND1, CCND2, CDK4, CEBPA, DMTF1, ID1, ID2, ID3, IGF1, IRS1, MITF, PPARG, TP63	14
Connective Tissue Development and Function	S phase	S phase of fibroblast cell lines	0.000888	BRCA1, CAV1, CCND1, DMTF1, GADD45A, GATA6, GTF2I, IGF1, IRS1, PPAP2C, PTPN11, SKP2	12
Connective Tissue Development and Function	growth	growth of fibroblast cell lines	0.000919	ADIPOQ, AKAP12, ANP32A, CAV1, CCND1, CDK4, CEACAM1, CEBPA, CSF2RA (includes EG:1438), DMTF1, EEF1D, EIF2AK2, ERBB3, ERRFI1, FLI1, GADD45B, ID1, IGF1, IRS1, MITF, MPHOSPH1, MST1R, NCOA4, PKP3, PRKAR2B, PRKCE, RASGRP2, SHMT1, SMARCA2, STMN1, TFRC, UBE2C	32
Connective Tissue Development and Function	adipogenesis	adipogenesis of connective tissue cells	0.000947	C3, CCND1, CEBPA, CUGBP1, LIPE, MIF, PPARG	7
Connective Tissue Development and Function	adipogenesis	adipogenesis of fibroblasts	0.00111	CCND1, CEBPA, MIF, PPARG	4
Hepatic System Disease	hepatic system disorder	hepatic system disorder	6.51e-05	ABCB1, ABCB1B, ABCC1, ABCC3, ABCG1, ACOX1, ACSL1, ADH1C (includes EG:126), ADIPOQ, ADIPOR2, ADK, BCL2L1, BICC1, CASP3, CCND1, CCR2, CD44, COL1A2, CPE, EPAS1, ESR1, FGFR2, IGF1, IMPDH2, INSIG1, IRS1, LGALS3, POLB, PPARG, PTPN11, SCP2, SLC17A5, SLC35A1, SULT1A1, TIMP3	35
Hepatic System Disease	hepatic system disorder	hepatic system disorder of rodents	0.000244	ACOX1, ADIPOQ, ADK, BCL2L1, BICC1, CCND1, CCR2, CD44, CPE, EPAS1, ESR1, FGFR2, IGF1, INSIG1, IRS1, LGALS3, PPARG, PTPN11, TIMP3	19
Hepatic System Disease	hepatic system disorder	hepatic system disorder of mice	0.000438	ACOX1, ADIPOQ, ADK, BCL2L1, BICC1, CCND1, CCR2, CD44, CPE, EPAS1, ESR1, FGFR2, IGF1, IRS1, LGALS3, PPARG, PTPN11, TIMP3	18
Hepatic System Disease	hepatic steatosis	hepatic steatosis of rodents	0.000248	ACOX1, ADIPOQ, ADK, CCND1, CCR2, EPAS1, FGFR2, INSIG1, IRS1, PPARG	10
Hepatic System Disease	hepatic steatosis	hepatic steatosis	0.000408	ACOX1, ADIPOQ, ADK, CCND1, CCR2, EPAS1, FGFR2, INSIG1, IRS1, PPARG, SLC17A5	11
Hepatic System Disease	hepatic steatosis	hepatic steatosis of mice	0.000671	ACOX1, ADIPOQ, ADK, CCND1, CCR2, EPAS1, FGFR2, IRS1, PPARG	9
Hematological System Development and Function	aggregation	aggregation of T lymphocytes	8.17e-05	ATRN, CCL11, CD209, CDH1, LY6A, NRP1, PECAM1, PLCB1	8
Hematological System Development and Function	aggregation	aggregation of blood cells	0.000383	ADIPOQ, ATRN, CCL11, CD9, CD24, CD47, CD209, CDH1, CLNS1A, CXCL12, ENTPD1, FCER1G, GSN, IGHM, LY6A, NOS3, NRP1, PECAM1, PLCB1, RASGRP2, SELP, THBS1, THBS2, TIMP2, VWF	25
Hematological System Development and Function	aggregation	aggregation of lymphocytes	0.000481	ATRN, CCL11, CD209, CDH1, LY6A, NRP1, PECAM1, PLCB1	8
Hematological System Development and Function	aggregation	aggregation of mononuclear leukocytes	0.000971	ATRN, CCL11, CD209, CDH1, LY6A, NRP1, PECAM1, PLCB1	8
Hematological System Development and Function	cell movement	cell movement of plasma cells	0.000149	CCL28, CXCL12, ESR1, NFATC1, TNFSF13	5
Hematological System Development and Function	cell movement	cell movement of leukocytes	0.00027	ABCB1B, ABCC1, ACTN4, AOC3, C2, C3, C5, CALR, CCL11, CCL28, CCR2, CD44, CD47, CEACAM1, CHST1, CMA1, CSF2RA (includes EG:1438), CTSB, CXCL12, CXCL15, CXCR7, DARC, DPYSL2, DUSP1, EDG1, ELN, ESR1, FCER1G, FCGR2B, FLT1, GJB2, GNAS, GSN, IGBP1, IL1RL1, ITGA1, LGALS3, MIF, MMP2, NBL1, NFATC1, NOS3, PECAM1, PENK, PF4, PIGR, PLP1, PODXL, PPARG, PPBP, PRKCQ, PRNP, PVR, RASGRP2, SELP, SERPING1, TGFBR2, THB…	63
Hematological System Development and Function	clustering	clustering of T lymphocytes	0.000365	ATRN, CD209, CDH1, NRP1, PECAM1	5
Immune Response	aggregation	aggregation of T lymphocytes	8.17e-05	ATRN, CCL11, CD209, CDH1, LY6A, NRP1, PECAM1, PLCB1	8
Immune Response	aggregation	aggregation of lymphocytes	0.000481	ATRN, CCL11, CD209, CDH1, LY6A, NRP1, PECAM1, PLCB1	8
Immune Response	aggregation	aggregation of mononuclear leukocytes	0.000971	ATRN, CCL11, CD209, CDH1, LY6A, NRP1, PECAM1, PLCB1	8
Immune Response	aggregation	aggregation of lymphatic system cells	0.00103	ATRN, CCL11, CD44, CD209, CDH1, LY6A, NRP1, PECAM1, PLCB1, SELP	10
Immune Response	cell movement	cell movement of plasma cells	0.000149	CCL28, CXCL12, ESR1, NFATC1, TNFSF13	5
Immune Response	cell movement	cell movement of leukocytes	0.00027	ABCB1B, ABCC1, ACTN4, AOC3, C2, C3, C5, CALR, CCL11, CCL28, CCR2, CD44, CD47, CEACAM1, CHST1, CMA1, CSF2RA (includes EG:1438), CTSB, CXCL12, CXCL15, CXCR7, DARC, DPYSL2, DUSP1, EDG1, ELN, ESR1, FCER1G, FCGR2B, FLT1, GJB2, GNAS, GSN, IGBP1, IL1RL1, ITGA1, LGALS3, MIF, MMP2, NBL1, NFATC1, NOS3, PECAM1, PENK, PF4, PIGR, PLP1, PODXL, PPARG, PPBP, PRKCQ, PRNP, PVR, RASGRP2, SELP, SERPING1, TGFBR2, THB…	63
Immune Response	clustering	clustering of T lymphocytes	0.000365	ATRN, CD209, CDH1, NRP1, PECAM1	5
Immune Response	inflammation	inflammation of organ	0.0011	ADIPOQ, ADORA1, C5, CASP3, CAV1, CCR2, CD44, CD47, CXCL12, DARC, ESR1, FCGR2B, HEXA, IGF1, IL15RA, IL6ST, IRF9, NR5A2, PLP1, PPARG, PRKCE, THBS1, THBS2, VEGFA, VNN1	25
Cell Morphology	transformation	transformation of endocardial cells	8.69e-05	FLT1, MMP2, PECAM1, VEGFA	4
Cell Morphology	shape change	shape change	0.000341	ACVR1C, AKAP13, ANGPTL2, ARF6, ARHGDIG, ASAH1, ATRN, CASP3, CCL11, CCR2, CD9, CD24, CD44, CD47, CDC42EP2, CDC42EP5, CDC42SE1, CENPA, CENPF, CSF1R, CSPG4, CXCL12, CYR61, DCN, DDEF1, DNM1, DPYSL2, DYNLT1, EDG5, EPHB2, ERBB3, GSN, HSP90AA1, IGBP1, IGF1, IRS1, ITGA1, KALRN, KCNN4, KSR1, LAMA2, LMNB1, M-RIP, MACF1, MGAT5, NOS3, NRP1, PAK4, PALM, PECAM1, PMP22, PRKCH, PTGFR, PTPN11, PVR, RALBP1, SDC1, …	67
Cell Morphology	morphogenesis	morphogenesis of cells	0.00102	ACVR1C, AKAP13, ANGPTL2, ARHGDIG, ATRN, CASP3, CCL11, CCND1, CCR2, CD9, CD24, CD44, CD47, CD82, CDC42EP2, CDC42EP5, CDC42SE1, CDH1, CENPF, CSF1R, CSPG4, CXCL12, CYR61, DAB2, DCN, DDEF1, DPYSL2, EDG5, ERBB3, FGF7, GSN, HSP90AA1, IGBP1, IGF1, ITGA1, KCNN4, KLF5, KRT8, KSR1, LAMA2, LGALS3, M-RIP, MACF1, MGAT5, PAK4, PALM, PECAM1, PMP22, PRKCH, PTGFR, PTPN11, PVR, RALBP1, SDC1, SHROOM2, SHROOM3, SSH1…	64
Gene Expression	binding	binding of GATA-4 binding site	8.69e-05	ID1, ID2, ID3, IFI16	4
Gene Expression	binding	binding of Nkx2.5 binding site	8.69e-05	ID1, ID2, ID3, IFI16	4
Gene Expression	transcription	transcription	0.000201	ABLIM1, ABLIM3, ACVR1C, AEBP1, ANP32A, AOF2, APEX1, AR, ATF3, ATF5, ATP2B4, ATP2C1, BCL2L1, BMP2, BMP6, BRCA1, BRCA2, BRIP1, BRWD1, BTG1, CALR, CAMK2D, CAV1, CBX1, CCNA2, CCNB1, CCND1, CD44, CD3EAP, CDC2, CDH1, CEBPA, CENPF, CENPK, CRABP2, CREB5, CREBL2, CSF2RA (includes EG:1438), CSNK1E, CXORF15, DAB2, DACH1, DBP, DCLK1, DCN, DMTF1, DNAJB6, DUSP1, DUSP4, EBF1, EBF2, EBF3, ECT2, EDG1, EEF1D, EHF,…	198
Gene Expression	transcription	transcription of DNA	0.000361	ABLIM1, ABLIM3, AEBP1, AOF2, APEX1, AR, ATF3, ATF5, BMP2, BMP6, BRCA1, BRCA2, BRIP1, BRWD1, CALR, CCNA2, CEBPA, CENPF, CENPK, CRABP2, CREB5, DACH1, DBP, DNAJB6, EBF1, EBF2, EBF3, EDG1, EHF, EID1, ELL3, ELP4, ENG, EPAS1, ESR1, EZH2, FABP4, FLI1, FOXA1, FOXC1, FOXP1, GATA6, GCLC, GTF2I, GTF3A, HDAC7A, HIPK2, HMGB2, HNRPAB, HOXC6, ID1, ID2, ID3, IFI16, IRF9, JARID2, KLF2, KLF5, KLF9, KLF15, KPNA2, L…	135
Gene Expression	expression	expression of DNA	0.000251	ABLIM1, ABLIM3, AEBP1, AOF2, APEX1, AR, ATF3, ATF5, BMP2, BMP6, BRCA1, BRCA2, BRIP1, BRWD1, C3, CALR, CCNA2, CEBPA, CENPF, CENPK, CRABP2, CREB5, DACH1, DBP, DNAJB6, EBF1, EBF2, EBF3, EDG1, EHF, EID1, ELL3, ELP4, ENG, EPAS1, ESR1, EZH2, FABP4, FCGR2B, FLI1, FOXA1, FOXC1, FOXP1, GADD45A, GATA6, GCLC, GTF2I, GTF3A, HDAC7A, HIPK2, HMGB2, HNRPAB, HOXC6, ID1, ID2, ID3, IFI16, IGF1, IRF9, JARID2, KLF2, …	139
Gene Expression	transactivation	transactivation of androgen-responsive element	0.000446	AR, BRCA2, NCOA4, PA2G4, PIAS1, PIAS2	6
Gene Expression	transactivation	transactivation	0.000452	ACVR2A, AKAP13, AR, BMP2, BRCA1, BRCA2, CAV1, CCND1, CCND2, CD44, CDCA4, CEBPA, CYB5A, DAB2, DMTF1, DUSP3, EHF, EPAS1, ERG, ESR1, EYA2, FABP4, FLI1, FOXA1, FOXC1, GADD45A, GTF2I, HMGB2, HNRNPA1, ID1, ID3, IFI16, IGF1, IGFBP4, KHDRBS3, KLF2, LMO4, MACF1, MAF, MEF2C, MITF, MMP3, MNAT1, MSC, NCOA4, NCOR1, NDN, NFATC1, NR1H3, NR3C1, NR5A2, PA2G4, PIAS1, PIAS2, PLCB1, PLCE1, PODXL, PPARG, PPP2R5C, PRK…	81
Gene Expression	activation	activation of minimal viral promoter	0.0009	AR, PIAS1, PIAS2	3
Neurological Disease	dysmyelination	dysmyelination	8.69e-05	DST, EBF2, LAMA2, STMN1	4
Neurological Disease	neurological disorder	neurological disorder	0.000261	ABCA1, ABCD2, ACE, ACOX1, ACSL4, ADORA1, ADRB3, ANK3, ASPA, ATP1A1, ATXN10, B4GALNT1, BCHE, BCL2L1, BCS1L, BGN, C3, C5ORF13, CA3, CA4, CA13, CACNA2D1, CASP3, CBLB, CCND2, CCR2, CD24, CD36, CD200, CD1D, CDON, CNR1, CTSB, CXCL12, CYP2D6, DNAJB6, DST, DTNBP1 (includes EG:84062), EBF2, EDG1, EIF2B2, EIF2B4, ELOVL1, ENG, ENPP2, EPAS1, ERBB3, ESR1, FAM3C, FOXC1, FXN, FZD4, GFRA2, GJB2, GJB6, GNAS, GNE,…	131
Neurological Disease	neurological disorder	neurological disorder of mice	0.000417	ABCA1, ABCD2, ADORA1, ANK3, B4GALNT1, BCL2L1, C3, CBLB, CCR2, CD24, CD200, CD1D, CDON, CNR1, CTSB, EDG1, ENG, EPAS1, ESR1, FZD4, GFRA2, GNAS, HIP1, HIPK2, HSPG2 (includes EG:3339), IFNGR1, IL15RA, KCNA1, KCNC2, LMO4, LRP1, MARCKSL1, MBP, MGAT5, MIF, MMP2, NR3C1, NTRK2, PECAM1, PLCB1, PLP1, PPARG, PRKAR2B, PRKCE, PRKCQ, PRNP, SNTA1, ST8SIA4, TIMD2, TRAF4, TTPA, VLDLR	52
Neurological Disease	neurological disorder	neurological disorder of rodents	0.000767	ABCA1, ABCD2, ADORA1, ANK3, B4GALNT1, BCL2L1, C3, CBLB, CCR2, CD24, CD200, CD1D, CDON, CNR1, CTSB, EDG1, ENG, EPAS1, ESR1, FZD4, GFRA2, GNAS, HIP1, HIPK2, HSPG2 (includes EG:3339), IFNGR1, IL15RA, KCNA1, KCNC2, LMO4, LRP1, MARCKSL1, MBP, MGAT5, MIF, MMP2, NR3C1, NTRK2, PECAM1, PLCB1, PLP1, PPARG, PRKAR2B, PRKCE, PRKCQ, PRNP, SLC1A3, SNTA1, ST8SIA4, TIMD2, TRAF4, TTPA, VLDLR	53
Neurological Disease	neurological disorder	initiation of neurological disorder of mice	0.0009	CD200, PLP1, PRNP	3
Neurological Disease	experimental autoimmune encephalomyelitis	experimental autoimmune encephalomyelitis of mice	0.000359	BCL2L1, C3, CBLB, CCR2, CD24, CD200, CD1D, EDG1, ESR1, IFNGR1, MBP, MGAT5, MIF, MMP2, NR3C1, PECAM1, PLP1, PPARG, PRKCQ, TIMD2	20
Neurological Disease	experimental autoimmune encephalomyelitis	experimental autoimmune encephalomyelitis of animal	0.000854	BCL2L1, C3, CBLB, CCR2, CD24, CD200, CD1D, EDG1, ESR1, IFNGR1, MBP, MGAT5, MIF, MMP2, NR3C1, PECAM1, PLP1, PPARG, PRKCQ, TIMD2	20
Neurological Disease	experimental autoimmune encephalomyelitis	experimental autoimmune encephalomyelitis of mammalia	0.000854	BCL2L1, C3, CBLB, CCR2, CD24, CD200, CD1D, EDG1, ESR1, IFNGR1, MBP, MGAT5, MIF, MMP2, NR3C1, PECAM1, PLP1, PPARG, PRKCQ, TIMD2	20
Neurological Disease	experimental autoimmune encephalomyelitis	experimental autoimmune encephalomyelitis of rodents	0.000854	BCL2L1, C3, CBLB, CCR2, CD24, CD200, CD1D, EDG1, ESR1, IFNGR1, MBP, MGAT5, MIF, MMP2, NR3C1, PECAM1, PLP1, PPARG, PRKCQ, TIMD2	20
Neurological Disease	experimental autoimmune encephalomyelitis	experimental autoimmune encephalomyelitis of organism	0.000978	BCL2L1, C3, CBLB, CCR2, CD24, CD200, CD1D, EDG1, ESR1, IFNGR1, MBP, MGAT5, MIF, MMP2, NR3C1, PECAM1, PLP1, PPARG, PRKCQ, TIMD2	20
Immunological Disease	autoimmune disease	autoimmune disease	9.53e-05	ABCA1, ACTL6A, APLP2, BCL2L1, BGN, C2, C3, C13ORF15, C1R, C1S, CBLB, CCL9, CCL11, CCNB1, CCR2, CD24, CD36, CD44, CD47, CD97, CD200, CD274, CD1D, CDH1, CFH, CHEK2, CXCL12, DEDD2, DNM1, DUSP1, EDG1, EEF1G, ESR1, FABP4, FCGR2B, FCGRT, FGF10, GADD45A, GADD45B, GLUL, HDAC7A, HNMT, HNRNPA1, HSPA8, IFNGR1, IGF1, IGFBP4, IL7R, LDHB, LRRK2, MAPK13, MBP, MC2R, MGAT5, MIF, MMP2, MMP3, MRC1, MS4A4D, NR3C1, P…	79
Immunological Disease	immunological disorder	immunological disorder	0.000223	ABCA1, ACTL6A, ADRB3, ANXA3, APLP2, AR, ATP1A1, BCL2L1, BGN, C2, C3, C13ORF15, C19ORF10, C1R, C1S, CBLB, CCL9, CCL11, CCNB1, CCR2, CD24, CD36, CD44, CD47, CD97, CD200, CD274, CD1D, CDH1, CFH, CHEK2, CSF1R, CXCL12, DEDD2, DNM1, DOK2, DUSP1, EDG1, EEF1G, EIF2AK2, ESR1, FABP4, FCER1G, FCGR2B, FCGRT, FGF10, GADD45A, GADD45B, GLUL, HDAC7A, HNMT, HNRNPA1, HNRPAB, HSPA8, IFNGR1, IGF1, IGFBP4, IGHM, IL1R…	100
Immunological Disease	immunological disorder	initiation of immunological disorder of mice	0.0009	CD200, IGHM, PLP1	3
Immunological Disease	rheumatoid arthritis	rheumatoid arthritis	0.000346	ACTL6A, APLP2, BGN, C2, C13ORF15, C1R, CCL9, CCL11, CCNB1, CCR2, CD24, CD36, CD97, CD274, CDH1, CHEK2, CXCL12, DEDD2, DNM1, DUSP1, EDG1, EEF1G, FABP4, FCGR2B, FGF10, GADD45B, GLUL, HDAC7A, HNMT, HNRNPA1, HSPA8, IGF1, IGFBP4, IL7R, LDHB, LRRK2, MAPK13, MC2R, MIF, MMP3, MRC1, MS4A4D, NR3C1, PECAM1, PRNP, PTGS1, RAMP2, RCSD1, RNF149, RPL32, RPS3, THBS1, TNFAIP6, TPST1, VIM, WNT9A	56
Immunological Disease	experimental autoimmune encephalomyelitis	experimental autoimmune encephalomyelitis of mice	0.000359	BCL2L1, C3, CBLB, CCR2, CD24, CD200, CD1D, EDG1, ESR1, IFNGR1, MBP, MGAT5, MIF, MMP2, NR3C1, PECAM1, PLP1, PPARG, PRKCQ, TIMD2	20
Immunological Disease	experimental autoimmune encephalomyelitis	experimental autoimmune encephalomyelitis of animal	0.000854	BCL2L1, C3, CBLB, CCR2, CD24, CD200, CD1D, EDG1, ESR1, IFNGR1, MBP, MGAT5, MIF, MMP2, NR3C1, PECAM1, PLP1, PPARG, PRKCQ, TIMD2	20
Immunological Disease	experimental autoimmune encephalomyelitis	experimental autoimmune encephalomyelitis of mammalia	0.000854	BCL2L1, C3, CBLB, CCR2, CD24, CD200, CD1D, EDG1, ESR1, IFNGR1, MBP, MGAT5, MIF, MMP2, NR3C1, PECAM1, PLP1, PPARG, PRKCQ, TIMD2	20
Immunological Disease	experimental autoimmune encephalomyelitis	experimental autoimmune encephalomyelitis of rodents	0.000854	BCL2L1, C3, CBLB, CCR2, CD24, CD200, CD1D, EDG1, ESR1, IFNGR1, MBP, MGAT5, MIF, MMP2, NR3C1, PECAM1, PLP1, PPARG, PRKCQ, TIMD2	20
Immunological Disease	experimental autoimmune encephalomyelitis	experimental autoimmune encephalomyelitis of organism	0.000978	BCL2L1, C3, CBLB, CCR2, CD24, CD200, CD1D, EDG1, ESR1, IFNGR1, MBP, MGAT5, MIF, MMP2, NR3C1, PECAM1, PLP1, PPARG, PRKCQ, TIMD2	20
Immunological Disease	apoptosis	apoptosis of lymphoma cell lines	0.000566	BCL2L1, BIK, BIRC5, BMP2, CASP3, CAT, CD24, CHEK2, DUSP1, DUT (includes EG:1854), FCGR2B, FXN, HNRNPA1, IGFBP4, IGHM, LMNB1, MSN, PDGFRA, PPARG, RUNX1T1, SGMS1, TNFSF13, UGCG, XBP1	24
Immunological Disease	contact sensitivity	contact sensitivity	0.0009	CD1D, FCER1G, IGHM	3
Immunological Disease	cell death	cell death of lymphoma cell lines	0.0011	BCL2L1, BIK, BIRC5, BMP2, CASP3, CAT, CD24, CHEK2, DUSP1, DUT (includes EG:1854), FCGR2B, FXN, HNRNPA1, IGFBP4, IGHM, LGALS3, LMNB1, MSN, PDGFRA, PPARG, RUNX1T1, SGMS1, TNFSF13, UGCG, XBP1	25
Dermatological Diseases and Conditions	skin cancer	skin cancer	0.000102	ABCB1, AURKB, BIRC5, BMP6, CCND1, CDC2, CDH1, CDK4, CHEK1, CLDN3, EPHA3, FLT1, HIPK2, IGF1, MMP2, MMP3, NEK7, NME1, PDGFRA, PECAM1, PLCE1, PTPN11, RNF5, RRM2, RRM2B, SGK3, TUBA1C, TUBB2C, TUBE1, TYMS, YES1	31
Dermatological Diseases and Conditions	skin tumor	skin tumor	0.000103	ABCB1, AURKB, BIRC5, BMP6, CCND1, CDC2, CDH1, CDK4, CHEK1, EPHA3, FLT1, HIPK2, IGF1, MMP2, MMP3, NEK7, NME1, PDGFRA, PECAM1, PLCE1, PTPN11, RNF5, RRM2, RRM2B, SGK3, TUBA1C, TUBB2C, TUBE1, TYMS, YES1	30
Reproductive System Development and Function	fertility	fertility of mice	0.000206	ABCA1, ACE, ADAMTS1, AR, ATP2B4, CPE, ESR1, GHR, H2AFX, IL6ST, KLF9, LIPE, NOS3, PAFAH1B3, PRNP, PTDSS2, RAMP2, SRD5A1, TNFAIP6	19
Reproductive System Development and Function	fertility	fertility of mammalia	0.000289	ABCA1, ACE, ADAMTS1, AR, ATP2B4, CPE, ESR1, GHR, H2AFX, IL6ST, KLF9, LIPE, NOS3, PAFAH1B3, PRNP, PTDSS2, RAMP2, SRD5A1, TNFAIP6	19
Reproductive System Development and Function	fertility	fertility of rodents	0.000289	ABCA1, ACE, ADAMTS1, AR, ATP2B4, CPE, ESR1, GHR, H2AFX, IL6ST, KLF9, LIPE, NOS3, PAFAH1B3, PRNP, PTDSS2, RAMP2, SRD5A1, TNFAIP6	19
Reproductive System Development and Function	fertility	fertility	0.000631	ABCA1, ACE, ADAMTS1, AR, ATP2B4, CPE, ESR1, GHR, H2AFX, IL6ST, KLF9, LIPE, NOS3, PAFAH1B3, PRNP, PTDSS2, RAMP2, SRD5A1, TNFAIP6	19
Tumor Morphology	angiogenesis	angiogenesis of tumor	0.000232	ANGPTL4, CDH5, CST3, CTSB, FGFR2, FLT1, ITGA1, MMP2, MMP3, NRP1, THBS1, THBS2, VEGFA	13
Tumor Morphology	growth	growth of tumor	0.000523	ANGPTL4, AURKA, B4GALNT1, BRCA1, CASP3, CD36, CD44, CRABP2, CST3, CTSB, ERBB3, FGFR2, FLT1, GADD45A, HSPA8, IGF1, ITGA1, MMP2, MMP3, NME1, NRP1, OLR1, RPL22, SAT1, THBS1, TIMP2, VEGFA	27
Nervous System Development and Function	myelination	myelination	0.000243	B4GALNT1, CLDN1, EIF2B2, EIF2B4, HEXA, IL6ST, ITGA1, LAMA2, MAL, MBP, MPDZ, MYO5A, NTRK2, PLP1, PMP22, QKI (includes EG:9444)	16
Infectious Disease	infectious disorder	infectious disorder of cell lines	0.000609	ATG5, C2, C3, C1R, C1S, DNM1, EIF2AK2, FOLR1, IGF2R, PRNP	10
Embryonic Development	differentiation	differentiation of embryonic cells	0.000631	BMP2, CYTL1, DAB2, ERBB3, EZH2, FLT1, FOXC1, GATA6, ID3, IGF1, IL6ST, LAMA2, MMP2, NID1, PPARG, PTPN11, SUZ12, THRA, VEGFA	19
Cellular Response to Therapeutics	drug resistance	drug resistance of eukaryotic cells	0.000756	ABCC1, ABCC3, ABCC4, ABCC5, BIK	5
Digestive System Development and Function	development	development of liver	0.000799	ACOX1, ARF6, ASL, CEBPA, GATA6, JARID2, LSR, SPTBN1, VEGFA, VWF	10
Hepatic System Development and Function	development	development of liver	0.000799	ACOX1, ARF6, ASL, CEBPA, GATA6, JARID2, LSR, SPTBN1, VEGFA, VWF	10
Endocrine System Development and Function	binding	binding of hormone	0.0009	AR, ESR1, FKBP4	3
Respiratory System Development and Function	development	development of lung	0.00107	ADAMTS2, ASAH1, CEBPA, CTSH, EPAS1, FGF7, FGF10, FGFR2, FOXA1, FOXP1, HSD11B1, NOS3, NR3C1, PDGFRA, PPP1CA, TIMELESS, VEGFA	17
